# Supplementary material for: ﻿Revision of the genus Agrostis (Poaceae, Pooideae, Poeae) in Megamexico
Source: PhytoKeys. 2023 Aug 11;230:157–256. doi: 10.3897/phytokeys.230.105878 (PMC10439499; doi:10.3897/phytokeys.230.105878)
Supplement: XML Treatment for Agrostis [file phytokeys.230.105878-treatment1.xml]

<!DOCTYPE tp:taxon-treatment
  PUBLIC "-//TaxonX//DTD Taxonomic Treatment Publishing DTD v0 20100105//EN" "tax-treatment-NSO.dtd">
<tp:taxon-treatment xmlns:tp="http://www.plazi.org/taxpub"><tp:treatment-meta><kwd-group><label>Taxon classification</label><kwd>
                <named-content content-type="kingdom">Plantae</named-content>
              </kwd><kwd>
                <named-content content-type="order">Poales</named-content>
              </kwd><kwd>
                <named-content content-type="family">Poaceae</named-content>
              </kwd></kwd-group><mixed-citation publication-type="journal"><person-group><name><surname>Vigosa-Mercado</surname><given-names>J. Luis</given-names></name><name><surname>Delgado-Salinas</surname><given-names>Alfonso</given-names></name><name><surname>Alvarado Cárdenas</surname><given-names>Leonardo O.</given-names></name><name><surname>Eguiarte</surname><given-names>Luis E.</given-names></name></person-group><article-title>﻿Revision of the genus <italic><tp:taxon-name><tp:taxon-name-part taxon-name-part-type="genus" reg="Agrostis">Agrostis</tp:taxon-name-part></tp:taxon-name></italic> (<tp:taxon-name><tp:taxon-name-part taxon-name-part-type="family">Poaceae</tp:taxon-name-part></tp:taxon-name>, <tp:taxon-name><tp:taxon-name-part taxon-name-part-type="subfamily">Pooideae</tp:taxon-name-part></tp:taxon-name>, <tp:taxon-name><tp:taxon-name-part taxon-name-part-type="tribe">Poeae</tp:taxon-name-part></tp:taxon-name>) in Megamexico</article-title><source>PhytoKeys</source><day>11</day><month>08</month><year>2023</year><volume>230</volume><fpage>157</fpage><lpage>256</lpage><pub-id pub-id-type="doi">10.3897/phytokeys.230.105878</pub-id></mixed-citation></tp:treatment-meta><tp:nomenclature><label>﻿</label><tp:taxon-name>
              <object-id xmlns:xlink="http://www.w3.org/1999/xlink" content-type="arpha" xlink:type="simple">F6522B12-AEEF-5BDB-B388-C30FFF4A3C72</object-id>
              <tp:taxon-name-part taxon-name-part-type="genus" reg="Agrostis">Agrostis</tp:taxon-name-part>
            </tp:taxon-name><tp:taxon-authority>L., Sp. Pl. 1: 61. 1753, nom. et typ. cons.</tp:taxon-authority><tp:nomenclature-citation-list><tp:nomenclature-citation><tp:taxon-name>
                  <tp:taxon-name-part taxon-name-part-type="status">=</tp:taxon-name-part>
                  <tp:taxon-name-part taxon-name-part-type="genus" reg="Vilfa">Vilfa</tp:taxon-name-part>
                </tp:taxon-name><comment> Adans., Fam. Pl. 2: 495. 1763. Type: <tp:taxon-name><tp:taxon-name-part taxon-name-part-type="genus" reg="Agrostis">Agrostis.</tp:taxon-name-part><tp:taxon-name-part taxon-name-part-type="species" reg="stolonifera">stolonifera</tp:taxon-name-part></tp:taxon-name> L. (lectotype designated by <xref ref-type="bibr" rid="B28">Hitchcock (1920</xref>: 127)). </comment></tp:nomenclature-citation><tp:nomenclature-citation><tp:taxon-name>
                  <tp:taxon-name-part taxon-name-part-type="status">=</tp:taxon-name-part>
                  <tp:taxon-name-part taxon-name-part-type="genus" reg="Trichodium">Trichodium</tp:taxon-name-part>
                </tp:taxon-name><comment> Michx., Fl. Bor.-Amer. 1: 41. 1803. Type: <tp:taxon-name><tp:taxon-name-part taxon-name-part-type="genus" reg="Trichodium">T.</tp:taxon-name-part><tp:taxon-name-part taxon-name-part-type="species" reg="laxiflorum">laxiflorum</tp:taxon-name-part></tp:taxon-name> Michx. (lectotype designated by <xref ref-type="bibr" rid="B28">Hitchcock (1920</xref>: 127)). </comment></tp:nomenclature-citation><tp:nomenclature-citation><tp:taxon-name>
                  <tp:taxon-name-part taxon-name-part-type="status">=</tp:taxon-name-part>
                  <tp:taxon-name-part taxon-name-part-type="genus" reg="Agraulus">Agraulus</tp:taxon-name-part>
                </tp:taxon-name><comment> P. Beauv., Ess. Agrostogr. 5, t. 4. 1812. Type: <tp:taxon-name><tp:taxon-name-part taxon-name-part-type="genus" reg="Agrostis">Agrostis</tp:taxon-name-part><tp:taxon-name-part taxon-name-part-type="species" reg="canina">canina</tp:taxon-name-part></tp:taxon-name> L. (lectotype designated by <xref ref-type="bibr" rid="B28">Hitchcock (1920</xref>: 127)). </comment></tp:nomenclature-citation><tp:nomenclature-citation><tp:taxon-name>
                  <tp:taxon-name-part taxon-name-part-type="status">=</tp:taxon-name-part>
                  <tp:taxon-name-part taxon-name-part-type="genus" reg="Decandolia">Decandolia</tp:taxon-name-part>
                </tp:taxon-name><comment> Bastard, Essai Fl. Maine et Loire 15, 28. 1809, nom. illeg. superfl. Type: <tp:taxon-name><tp:taxon-name-part taxon-name-part-type="genus" reg="Agrostis">Agrostis</tp:taxon-name-part><tp:taxon-name-part taxon-name-part-type="species" reg="stolonifera">stolonifera</tp:taxon-name-part></tp:taxon-name> L. (lectotype designated by <xref ref-type="bibr" rid="B29">Hitchcock (1937</xref>: 515)). </comment></tp:nomenclature-citation><tp:nomenclature-citation><tp:taxon-name>
                  <tp:taxon-name-part taxon-name-part-type="status">=</tp:taxon-name-part>
                  <tp:taxon-name-part taxon-name-part-type="genus" reg="Notonema">Notonema</tp:taxon-name-part>
                </tp:taxon-name><comment> Raf., Bull. Bot. (Geneva) 1: 220. 1830. Type: <tp:taxon-name><tp:taxon-name-part taxon-name-part-type="genus" reg="Agrostis">Agrostis</tp:taxon-name-part><tp:taxon-name-part taxon-name-part-type="species" reg="arachnoides">arachnoides</tp:taxon-name-part></tp:taxon-name> Elliott (=<tp:taxon-name><tp:taxon-name-part taxon-name-part-type="genus" reg="Agrostis">A.</tp:taxon-name-part><tp:taxon-name-part taxon-name-part-type="species" reg="elliotiana">elliotiana</tp:taxon-name-part></tp:taxon-name> Schult.). </comment></tp:nomenclature-citation><tp:nomenclature-citation><tp:taxon-name>
                  <tp:taxon-name-part taxon-name-part-type="status">=</tp:taxon-name-part>
                  <tp:taxon-name-part taxon-name-part-type="genus" reg="Bromidium">Bromidium</tp:taxon-name-part>
                </tp:taxon-name><comment> Nees &amp; Meyen, Nov. Actorum Acad. Caes. Leop.-Carol. Nat. Cur. 19, suppl. 1: 154. 1843. Type: <tp:taxon-name><tp:taxon-name-part taxon-name-part-type="genus" reg="Agrostis">Agrostis</tp:taxon-name-part><tp:taxon-name-part taxon-name-part-type="species" reg="hygrometrica">hygrometrica</tp:taxon-name-part></tp:taxon-name> Nees (lectotype designted by <xref ref-type="bibr" rid="B55">Rúgolo 1982</xref>: 196)). </comment></tp:nomenclature-citation><tp:nomenclature-citation><tp:taxon-name>
                  <tp:taxon-name-part taxon-name-part-type="status">=</tp:taxon-name-part>
                  <tp:taxon-name-part taxon-name-part-type="genus" reg="Anomalotis">Anomalotis</tp:taxon-name-part>
                </tp:taxon-name><comment> Steud., Syn. Pl. Glumac. 1: 198. 1854. Type: <tp:taxon-name><tp:taxon-name-part taxon-name-part-type="genus" reg="Agrostis">A.</tp:taxon-name-part><tp:taxon-name-part taxon-name-part-type="species" reg="quinqueseta">quinqueseta</tp:taxon-name-part></tp:taxon-name> Steud. </comment></tp:nomenclature-citation><tp:nomenclature-citation><tp:taxon-name>
                  <tp:taxon-name-part taxon-name-part-type="status">=</tp:taxon-name-part>
                  <tp:taxon-name-part taxon-name-part-type="genus" reg="Didymochaeta">Didymochaeta</tp:taxon-name-part>
                </tp:taxon-name><comment> Steud., Syn. Pl. Glumac. 1: 185. 1854. Type: <tp:taxon-name><tp:taxon-name-part taxon-name-part-type="genus" reg="Didymochaeta">D.</tp:taxon-name-part><tp:taxon-name-part taxon-name-part-type="species" reg="chilensis">chilensis</tp:taxon-name-part></tp:taxon-name> Steud. (lectotype designated by <xref ref-type="bibr" rid="B6">Clayton and Renvoize (1986</xref>: 134)). </comment></tp:nomenclature-citation><tp:nomenclature-citation><tp:taxon-name>
                  <tp:taxon-name-part taxon-name-part-type="status">=</tp:taxon-name-part>
                  <tp:taxon-name-part taxon-name-part-type="genus" reg="Chaetopogon">Chaetopogon</tp:taxon-name-part>
                </tp:taxon-name><comment> Janch., Eur. Gatt. Farn. Bl.-Pfl. (ed. 2) 33. 1913. Type: not designated. </comment></tp:nomenclature-citation><tp:nomenclature-citation><tp:taxon-name>
                  <tp:taxon-name-part taxon-name-part-type="status">=</tp:taxon-name-part>
                  <tp:taxon-name-part taxon-name-part-type="genus" reg="Neoschischkinia">Neoschischkinia</tp:taxon-name-part>
                </tp:taxon-name><comment> Tzvelev, Bot. Zhurn. (Moscow &amp; Leningrad) 53: 309. 1968. Type: <tp:taxon-name><tp:taxon-name-part taxon-name-part-type="genus" reg="Trichodium">Trichodium</tp:taxon-name-part><tp:taxon-name-part taxon-name-part-type="species" reg="elegans">elegans</tp:taxon-name-part></tp:taxon-name> Thore. </comment></tp:nomenclature-citation><tp:nomenclature-citation><tp:taxon-name>
                  <tp:taxon-name-part taxon-name-part-type="status">=</tp:taxon-name-part>
                  <tp:taxon-name-part taxon-name-part-type="genus" reg="Linkagrostis">Linkagrostis</tp:taxon-name-part>
                </tp:taxon-name><comment> Romero Garcia &amp; C. Morales, Candollea 42(1): 383. 1987. Type: <tp:taxon-name><tp:taxon-name-part taxon-name-part-type="genus" reg="Agrostis">Agrostis</tp:taxon-name-part><tp:taxon-name-part taxon-name-part-type="species" reg="juressi">juressi</tp:taxon-name-part></tp:taxon-name> Link.<sup><xref ref-type="fn" rid="en1">*</xref></sup></comment></tp:nomenclature-citation></tp:nomenclature-citation-list></tp:nomenclature><tp:treatment-sec sec-type="material" id="SECID0ENAAI"><title>Type.</title><p><italic><tp:taxon-name><tp:taxon-name-part taxon-name-part-type="genus" reg="Agrostis">Agrostis</tp:taxon-name-part><tp:taxon-name-part taxon-name-part-type="species" reg="canina">canina</tp:taxon-name-part></tp:taxon-name></italic> L. (lectotype designated by <xref ref-type="bibr" rid="B80">Widén (1971</xref>: 13), see also <xref ref-type="bibr" rid="B47">Philipson (1937)</xref>, <xref ref-type="bibr" rid="B33">Jarvis (1992)</xref> and commentary below) .</p></tp:treatment-sec><tp:treatment-sec sec-type="description" id="SECID0EKBAI"><title>Description.</title><p>
              Plants herbaceous, annuals or perennials, up to 1.2 m, caespitose, rhizomatous or stoloniferous, sometimes developing pseudoestolons. <bold><italic>Tillers</italic></bold> extravaginal and/or intravaginal. <bold><italic>Culms</italic></bold> decumbent to erect, usually slender, unbranched, internodes hollow. <bold><italic>Leaves</italic></bold> basal or cauline; sheaths open; auricles absent; ligules membranous, entire to lacerate, usually scabridulous dorsally; blades filiform to linear, flat, conduplicate, convolute, or involute. <bold><italic>Synflorescence</italic></bold> a panicle, usually terminal, contracted to open; branches usually in whorls. <bold><italic>Spikelets</italic></bold> up to 4.5 mm long, 1-flowered, pedicellate, laterally compressed; rachilla not prolonged beyond the base of the floret; disarticulation above the glumes; glumes as long as the spikelet, equal to unequal, keeled, membranous, usually 1-nerved, rarely awned; floret bisexual, shorter than the glumes, usually 1/3–3/4 the length of the glumes, rarely longer; callus rounded, glabrous to pubescent; lemmas rounded dorsally, apices entire, erose or toothed, membranous, (3)5-nerved, veins inconspicuous or prominent, unawned or awned dorsally, awn straight to geniculate; paleas often absent or diminute, sometimes well-developed and reaching (1/5–)1/3–3/4 of the lemma length; lodicules 2; anthers (1)3; ovary glabrous, styles 2, free to the base. <bold><italic>Fruit</italic></bold> a caryopsis; endosperm liquid, soft or solid. x= 7.</p></tp:treatment-sec><tp:treatment-sec sec-type="comments" id="SECID0ENCAI"><title>Commentaries.</title><p>The name <italic><tp:taxon-name><tp:taxon-name-part taxon-name-part-type="genus" reg="Agrostis">Agrostis</tp:taxon-name-part></tp:taxon-name></italic> was first described in the work of Linnaeus, Genera Plantarum (<xref ref-type="bibr" rid="B35">Linnaeus 1737</xref>: 19), with a Latin diagnosis. According to the International Code of Nomenclature for <tp:taxon-name><tp:taxon-name-part taxon-name-part-type="above-family">Algae</tp:taxon-name-part></tp:taxon-name>, <tp:taxon-name><tp:taxon-name-part taxon-name-part-type="kingdom">Fungi</tp:taxon-name-part></tp:taxon-name> and Plants (Art. 13.1) (<xref ref-type="bibr" rid="B72">Turland et al. 2018</xref>), the beginning of effective publication dates for generic names is 1<sup>st</sup> May 1753, with the publication of Species Plantarum (<xref ref-type="bibr" rid="B36">Linnaeus 1753</xref>). In this latter work, Linnaeus described 12 names, classified in two groups: 1) Aristatae (<italic><tp:taxon-name><tp:taxon-name-part taxon-name-part-type="genus" reg="Agrostis">A.</tp:taxon-name-part><tp:taxon-name-part taxon-name-part-type="species" reg="spica-venti">spica-venti</tp:taxon-name-part></tp:taxon-name></italic> L., <italic><tp:taxon-name><tp:taxon-name-part taxon-name-part-type="genus" reg="Agrostis">A.</tp:taxon-name-part><tp:taxon-name-part taxon-name-part-type="species" reg="miliacea">miliacea</tp:taxon-name-part></tp:taxon-name></italic> L., <italic><tp:taxon-name><tp:taxon-name-part taxon-name-part-type="genus" reg="Agrostis">A.</tp:taxon-name-part><tp:taxon-name-part taxon-name-part-type="species" reg="arundinacea">arundinacea</tp:taxon-name-part></tp:taxon-name></italic> L., <italic><tp:taxon-name><tp:taxon-name-part taxon-name-part-type="genus" reg="Agrostis">A.</tp:taxon-name-part><tp:taxon-name-part taxon-name-part-type="species" reg="rubra">rubra</tp:taxon-name-part></tp:taxon-name></italic> L., <italic><tp:taxon-name><tp:taxon-name-part taxon-name-part-type="genus" reg="Agrostis">A.</tp:taxon-name-part><tp:taxon-name-part taxon-name-part-type="species" reg="canina">canina</tp:taxon-name-part></tp:taxon-name></italic> L., <italic><tp:taxon-name><tp:taxon-name-part taxon-name-part-type="genus" reg="Agrostis">A.</tp:taxon-name-part><tp:taxon-name-part taxon-name-part-type="species" reg="paradoxa">paradoxa</tp:taxon-name-part></tp:taxon-name></italic> L.); and 2) Muticae (<italic><tp:taxon-name><tp:taxon-name-part taxon-name-part-type="genus" reg="Agrostis">A.</tp:taxon-name-part><tp:taxon-name-part taxon-name-part-type="species" reg="stolonifera">stolonifera</tp:taxon-name-part></tp:taxon-name></italic> L., <italic><tp:taxon-name><tp:taxon-name-part taxon-name-part-type="genus" reg="Agrostis">A.</tp:taxon-name-part><tp:taxon-name-part taxon-name-part-type="species" reg="capillaris">capillaris</tp:taxon-name-part></tp:taxon-name></italic> L., <italic><tp:taxon-name><tp:taxon-name-part taxon-name-part-type="genus" reg="Agrostis">A.</tp:taxon-name-part><tp:taxon-name-part taxon-name-part-type="species" reg="alba">alba</tp:taxon-name-part></tp:taxon-name></italic> L., <italic><tp:taxon-name><tp:taxon-name-part taxon-name-part-type="genus" reg="Agrostis">A.</tp:taxon-name-part><tp:taxon-name-part taxon-name-part-type="species" reg="minima">minima</tp:taxon-name-part></tp:taxon-name></italic> L., <italic><tp:taxon-name><tp:taxon-name-part taxon-name-part-type="genus" reg="Agrostis">A.</tp:taxon-name-part><tp:taxon-name-part taxon-name-part-type="species" reg="virginica">virginica</tp:taxon-name-part></tp:taxon-name></italic> L., <italic><tp:taxon-name><tp:taxon-name-part taxon-name-part-type="genus" reg="Agrostis">A.</tp:taxon-name-part><tp:taxon-name-part taxon-name-part-type="species" reg="indica">indica</tp:taxon-name-part></tp:taxon-name></italic> L.). No type species was designated by Linnaeus.</p><p><xref ref-type="bibr" rid="B26">Hitchcock (1905)</xref> designated <italic><tp:taxon-name><tp:taxon-name-part taxon-name-part-type="genus" reg="Agrostis">A.</tp:taxon-name-part><tp:taxon-name-part taxon-name-part-type="species" reg="alba">alba</tp:taxon-name-part></tp:taxon-name></italic> as the type, but the original material of this name is a <italic><tp:taxon-name><tp:taxon-name-part taxon-name-part-type="genus" reg="Poa">Poa</tp:taxon-name-part></tp:taxon-name></italic> L. species (Widén, 1971), and the adoption of this name as lectotype would result in <italic><tp:taxon-name><tp:taxon-name-part taxon-name-part-type="genus" reg="Agrostis">Agrostis</tp:taxon-name-part></tp:taxon-name></italic> becoming a synonym of <italic><tp:taxon-name><tp:taxon-name-part taxon-name-part-type="genus" reg="Poa">Poa</tp:taxon-name-part></tp:taxon-name></italic> (<xref ref-type="bibr" rid="B39">McNeill et al. 1987</xref>). Years later, <xref ref-type="bibr" rid="B28">Hitchcock (1920)</xref>, proposed <italic><tp:taxon-name><tp:taxon-name-part taxon-name-part-type="genus" reg="Agrostis">A.</tp:taxon-name-part><tp:taxon-name-part taxon-name-part-type="species" reg="stolonifera">stolonifera</tp:taxon-name-part></tp:taxon-name></italic> as lectotype, but this name conflicts with the original description of the genus, since it mentions that the lemmas are awned (<xref ref-type="bibr" rid="B35">Linnaeus 1737</xref>), and the original description of <italic><tp:taxon-name><tp:taxon-name-part taxon-name-part-type="genus" reg="Agrostis">A.</tp:taxon-name-part><tp:taxon-name-part taxon-name-part-type="species" reg="stolonifera">stolonifera</tp:taxon-name-part></tp:taxon-name></italic> mentions that the lemmas are unawned (<xref ref-type="bibr" rid="B36">Linnaeus 1753</xref>).</p><p><xref ref-type="bibr" rid="B47">Philipson (1937)</xref> was the first to propose as lectotype the name <italic><tp:taxon-name><tp:taxon-name-part taxon-name-part-type="genus" reg="Agrostis">A.</tp:taxon-name-part><tp:taxon-name-part taxon-name-part-type="species" reg="canina">canina</tp:taxon-name-part></tp:taxon-name></italic>. <xref ref-type="bibr" rid="B80">Widén (1971)</xref> agreed with that choice, and formally designated this name, since it is the one that keeps better the usage of the generic name. <xref ref-type="bibr" rid="B33">Jarvis (1992)</xref> proposed the conservation of the name <italic><tp:taxon-name><tp:taxon-name-part taxon-name-part-type="genus" reg="Agrostis">Agrostis</tp:taxon-name-part></tp:taxon-name></italic>, with a conserved type.</p><p>The species of this genus are often confused with other genera found in the study zone, with one-flowered spikelets, such as <italic><tp:taxon-name><tp:taxon-name-part taxon-name-part-type="genus" reg="Lachnagrostis">Lachnagrostis</tp:taxon-name-part></tp:taxon-name></italic> Trin., <italic><tp:taxon-name><tp:taxon-name-part taxon-name-part-type="genus" reg="Muhlenbergia">Muhlenbergia</tp:taxon-name-part></tp:taxon-name></italic> Scherb., <italic><tp:taxon-name><tp:taxon-name-part taxon-name-part-type="genus" reg="Podagrostis">Podagrostis</tp:taxon-name-part></tp:taxon-name></italic> (Griseb.) Scribn. &amp; Merr., <italic><tp:taxon-name><tp:taxon-name-part taxon-name-part-type="genus" reg="Polypogon">Polypogon</tp:taxon-name-part></tp:taxon-name></italic> Desf., <italic><tp:taxon-name><tp:taxon-name-part taxon-name-part-type="genus" reg="Sporobolus">Sporobolus</tp:taxon-name-part></tp:taxon-name></italic> R. Br., and some species of <italic><tp:taxon-name><tp:taxon-name-part taxon-name-part-type="genus" reg="Peyritschia">Peyritschia</tp:taxon-name-part></tp:taxon-name></italic> E. Fourn., but it is distinguished from them by the following combination of characters: spikelets disarticulating above the glumes, florets shorter than the glumes, usually 1/3–3/4 the length of the glumes, rarely longer, lemmas with usually five veins, dorsal awns often present, palea often reduced or absent (sometimes reaching up to 3/4 of the lemma length), and rachilla not prolonged. See the work of <xref ref-type="bibr" rid="B67">Sylvester et al. (2020b)</xref> for a key to differentiate <italic><tp:taxon-name><tp:taxon-name-part taxon-name-part-type="genus" reg="Agrostis">Agrostis</tp:taxon-name-part></tp:taxon-name></italic> from morphologically similar genera.</p></tp:treatment-sec><tp:treatment-sec><!--Section generated to contain objects referenced in tp:taxon-treatment.--><fn-group><fn id="en1"><p>See Suppl. material 1 for other heterotypic synonyms.</p></fn></fn-group></tp:treatment-sec><ref-list><ref id="B28"><mixed-citation xmlns:xlink="http://www.w3.org/1999/xlink" xlink:type="simple"><person-group><name name-style="western"><surname>Hitchcock</surname><given-names>AS</given-names></name></person-group> (<year>1920</year>) <article-title>The genera of grasses of the United States, with special reference to the economic species.</article-title><source>Bulletin of the United States Department of Agriculture</source><volume>772</volume>: <fpage>1</fpage>–<lpage>307</lpage>. <ext-link xlink:href="10.5962/bhl.title.64674" ext-link-type="doi" xlink:type="simple">https://doi.org/10.5962/bhl.title.64674</ext-link></mixed-citation></ref><ref id="B29"><mixed-citation xmlns:xlink="http://www.w3.org/1999/xlink" xlink:type="simple"><person-group><name name-style="western"><surname>Hitchcock</surname><given-names>AS</given-names></name></person-group> (<year>1937</year>) <article-title><italic><tp:taxon-name><tp:taxon-name-part taxon-name-part-type="genus">Agrostis</tp:taxon-name-part></tp:taxon-name></italic>.</article-title> In: <person-group><name name-style="western"><surname>Britton</surname><given-names>NL</given-names></name></person-group> (<role>Ed.</role>) <issue-title>North American Flora (Vol.</issue-title><source>17(7)). New York Botanical Garden, New York</source>, <fpage>515</fpage>–<lpage>534</lpage>.</mixed-citation></ref><ref id="B55"><mixed-citation xmlns:xlink="http://www.w3.org/1999/xlink" xlink:type="simple"><person-group><name name-style="western"><surname>Rúgolo</surname><given-names>ZE</given-names></name></person-group> (<year>1982</year>) <article-title>Revalidación del género <italic><tp:taxon-name><tp:taxon-name-part taxon-name-part-type="genus">Bromidium</tp:taxon-name-part></tp:taxon-name></italic> Nees et Meyen emend. Pilger (<tp:taxon-name><tp:taxon-name-part taxon-name-part-type="family">Gramineae</tp:taxon-name-part></tp:taxon-name>).</article-title><source>Darwiniana</source><volume>24</volume>: <fpage>187</fpage>–<lpage>216</lpage>. <ext-link xlink:href="https://www.jstor.org/stable/23216517" ext-link-type="uri" xlink:type="simple">https://www.jstor.org/stable/23216517</ext-link></mixed-citation></ref><ref id="B6"><mixed-citation xmlns:xlink="http://www.w3.org/1999/xlink" xlink:type="simple"><person-group><name name-style="western"><surname>Clayton</surname><given-names>WD</given-names></name><name name-style="western"><surname>Renvoize</surname><given-names>SA</given-names></name></person-group> (<year>1986</year>) Genera graminum. Grasses of the world. Her Majesty’s Stationery Office, London, 1–389.</mixed-citation></ref><ref id="B80"><mixed-citation xmlns:xlink="http://www.w3.org/1999/xlink" xlink:type="simple"><person-group><name name-style="western"><surname>Widén</surname><given-names>KG</given-names></name></person-group> (<year>1971</year>) <article-title>The genus <italic><tp:taxon-name><tp:taxon-name-part taxon-name-part-type="genus">Agrostis</tp:taxon-name-part></tp:taxon-name></italic> L. in eastern Fennoscandia. Taxonomy and distribution.</article-title><source>Flora Fennica</source><volume>5</volume>: <fpage>1</fpage>–<lpage>209</lpage>. <ext-link xlink:href="http://hdl.handle.net/10138/36219" ext-link-type="uri" xlink:type="simple">http://hdl.handle.net/10138/36219</ext-link></mixed-citation></ref><ref id="B47"><mixed-citation xmlns:xlink="http://www.w3.org/1999/xlink" xlink:type="simple"><person-group><name name-style="western"><surname>Philipson</surname><given-names>WR</given-names></name></person-group> (<year>1937</year>) <article-title>A revision of the British species of the genus <italic><tp:taxon-name><tp:taxon-name-part taxon-name-part-type="genus">Agrostis</tp:taxon-name-part></tp:taxon-name></italic> Linn. Journal of the Linnean Society.</article-title><source>Botany</source><volume>51</volume>: <fpage>73</fpage>–<lpage>15</lpage>. <ext-link xlink:href="10.1111/j.1095-8339.1937.tb01905.x" ext-link-type="doi" xlink:type="simple">https://doi.org/10.1111/j.1095-8339.1937.tb01905.x</ext-link></mixed-citation></ref><ref id="B33"><mixed-citation xmlns:xlink="http://www.w3.org/1999/xlink" xlink:type="simple"><person-group><name name-style="western"><surname>Jarvis</surname><given-names>CE</given-names></name></person-group> (<year>1992</year>) <article-title>Seventy-two proposals for the conservation of types of selected Linnaean generic names, the report of subcommittee 3C on the lectotypification of Linnaean generic names.</article-title><source>Taxon</source><volume>41</volume>(<issue>3</issue>): <fpage>552</fpage>–<lpage>583</lpage>. <ext-link xlink:href="10.2307/1222833" ext-link-type="doi" xlink:type="simple">https://doi.org/10.2307/1222833</ext-link></mixed-citation></ref><ref id="B35"><mixed-citation xmlns:xlink="http://www.w3.org/1999/xlink" xlink:type="simple"><person-group><name name-style="western"><surname>Linnaeus</surname><given-names>C</given-names></name></person-group> (<year>1737</year>) Genera Plantarum. Conradum Wishoff, Leiden, 1–384. <ext-link xlink:href="10.5962/bhl.title.70902" ext-link-type="doi" xlink:type="simple">https://doi.org/10.5962/bhl.title.70902</ext-link></mixed-citation></ref><ref id="B72"><mixed-citation xmlns:xlink="http://www.w3.org/1999/xlink" xlink:type="simple"><person-group><name name-style="western"><surname>Turland</surname><given-names>NJ</given-names></name><name name-style="western"><surname>Wiersema</surname><given-names>JH</given-names></name><name name-style="western"><surname>Barrie</surname><given-names>FR</given-names></name><name name-style="western"><surname>Greuter</surname><given-names>W</given-names></name><name name-style="western"><surname>Hawksworth</surname><given-names>DL</given-names></name><name name-style="western"><surname>Herendeen</surname><given-names>PS</given-names></name><name name-style="western"><surname>Knapp</surname><given-names>S</given-names></name><name name-style="western"><surname>Kusber</surname><given-names>WH</given-names></name><name name-style="western"><surname>Li</surname><given-names>DZ</given-names></name><name name-style="western"><surname>Marhold</surname><given-names>K</given-names></name><name name-style="western"><surname>May TW JMcNeill</surname><given-names>J</given-names></name><name name-style="western"><surname>Monro</surname><given-names>AM</given-names></name><name name-style="western"><surname>Prado</surname><given-names>J</given-names></name><name name-style="western"><surname>Price</surname><given-names>MJ</given-names></name><name name-style="western"><surname>Smith</surname><given-names>GF [Eds]</given-names></name></person-group> (<year>2018</year>) International Code of Nomenclature for algae, fungi, and plants (Shenzhen Code) adopted by the Nineteenth International Botanical Congress, Shenzhen, China, July 2017. Regnum Vegetabile (Vol. 159) Koeltz Botanical Books, Glashütten, 1–254. <ext-link xlink:href="10.12705/Code.2018" ext-link-type="doi" xlink:type="simple">https://doi.org/10.12705/Code.2018</ext-link></mixed-citation></ref><ref id="B36"><mixed-citation xmlns:xlink="http://www.w3.org/1999/xlink" xlink:type="simple"><person-group><name name-style="western"><surname>Linnaeus</surname><given-names>C</given-names></name></person-group> (<year>1753</year>) Species Plantarum. Impensis Laurentii Salvii, Stockholm, 1–560. <ext-link xlink:href="10.5962/bhl.title.669" ext-link-type="doi" xlink:type="simple">https://doi.org/10.5962/bhl.title.669</ext-link></mixed-citation></ref><ref id="B26"><mixed-citation xmlns:xlink="http://www.w3.org/1999/xlink" xlink:type="simple"><person-group><name name-style="western"><surname>Hitchcock</surname><given-names>AS</given-names></name></person-group> (<year>1905</year>) North American species of <italic><tp:taxon-name><tp:taxon-name-part taxon-name-part-type="genus">Agrostis.</tp:taxon-name-part></tp:taxon-name></italic> United States Department of Agriculture Bureau of Plant Industry Bulletin 68: 1–68.</mixed-citation></ref><ref id="B39"><mixed-citation xmlns:xlink="http://www.w3.org/1999/xlink" xlink:type="simple"><person-group><name name-style="western"><surname>McNeill</surname><given-names>J</given-names></name><name name-style="western"><surname>Odell</surname><given-names>EA</given-names></name><name name-style="western"><surname>Consaul</surname><given-names>LL</given-names></name><name name-style="western"><surname>Katz</surname><given-names>DS</given-names></name></person-group> (<year>1987</year>) <article-title>American code and later lectotypifications of Linnaean generic names dating from 1753: A case study of discrepancies.</article-title><source>Taxon</source><volume>36</volume>(<issue>2</issue>): <fpage>350</fpage>–<lpage>401</lpage>. <ext-link xlink:href="10.2307/1221430" ext-link-type="doi" xlink:type="simple">https://doi.org/10.2307/1221430</ext-link></mixed-citation></ref><ref id="B67"><mixed-citation xmlns:xlink="http://www.w3.org/1999/xlink" xlink:type="simple"><person-group><name name-style="western"><surname>Sylvester</surname><given-names>SP</given-names></name><name name-style="western"><surname>Peterson</surname><given-names>PM</given-names></name><name name-style="western"><surname>Romaschenko</surname><given-names>K</given-names></name><name name-style="western"><surname>Bravo-Pedraza</surname><given-names>WJ</given-names></name><name name-style="western"><surname>Cuta-Alarcon</surname><given-names>LE</given-names></name><name name-style="western"><surname>Soreng</surname><given-names>RJ</given-names></name></person-group> (<year>2020b</year>) <article-title>New combinations and updated descriptions in <italic><tp:taxon-name><tp:taxon-name-part taxon-name-part-type="genus">Podagrostis</tp:taxon-name-part></tp:taxon-name></italic> (<tp:taxon-name><tp:taxon-name-part taxon-name-part-type="subtribe">Agrostidinae</tp:taxon-name-part></tp:taxon-name>, <tp:taxon-name><tp:taxon-name-part taxon-name-part-type="family">Poaceae</tp:taxon-name-part></tp:taxon-name>) from the Neotropics and Mexico.</article-title><source>PhytoKeys</source><volume>148</volume>: <fpage>21</fpage>–<lpage>50</lpage>. <ext-link xlink:href="10.3897/phytokeys.148.50042" ext-link-type="doi" xlink:type="simple">https://doi.org/10.3897/phytokeys.148.50042</ext-link></mixed-citation></ref></ref-list></tp:taxon-treatment>
