# Supplementary material for: ﻿Revision of the genus Agrostis (Poaceae, Pooideae, Poeae) in Megamexico
Source: PhytoKeys. 2023 Aug 11;230:157–256. doi: 10.3897/phytokeys.230.105878 (PMC10439499; doi:10.3897/phytokeys.230.105878)
Supplement: XML Treatment for Agrostis gigantea [file phytokeys.230.105878-treatment8.xml]

<!DOCTYPE tp:taxon-treatment
  PUBLIC "-//TaxonX//DTD Taxonomic Treatment Publishing DTD v0 20100105//EN" "tax-treatment-NSO.dtd">
<tp:taxon-treatment xmlns:tp="http://www.plazi.org/taxpub"><tp:treatment-meta><kwd-group><label>Taxon classification</label><kwd>
                <named-content content-type="kingdom">Plantae</named-content>
              </kwd><kwd>
                <named-content content-type="order">Poales</named-content>
              </kwd><kwd>
                <named-content content-type="family">Poaceae</named-content>
              </kwd></kwd-group><mixed-citation publication-type="journal"><person-group><name><surname>Vigosa-Mercado</surname><given-names>J. Luis</given-names></name><name><surname>Delgado-Salinas</surname><given-names>Alfonso</given-names></name><name><surname>Alvarado Cárdenas</surname><given-names>Leonardo O.</given-names></name><name><surname>Eguiarte</surname><given-names>Luis E.</given-names></name></person-group><article-title>﻿Revision of the genus <italic><tp:taxon-name><tp:taxon-name-part taxon-name-part-type="genus" reg="Agrostis">Agrostis</tp:taxon-name-part></tp:taxon-name></italic> (<tp:taxon-name><tp:taxon-name-part taxon-name-part-type="family">Poaceae</tp:taxon-name-part></tp:taxon-name>, <tp:taxon-name><tp:taxon-name-part taxon-name-part-type="subfamily">Pooideae</tp:taxon-name-part></tp:taxon-name>, <tp:taxon-name><tp:taxon-name-part taxon-name-part-type="tribe">Poeae</tp:taxon-name-part></tp:taxon-name>) in Megamexico</article-title><source>PhytoKeys</source><day>11</day><month>08</month><year>2023</year><volume>230</volume><fpage>157</fpage><lpage>256</lpage><pub-id pub-id-type="doi">10.3897/phytokeys.230.105878</pub-id></mixed-citation></tp:treatment-meta><tp:nomenclature><label>﻿7.</label><tp:taxon-name>
              <object-id xmlns:xlink="http://www.w3.org/1999/xlink" content-type="arpha" xlink:type="simple">CDB60DBF-B8F0-569B-BF0F-FB9D88428E73</object-id>
              <tp:taxon-name-part taxon-name-part-type="genus" reg="Agrostis">Agrostis</tp:taxon-name-part>
              <tp:taxon-name-part taxon-name-part-type="species" reg="gigantea">gigantea</tp:taxon-name-part>
            </tp:taxon-name><tp:taxon-authority>Roth, Tent. Fl. Germ. 1: 31. 1788.</tp:taxon-authority><xref ref-type="fig" rid="F4">Figs 4G</xref><xref ref-type="fig" rid="F5">, 5G</xref><xref ref-type="fig" rid="F17">, 17</xref><tp:nomenclature-citation-list><tp:nomenclature-citation><tp:taxon-name>
                  <tp:taxon-name-part taxon-name-part-type="genus" reg="Triticum">Triticum</tp:taxon-name-part>
                  <tp:taxon-name-part taxon-name-part-type="species" reg="giganteum">giganteum</tp:taxon-name-part>
                </tp:taxon-name><comment>(Roth) Roth, Catal. Bot. 3: 22. 1806.</comment></tp:nomenclature-citation><tp:nomenclature-citation><tp:taxon-name>
                  <tp:taxon-name-part taxon-name-part-type="genus" reg="Vilfa">Vilfa</tp:taxon-name-part>
                  <tp:taxon-name-part taxon-name-part-type="species" reg="gigantea">gigantea</tp:taxon-name-part>
                </tp:taxon-name><comment>(Roth) P. Beauv., Ess. Agrostogr. 16: 147. 1812.</comment></tp:nomenclature-citation><tp:nomenclature-citation><tp:taxon-name>
                  <tp:taxon-name-part taxon-name-part-type="genus" reg="Agrostis">Agrostis</tp:taxon-name-part>
                  <tp:taxon-name-part taxon-name-part-type="species" reg="alba">alba</tp:taxon-name-part>
                  <tp:taxon-name-part taxon-name-part-type="authority">L.</tp:taxon-name-part>
                  <tp:taxon-name-part taxon-name-part-type="infraspecific-rank">var.</tp:taxon-name-part>
                  <tp:taxon-name-part taxon-name-part-type="variety" reg="aristata">aristata</tp:taxon-name-part>
                </tp:taxon-name><comment>Spenn., Fl. Friburg. 1: 94. 1825.</comment></tp:nomenclature-citation><tp:nomenclature-citation><tp:taxon-name>
                  <tp:taxon-name-part taxon-name-part-type="genus" reg="Agrostis">Agrostis</tp:taxon-name-part>
                  <tp:taxon-name-part taxon-name-part-type="species" reg="stolonifera">stolonifera</tp:taxon-name-part>
                  <tp:taxon-name-part taxon-name-part-type="authority">L.</tp:taxon-name-part>
                  <tp:taxon-name-part taxon-name-part-type="infraspecific-rank">subsp.</tp:taxon-name-part>
                  <tp:taxon-name-part taxon-name-part-type="subspecies" reg="gigantea">gigantea</tp:taxon-name-part>
                </tp:taxon-name><comment>(Roth) Schübl. &amp; G. Martens, Fl. Würtemberg (ed. 1) 64. 1834.</comment></tp:nomenclature-citation><tp:nomenclature-citation><tp:taxon-name>
                  <tp:taxon-name-part taxon-name-part-type="genus" reg="Agrostis">Agrostis</tp:taxon-name-part>
                  <tp:taxon-name-part taxon-name-part-type="species" reg="stolonifera">stolonifera</tp:taxon-name-part>
                  <tp:taxon-name-part taxon-name-part-type="authority">L.</tp:taxon-name-part>
                  <tp:taxon-name-part taxon-name-part-type="infraspecific-rank">var.</tp:taxon-name-part>
                  <tp:taxon-name-part taxon-name-part-type="variety" reg="gigantea">gigantea</tp:taxon-name-part>
                </tp:taxon-name><comment>(Roth) Bréb., Fl. Normandie 390. 1835.</comment></tp:nomenclature-citation><tp:nomenclature-citation><tp:taxon-name>
                  <tp:taxon-name-part taxon-name-part-type="genus" reg="Agrostis">Agrostis</tp:taxon-name-part>
                  <tp:taxon-name-part taxon-name-part-type="species" reg="alba">alba</tp:taxon-name-part>
                  <tp:taxon-name-part taxon-name-part-type="authority">L.</tp:taxon-name-part>
                  <tp:taxon-name-part taxon-name-part-type="infraspecific-rank">var.</tp:taxon-name-part>
                  <tp:taxon-name-part taxon-name-part-type="variety" reg="gigantea">gigantea</tp:taxon-name-part>
                </tp:taxon-name><comment>(Roth) G. Mey., Chloris Han. 655. 1836, non Spenner 1825.</comment></tp:nomenclature-citation><tp:nomenclature-citation><tp:taxon-name>
                  <tp:taxon-name-part taxon-name-part-type="genus" reg="Agrostis">Agrostis</tp:taxon-name-part>
                  <tp:taxon-name-part taxon-name-part-type="species" reg="alba">alba</tp:taxon-name-part>
                  <tp:taxon-name-part taxon-name-part-type="authority">L.</tp:taxon-name-part>
                  <tp:taxon-name-part taxon-name-part-type="infraspecific-rank">subsp.</tp:taxon-name-part>
                  <tp:taxon-name-part taxon-name-part-type="subspecies" reg="gigantea">gigantea</tp:taxon-name-part>
                </tp:taxon-name><comment>(Roth) Arcang., Comp. Fl. Ital. 768. 1882.</comment></tp:nomenclature-citation><tp:nomenclature-citation><tp:taxon-name>
                  <tp:taxon-name-part taxon-name-part-type="status">=</tp:taxon-name-part>
                  <tp:taxon-name-part taxon-name-part-type="genus" reg="Agrostis">Agrostis</tp:taxon-name-part>
                  <tp:taxon-name-part taxon-name-part-type="species" reg="virletii">virletii</tp:taxon-name-part>
                </tp:taxon-name><comment> E. Fourn., Mexic. Pl. 2: 96. 1886. <tp:taxon-name><tp:taxon-name-part taxon-name-part-type="genus" reg="Agrostis">Agrostis</tp:taxon-name-part><tp:taxon-name-part taxon-name-part-type="species" reg="virletii">virletii</tp:taxon-name-part></tp:taxon-name> E. Fourn. ex Hemsl., Biol. Cent.-Amer., Bot. 3: 552. 1885, nom. nud. Type. Mexico. San Luis Potosí: Prov. de San Luis, 1851, <italic>M. Virlet d’Aoust 1345</italic> (lectotype, designated by <xref ref-type="bibr" rid="B75">Vigosa-Mercado (2022a</xref>: 2): P (P00740442 [image!]); isolectotypes: P (P00740440 [image!], P00740441 [image!]), US [fragm. ex P] (US00156515 [image!])). </comment></tp:nomenclature-citation><tp:nomenclature-citation><tp:taxon-name>
                  <tp:taxon-name-part taxon-name-part-type="genus" reg="Agrostis">Agrostis</tp:taxon-name-part>
                  <tp:taxon-name-part taxon-name-part-type="species" reg="stolonifera">stolonifera</tp:taxon-name-part>
                  <tp:taxon-name-part taxon-name-part-type="authority">L.</tp:taxon-name-part>
                  <tp:taxon-name-part taxon-name-part-type="infraspecific-rank">subsp.</tp:taxon-name-part>
                  <tp:taxon-name-part taxon-name-part-type="subspecies" reg="gigantea">gigantea</tp:taxon-name-part>
                </tp:taxon-name><comment>(Roth) Maire &amp; Weiller, Fl. Afrique N. 2(XLV): 120. 1953.</comment></tp:nomenclature-citation><tp:nomenclature-citation><tp:taxon-name>
                  <tp:taxon-name-part taxon-name-part-type="genus" reg="Agrostis">Agrostis</tp:taxon-name-part>
                  <tp:taxon-name-part taxon-name-part-type="species" reg="stolonifera">stolonifera</tp:taxon-name-part>
                  <tp:taxon-name-part taxon-name-part-type="authority">L.</tp:taxon-name-part>
                  <tp:taxon-name-part taxon-name-part-type="infraspecific-rank">subsp.</tp:taxon-name-part>
                  <tp:taxon-name-part taxon-name-part-type="subspecies" reg="gigantea">gigantea</tp:taxon-name-part>
                </tp:taxon-name><comment>(Roth) Beldie, Fl. Republ. Socialiste Romania 12: 152. 1972, nom. illeg. hom.<sup><xref ref-type="fn" rid="en1">*</xref></sup></comment></tp:nomenclature-citation></tp:nomenclature-citation-list></tp:nomenclature><tp:treatment-sec sec-type="material" id="SECID0EVIBK"><title>Type.</title><p>Germany. Herb. Albrecht de Haller, A.W. Roth s.n. (lectotype, designated by <xref ref-type="bibr" rid="B80">Widén (1971</xref>: 97): G (G00195254 [image!])).</p></tp:treatment-sec><tp:treatment-sec sec-type="description" id="SECID0E6IBK"><title>Description.</title><p><bold><italic>Plants</italic></bold> perennial, rhizomatous. <bold><italic>Tillers</italic></bold> extravaginal, with cataphylls. <bold><italic>Rhizomes</italic></bold> up to 25 cm long. <bold><italic>Culms</italic></bold> 0.2–1.2 m long, erect, sometimes geniculate, nodes 3–7, glabrous, internodes glabrous. <bold><italic>Leaves</italic></bold> basal and cauline; sheaths 4.5–13 cm long, usually shorter than the internodes, glabrous or scaberulous; ligules 1–7 mm long, longer than wide, dorsally scaberulous, apices rounded to truncate, erose to lacerate; blades (2–)3.5–20 cm long, 1–8 mm wide, usually at least some blades larger than 5 mm wide, linear, flat, scaberulous on both surfaces. <bold><italic>Panicles</italic></bold> (9–)13–40 cm long, 4–16 cm wide, open, dense to lax, lanceolate to ovate, exserted from the upper sheaths; branches ascending to spreading, rebranching about or above mid-length, scaberulous, without spikelets near their base or often some inferior branches with spikelets, inferior branches 2.5–15 cm long; pedicels 0.3–3 mm long, ascending to spreading, scaberulous. <bold><italic>Spikelets</italic></bold> 1.7–3 mm long, greenish to purplish; glumes subequal to unequal, lanceolate to ovate, apices acute to shortly acuminate, 1-veined, scaberulous on the keel, lower glume 1.7–3 mm long, upper glume 1.3–2.8 mm long; callus glabrous or with 2 bunches of few, very short trichomes, inconspicuous; lemmas 1.4–2 mm long, elliptic to oblong, apices entire, acute or sometimes truncate, 3–5-veined, veins inconspicuous or prominent distally, usually unawned; paleas present, 0.5–1.2 mm long, faintly 2-veined, glabrous; anthers 3, 0.7–1.2 mm long. <bold><italic>Caryopsis</italic></bold> 1–1.5 mm long, elliptic, endosperm solid. 2n= 42 (<xref ref-type="bibr" rid="B22">Harvey 2007</xref>).</p><fig id="F17" position="float" orientation="portrait"><object-id xmlns:xlink="http://www.w3.org/1999/xlink" content-type="doi" xlink:type="simple">10.3897/phytokeys.230.105878.figure17</object-id><object-id xmlns:xlink="http://www.w3.org/1999/xlink" content-type="arpha" xlink:type="simple">26330D5E-3359-5599-9D8A-6F281C5AD3AF</object-id><label>Figure 17.</label><caption><p><italic><tp:taxon-name><tp:taxon-name-part taxon-name-part-type="genus" reg="Agrostis">Agrostis</tp:taxon-name-part><tp:taxon-name-part taxon-name-part-type="species" reg="gigantea">gigantea</tp:taxon-name-part></tp:taxon-name></italic><bold>A</bold> whole plant <bold>B</bold> ligular area <bold>C</bold> spikelet <bold>D</bold> floret, abaxial view, <bold>E</bold> floret, adaxial view <bold>F</bold> palea. Based on Rzedowski 28545 (IBUG). Scale bars: 3 cm (<bold>A</bold>); 2 mm (<bold>B</bold>); 0.5 mm (<bold>C</bold>); 0.3 mm (<bold>D, E</bold>); 0.2 mm (<bold>F</bold>).</p></caption><graphic xmlns:xlink="http://www.w3.org/1999/xlink" xlink:href="phytokeys-230-157_article-105878__-g017.jpg" position="float" orientation="portrait" xlink:type="simple" id="oo_891252.jpg"><uri content-type="original_file" xlink:type="simple">https://binary.pensoft.net/fig/891252</uri></graphic></fig></tp:treatment-sec><tp:treatment-sec sec-type="Anatomy and micromorphology" id="SECID0EAMBK"><title>Anatomy and micromorphology.</title><p>Leaf blades flat in transversal section; adaxial furrows medium-sized, wide; adaxial ribs rounded; keel absent; first order bundles circular in outline, sheath interrupted adaxially and abaxially, abaxial and adaxial sclerenchyma in girders, narrowing towards the bundle; second order bundles circular in outline, sheath interrupted adaxially and abaxially, abaxial and adaxial sclerenchyma in girders, narrowing towards the bundle; intercostal sclerenchyma absent; leaf margins with small to well-developed sclerenchyma caps, rounded; colorless cells absent (Fig. <xref ref-type="fig" rid="F15">15F–H</xref>). Lemmas without transversal thickenings, or these poorly developed; prickle hairs absent or scarce (Fig. <xref ref-type="fig" rid="F7">7G</xref>).</p></tp:treatment-sec><tp:treatment-sec sec-type="distribution" id="SECID0EOMBK"><title>Distribution and habitat.</title><p>Introduced. <italic><tp:taxon-name><tp:taxon-name-part taxon-name-part-type="genus" reg="Agrostis">Agrostis</tp:taxon-name-part><tp:taxon-name-part taxon-name-part-type="species" reg="gigantea">gigantea</tp:taxon-name-part></tp:taxon-name></italic> is native to Eurasia. In the study zone, it has been collected in the USA states of Arizona, California, New Mexico, Texas, and in Mexico City, and the Mexican states of Durango, México, Michoacán, San Luis Potosí, and Sonora (Fig. <xref ref-type="fig" rid="F18">18A</xref>). This species has also been reported from Guanajuato, Morelos, and Oaxaca (<xref ref-type="bibr" rid="B61">Sánchez-Ken 2019</xref>), but no specimens from these states were found. <italic><tp:taxon-name><tp:taxon-name-part taxon-name-part-type="genus" reg="Agrostis">Agrostis</tp:taxon-name-part><tp:taxon-name-part taxon-name-part-type="species" reg="gigantea">gigantea</tp:taxon-name-part></tp:taxon-name></italic> grows in disturbed areas, mainly in moist soils of ditches, marshy places and stream edges, between 651–3300 m a.s.l. (Fig. <xref ref-type="fig" rid="F9">9J</xref>).</p><fig id="F18" position="float" orientation="portrait"><object-id xmlns:xlink="http://www.w3.org/1999/xlink" content-type="doi" xlink:type="simple">10.3897/phytokeys.230.105878.figure18</object-id><object-id xmlns:xlink="http://www.w3.org/1999/xlink" content-type="arpha" xlink:type="simple">104281C2-9B00-5698-BC0F-4B091944C44E</object-id><label>Figure 18.</label><caption><p>Map of known geographic distribution of <italic><tp:taxon-name><tp:taxon-name-part taxon-name-part-type="genus" reg="Agrostis">Agrostis</tp:taxon-name-part></tp:taxon-name></italic> species, based on herbarium specimen data <bold>A</bold><italic><tp:taxon-name><tp:taxon-name-part taxon-name-part-type="genus" reg="Agrostis">A.</tp:taxon-name-part><tp:taxon-name-part taxon-name-part-type="species" reg="gigantea">gigantea</tp:taxon-name-part></tp:taxon-name></italic><bold>B</bold><italic><tp:taxon-name><tp:taxon-name-part taxon-name-part-type="genus" reg="Agrostis">A.</tp:taxon-name-part><tp:taxon-name-part taxon-name-part-type="species" reg="hyemalis">hyemalis</tp:taxon-name-part></tp:taxon-name></italic><bold>C</bold><italic><tp:taxon-name><tp:taxon-name-part taxon-name-part-type="genus" reg="Agrostis">A.</tp:taxon-name-part><tp:taxon-name-part taxon-name-part-type="species" reg="idahoensis">idahoensis</tp:taxon-name-part></tp:taxon-name></italic><bold>D</bold><italic><tp:taxon-name><tp:taxon-name-part taxon-name-part-type="genus" reg="Agrostis">A.</tp:taxon-name-part><tp:taxon-name-part taxon-name-part-type="species" reg="laxissima">laxissima</tp:taxon-name-part></tp:taxon-name></italic><bold>E</bold><italic><tp:taxon-name><tp:taxon-name-part taxon-name-part-type="genus" reg="Agrostis">A.</tp:taxon-name-part><tp:taxon-name-part taxon-name-part-type="species" reg="microphylla">microphylla</tp:taxon-name-part></tp:taxon-name></italic><bold>F</bold><italic><tp:taxon-name><tp:taxon-name-part taxon-name-part-type="genus" reg="Agrostis">A.</tp:taxon-name-part><tp:taxon-name-part taxon-name-part-type="species" reg="pallens">pallens</tp:taxon-name-part></tp:taxon-name></italic>.</p></caption><graphic xmlns:xlink="http://www.w3.org/1999/xlink" xlink:href="phytokeys-230-157_article-105878__-g018.jpg" position="float" orientation="portrait" xlink:type="simple" id="oo_891253.jpg"><uri content-type="original_file" xlink:type="simple">https://binary.pensoft.net/fig/891253</uri></graphic></fig></tp:treatment-sec><tp:treatment-sec sec-type="phenology" id="SECID0EYQBK"><title>Phenology.</title><p>Specimens with spikelets have been collected from June to December (Fig. <xref ref-type="fig" rid="F10">10J</xref>).</p></tp:treatment-sec><tp:treatment-sec sec-type="comments" id="SECID0ECRBK"><title>Commentaries.</title><p>It has been reported for other regions that the blades can reach 12 mm wide, spikelets up to 3.2 mm long and lemmas up to 2.2 mm long (<xref ref-type="bibr" rid="B22">Harvey 2007</xref>). This species is often confused with <italic><tp:taxon-name><tp:taxon-name-part taxon-name-part-type="genus" reg="Agrostis">A.</tp:taxon-name-part><tp:taxon-name-part taxon-name-part-type="species" reg="bourgaei">bourgaei</tp:taxon-name-part></tp:taxon-name></italic> (see the note under the description of that species). <italic><tp:taxon-name><tp:taxon-name-part taxon-name-part-type="genus" reg="Agrostis">Agrostis</tp:taxon-name-part><tp:taxon-name-part taxon-name-part-type="species" reg="gigantea">gigantea</tp:taxon-name-part></tp:taxon-name></italic> also is similar to <italic><tp:taxon-name><tp:taxon-name-part taxon-name-part-type="genus" reg="Agrostis">A.</tp:taxon-name-part><tp:taxon-name-part taxon-name-part-type="species" reg="stolonifera">stolonifera</tp:taxon-name-part></tp:taxon-name></italic> in the paleate spikelets, but differs from it in the rhizomatous habit of the plants and more open panicle (vs. stoloniferous plants, panicle usually contracted in <italic><tp:taxon-name><tp:taxon-name-part taxon-name-part-type="genus" reg="Agrostis">A.</tp:taxon-name-part><tp:taxon-name-part taxon-name-part-type="species" reg="stolonifera">stolonifera</tp:taxon-name-part></tp:taxon-name></italic>).</p><p>The rhizomatous plants of <italic><tp:taxon-name><tp:taxon-name-part taxon-name-part-type="genus" reg="Agrostis">Agrostis</tp:taxon-name-part></tp:taxon-name></italic>, with paleate spikelets, were formerly known as <italic><tp:taxon-name><tp:taxon-name-part taxon-name-part-type="genus" reg="Agrostis">A.</tp:taxon-name-part><tp:taxon-name-part taxon-name-part-type="species" reg="alba">alba</tp:taxon-name-part></tp:taxon-name></italic> L., a name that was described without a type designation (<xref ref-type="bibr" rid="B36">Linnaeus 1753</xref>). <xref ref-type="bibr" rid="B26">Hitchcock (1905)</xref> considered the specimen LINN 84.23 as the type, but this was received by Linnaeus long after 1753 (<xref ref-type="bibr" rid="B34">Jarvis 2007</xref>). <xref ref-type="bibr" rid="B80">Widén (1971)</xref> indicates that this name must be typified by a specimen at the Van Royen Herbarium (L0052692), since <italic><tp:taxon-name><tp:taxon-name-part taxon-name-part-type="genus" reg="Agrostis">A.</tp:taxon-name-part><tp:taxon-name-part taxon-name-part-type="species" reg="alba">alba</tp:taxon-name-part></tp:taxon-name></italic> was based on the work of <xref ref-type="bibr" rid="B54">Royen (1740)</xref>, but that specimen corresponds to <italic><tp:taxon-name><tp:taxon-name-part taxon-name-part-type="genus" reg="Poa">Poa</tp:taxon-name-part><tp:taxon-name-part taxon-name-part-type="species" reg="nemoralis">nemoralis</tp:taxon-name-part></tp:taxon-name></italic> L., so currently <italic><tp:taxon-name><tp:taxon-name-part taxon-name-part-type="genus" reg="Agrostis">A.</tp:taxon-name-part><tp:taxon-name-part taxon-name-part-type="species" reg="alba">alba</tp:taxon-name-part></tp:taxon-name></italic> is a synonym of the latter.</p></tp:treatment-sec><tp:treatment-sec sec-type="conservation status" id="SECID0EBVBK"><title>Conservation status.</title><p>Since <italic><tp:taxon-name><tp:taxon-name-part taxon-name-part-type="genus" reg="Agrostis">Agrostis</tp:taxon-name-part><tp:taxon-name-part taxon-name-part-type="species" reg="gigantea">gigantea</tp:taxon-name-part></tp:taxon-name></italic> is an introduced species in the study zone, its conservation status is considered as Least Concern (<abbrev xmlns:xlink="http://www.w3.org/1999/xlink" xlink:title="Least Concern" id="ABBRID0ESVBK" xlink:type="simple">LC</abbrev>).</p></tp:treatment-sec><tp:treatment-sec sec-type="material" id="SECID0EWVBK"><title>Representative specimens examined.</title><p><bold>Mexico. Durango: Municipio Canelas</bold>, Las Cebollitas, [<named-content xmlns:xlink="http://www.w3.org/1999/xlink" content-type="dwc:verbatimCoordinates" xlink:type="simple"><named-content content-type="geo-json" specific-use="{&#34;type&#34;:&#34;Point&#34;,&#34;coordinates&#34;:[-106.444195,25.102734]}" id="NCID0EBWBK" xlink:type="simple">25.10273363°N, 106.4441947°W</named-content></named-content>], 2460 m alt., 1 Aug 1990, A. Benítez 1725 (CIIDIR, MEXU, UAMIZ). <bold>México: Municipio Amecameca</bold>, km 15 carretera Amecameca-Tlamacas, [<named-content xmlns:xlink="http://www.w3.org/1999/xlink" content-type="dwc:verbatimCoordinates" xlink:type="simple"><named-content content-type="geo-json" specific-use="{&#34;type&#34;:&#34;Point&#34;,&#34;coordinates&#34;:[-98.681139,19.085164]}" id="NCID0ELWBK" xlink:type="simple">19.08516405°N, 98.68113865°W</named-content></named-content>, 3288 m alt.], 2 Oct 1992, A. Miranda and G. Villegas 634 (MEXU [*]). <bold>Municipio Isidro Fabela</bold>, alrededores de la presa Iturbide, [<named-content xmlns:xlink="http://www.w3.org/1999/xlink" content-type="dwc:verbatimCoordinates" xlink:type="simple"><named-content content-type="geo-json" specific-use="{&#34;type&#34;:&#34;Point&#34;,&#34;coordinates&#34;:[-99.468802,19.524547]}" id="NCID0EVWBK" xlink:type="simple">19.52454734°N, 99.46880154°W</named-content></named-content>], 3300 m alt., 19 Aug 1971, J. Rzedowski 28545 (IBUG [*, **]). <bold>Municipio Jilotepec</bold>, Jilotepec, [19.96787783N, 99.51665054], 2450 m alt., 27 June 1954, E. Matuda 30961 (MEXU [*, **]). <bold>Mexico City: Alcaldía Cuajimalpa</bold>, La Venta, Santa Rosa-Contreras, [<named-content xmlns:xlink="http://www.w3.org/1999/xlink" content-type="dwc:verbatimCoordinates" xlink:type="simple"><named-content content-type="geo-json" specific-use="{&#34;type&#34;:&#34;Point&#34;,&#34;coordinates&#34;:[-99.311389,19.331550]}" id="NCID0EGXBK" xlink:type="simple">19.33155°N, 99.31138889°W</named-content></named-content>], 2600 m alt., 29 Jul 1951, E. Matuda 21271 (MEXU [*, **]). <bold>Michoacán: Municipio Salvador Escalante</bold>, Santa Clara del Cobre, [<named-content xmlns:xlink="http://www.w3.org/1999/xlink" content-type="dwc:verbatimCoordinates" xlink:type="simple"><named-content content-type="geo-json" specific-use="{&#34;type&#34;:&#34;Point&#34;,&#34;coordinates&#34;:[-101.653258,19.410719]}" id="NCID0EQXBK" xlink:type="simple">19.41071944°N, 101.6532583°W</named-content></named-content>], 2150 m alt., E. Pérez 96 (IEB, MEXU). <bold>Sonora: Municipio Yécora</bold>, 5.2 km W of Yécora on Mex 16, 28.36184916N, 108.961472, 1720 m alt., 1 Jun 1999, A.L. Reina et al. 99–160 (TEX). <bold>USA. Arizona: Graham County</bold>, Hospital Flat, Pinaleno Mountains, <named-content xmlns:xlink="http://www.w3.org/1999/xlink" content-type="dwc:verbatimCoordinates" xlink:type="simple"><named-content content-type="geo-json" specific-use="{&#34;type&#34;:&#34;Point&#34;,&#34;coordinates&#34;:[-109.877000,32.665100]}" id="NCID0E3XBK" xlink:type="simple">32.6651°N, 109.877°W</named-content></named-content>, 700 m alt, 7 Sep 1980, C.E. Jenkins and G. Yatskievych 3120 (ASU). <bold>California: San Diego County</bold>, Cuyamaca Rancho State Park, Cuyamaca Peak, 1 mi E of highway 79, beside Fern Flat Fire Road (unpaved), 0.5 mi SE of intersection with Lookout Fire Road and 0.8 air mile ENE of summit, <named-content xmlns:xlink="http://www.w3.org/1999/xlink" content-type="dwc:verbatimCoordinates" xlink:type="simple"><named-content content-type="geo-json" specific-use="{&#34;type&#34;:&#34;Point&#34;,&#34;coordinates&#34;:[-116.593500,32.948700]}" id="NCID0EGYBK" xlink:type="simple">32.9487°N, 116.5935°W</named-content></named-content>, 1586 m alt., 18 Sep 2008, L. Hendrickson 3272 (SD). <bold>New Mexico. Socorro County</bold>, Bosque del Apache refuge, San Antonio, [<named-content xmlns:xlink="http://www.w3.org/1999/xlink" content-type="dwc:verbatimCoordinates" xlink:type="simple"><named-content content-type="geo-json" specific-use="{&#34;type&#34;:&#34;Point&#34;,&#34;coordinates&#34;:[-106.865859,33.917844]}" id="NCID0EQYBK" xlink:type="simple">33.917844°N, 106.865859°W</named-content></named-content>], 651 m, 7 Dec 1940, L. Lee s.n. (UNM). <bold>Texas: Brewster County</bold>, along creek from Boot Springs toward Boot, Chisos Mountains, [<named-content xmlns:xlink="http://www.w3.org/1999/xlink" content-type="dwc:verbatimCoordinates" xlink:type="simple"><named-content content-type="geo-json" specific-use="{&#34;type&#34;:&#34;Point&#34;,&#34;coordinates&#34;:[-103.265800,29.272447]}" id="NCID0E1YBK" xlink:type="simple">29.2724465°N, 103.2657998°W</named-content></named-content>], 2065 m alt., 26 Aug 1937, B.H. Warnock 1039 (MICH). See Suppl. materials <xref ref-type="supplementary-material" rid="S2">2</xref>, <xref ref-type="supplementary-material" rid="S3">3</xref> for additional examined specimens.</p></tp:treatment-sec><tp:treatment-sec><!--Section generated to contain objects referenced in tp:taxon-treatment.--><fig id="F4" position="float" orientation="portrait"><object-id xmlns:xlink="http://www.w3.org/1999/xlink" content-type="doi" xlink:type="simple">10.3897/phytokeys.230.105878.figure4</object-id><object-id xmlns:xlink="http://www.w3.org/1999/xlink" content-type="arpha" xlink:type="simple">961BD919-1A02-5D5B-8697-654CF16B6CC3</object-id><label>Figure 4.</label><caption><p>Florets of <italic><tp:taxon-name><tp:taxon-name-part taxon-name-part-type="genus" reg="Agrostis">Agrostis</tp:taxon-name-part></tp:taxon-name></italic> species observed with SEM <bold>A</bold><italic><tp:taxon-name><tp:taxon-name-part taxon-name-part-type="genus" reg="Agrostis">A.</tp:taxon-name-part><tp:taxon-name-part taxon-name-part-type="species" reg="bourgaei">bourgaei</tp:taxon-name-part></tp:taxon-name></italic><bold>B</bold><italic><tp:taxon-name><tp:taxon-name-part taxon-name-part-type="genus" reg="Agrostis">A.</tp:taxon-name-part><tp:taxon-name-part taxon-name-part-type="species" reg="calderoniae">calderoniae</tp:taxon-name-part></tp:taxon-name></italic><bold>C</bold><italic><tp:taxon-name><tp:taxon-name-part taxon-name-part-type="genus" reg="Agrostis">A.</tp:taxon-name-part><tp:taxon-name-part taxon-name-part-type="species" reg="capillaris">capillaris</tp:taxon-name-part></tp:taxon-name></italic><bold>D</bold><italic><tp:taxon-name><tp:taxon-name-part taxon-name-part-type="genus" reg="Agrostis">A.</tp:taxon-name-part><tp:taxon-name-part taxon-name-part-type="species" reg="elliottiana">elliottiana</tp:taxon-name-part></tp:taxon-name></italic><bold>E</bold><italic><tp:taxon-name><tp:taxon-name-part taxon-name-part-type="genus" reg="Agrostis">A.</tp:taxon-name-part><tp:taxon-name-part taxon-name-part-type="species" reg="exarata">exarata</tp:taxon-name-part></tp:taxon-name></italic><bold>F</bold><italic><tp:taxon-name><tp:taxon-name-part taxon-name-part-type="genus" reg="Agrostis">A.</tp:taxon-name-part><tp:taxon-name-part taxon-name-part-type="species" reg="ghiesbreghtii">ghiesbreghtii</tp:taxon-name-part></tp:taxon-name></italic><bold>G</bold><italic><tp:taxon-name><tp:taxon-name-part taxon-name-part-type="genus" reg="Agrostis">A.</tp:taxon-name-part><tp:taxon-name-part taxon-name-part-type="species" reg="gigantea">gigantea</tp:taxon-name-part></tp:taxon-name></italic><bold>H</bold><italic><tp:taxon-name><tp:taxon-name-part taxon-name-part-type="genus" reg="Agrostis">A.</tp:taxon-name-part><tp:taxon-name-part taxon-name-part-type="species" reg="hyemalis">hyemalis</tp:taxon-name-part></tp:taxon-name></italic><bold>I</bold><italic><tp:taxon-name><tp:taxon-name-part taxon-name-part-type="genus" reg="Agrostis">A.</tp:taxon-name-part><tp:taxon-name-part taxon-name-part-type="species" reg="laxissima">laxissima</tp:taxon-name-part></tp:taxon-name></italic><bold>J</bold><italic><tp:taxon-name><tp:taxon-name-part taxon-name-part-type="genus" reg="Agrostis">A.</tp:taxon-name-part><tp:taxon-name-part taxon-name-part-type="species" reg="microphylla">microphylla</tp:taxon-name-part></tp:taxon-name></italic><bold>K</bold><italic><tp:taxon-name><tp:taxon-name-part taxon-name-part-type="genus" reg="Agrostis">A.</tp:taxon-name-part><tp:taxon-name-part taxon-name-part-type="species" reg="pallens">pallens</tp:taxon-name-part></tp:taxon-name></italic><bold>L</bold><italic><tp:taxon-name><tp:taxon-name-part taxon-name-part-type="genus" reg="Agrostis">A.</tp:taxon-name-part><tp:taxon-name-part taxon-name-part-type="species" reg="perennans">perennans</tp:taxon-name-part></tp:taxon-name></italic><bold>M</bold><italic><tp:taxon-name><tp:taxon-name-part taxon-name-part-type="genus" reg="Agrostis">A.</tp:taxon-name-part><tp:taxon-name-part taxon-name-part-type="species" reg="scabra">scabra</tp:taxon-name-part></tp:taxon-name></italic><bold>N</bold><italic><tp:taxon-name><tp:taxon-name-part taxon-name-part-type="genus" reg="Agrostis">A.</tp:taxon-name-part><tp:taxon-name-part taxon-name-part-type="species" reg="stolonifera">stolonifera</tp:taxon-name-part></tp:taxon-name></italic><bold>O</bold><italic><tp:taxon-name><tp:taxon-name-part taxon-name-part-type="genus" reg="Agrostis">A.</tp:taxon-name-part><tp:taxon-name-part taxon-name-part-type="species" reg="subpatens">subpatens</tp:taxon-name-part></tp:taxon-name></italic><bold>P</bold><italic><tp:taxon-name><tp:taxon-name-part taxon-name-part-type="genus" reg="Agrostis">A.</tp:taxon-name-part><tp:taxon-name-part taxon-name-part-type="species" reg="subrepens">subrepens</tp:taxon-name-part></tp:taxon-name></italic><bold>Q</bold><italic><tp:taxon-name><tp:taxon-name-part taxon-name-part-type="genus" reg="Agrostis">A.</tp:taxon-name-part><tp:taxon-name-part taxon-name-part-type="species" reg="tolucensis">tolucensis</tp:taxon-name-part></tp:taxon-name></italic><bold>R</bold><italic><tp:taxon-name><tp:taxon-name-part taxon-name-part-type="genus" reg="Agrostis">A.</tp:taxon-name-part><tp:taxon-name-part taxon-name-part-type="species" reg="turrialbae">turrialbae</tp:taxon-name-part></tp:taxon-name></italic><bold>S</bold><italic><tp:taxon-name><tp:taxon-name-part taxon-name-part-type="genus" reg="Agrostis">A.</tp:taxon-name-part><tp:taxon-name-part taxon-name-part-type="species" reg="variabilis">variabilis</tp:taxon-name-part></tp:taxon-name></italic>. Scale bars: 0.3 mm.</p></caption><graphic xmlns:xlink="http://www.w3.org/1999/xlink" xlink:href="phytokeys-230-157_article-105878__-g004.jpg" position="float" orientation="portrait" xlink:type="simple" id="oo_891239.jpg"><uri content-type="original_file" xlink:type="simple">https://binary.pensoft.net/fig/891239</uri></graphic></fig><fig id="F5" position="float" orientation="portrait"><object-id xmlns:xlink="http://www.w3.org/1999/xlink" content-type="doi" xlink:type="simple">10.3897/phytokeys.230.105878.figure5</object-id><object-id xmlns:xlink="http://www.w3.org/1999/xlink" content-type="arpha" xlink:type="simple">5FB4B5A2-C384-54CA-90E3-977D7C7935C6</object-id><label>Figure 5.</label><caption><p>Calluses of <italic><tp:taxon-name><tp:taxon-name-part taxon-name-part-type="genus" reg="Agrostis">Agrostis</tp:taxon-name-part></tp:taxon-name></italic> species observed with SEM <bold>A</bold><italic><tp:taxon-name><tp:taxon-name-part taxon-name-part-type="genus" reg="Agrostis">A.</tp:taxon-name-part><tp:taxon-name-part taxon-name-part-type="species" reg="bourgaei">bourgaei</tp:taxon-name-part></tp:taxon-name></italic><bold>B</bold><italic><tp:taxon-name><tp:taxon-name-part taxon-name-part-type="genus" reg="Agrostis">A.</tp:taxon-name-part><tp:taxon-name-part taxon-name-part-type="species" reg="calderoniae">calderoniae</tp:taxon-name-part></tp:taxon-name></italic><bold>C</bold><italic><tp:taxon-name><tp:taxon-name-part taxon-name-part-type="genus" reg="Agrostis">A.</tp:taxon-name-part><tp:taxon-name-part taxon-name-part-type="species" reg="capillaris">capillaris</tp:taxon-name-part></tp:taxon-name></italic><bold>D</bold><italic><tp:taxon-name><tp:taxon-name-part taxon-name-part-type="genus" reg="Agrostis">A.</tp:taxon-name-part><tp:taxon-name-part taxon-name-part-type="species" reg="elliottiana">elliottiana</tp:taxon-name-part></tp:taxon-name></italic><bold>E</bold><italic><tp:taxon-name><tp:taxon-name-part taxon-name-part-type="genus" reg="Agrostis">A.</tp:taxon-name-part><tp:taxon-name-part taxon-name-part-type="species" reg="exarata">exarata</tp:taxon-name-part></tp:taxon-name></italic><bold>F</bold><italic><tp:taxon-name><tp:taxon-name-part taxon-name-part-type="genus" reg="Agrostis">A.</tp:taxon-name-part><tp:taxon-name-part taxon-name-part-type="species" reg="ghiesbreghtii">ghiesbreghtii</tp:taxon-name-part></tp:taxon-name></italic><bold>G</bold><italic><tp:taxon-name><tp:taxon-name-part taxon-name-part-type="genus" reg="Agrostis">A.</tp:taxon-name-part><tp:taxon-name-part taxon-name-part-type="species" reg="gigantea">gigantea</tp:taxon-name-part></tp:taxon-name></italic><bold>H</bold><italic><tp:taxon-name><tp:taxon-name-part taxon-name-part-type="genus" reg="Agrostis">A.</tp:taxon-name-part><tp:taxon-name-part taxon-name-part-type="species" reg="hyemalis">hyemalis</tp:taxon-name-part></tp:taxon-name></italic><bold>I</bold><italic><tp:taxon-name><tp:taxon-name-part taxon-name-part-type="genus" reg="Agrostis">A.</tp:taxon-name-part><tp:taxon-name-part taxon-name-part-type="species" reg="laxissima">laxissima</tp:taxon-name-part></tp:taxon-name></italic><bold>J</bold><italic><tp:taxon-name><tp:taxon-name-part taxon-name-part-type="genus" reg="Agrostis">A.</tp:taxon-name-part><tp:taxon-name-part taxon-name-part-type="species" reg="microphylla">microphylla</tp:taxon-name-part></tp:taxon-name></italic><bold>K</bold><italic><tp:taxon-name><tp:taxon-name-part taxon-name-part-type="genus" reg="Agrostis">A.</tp:taxon-name-part><tp:taxon-name-part taxon-name-part-type="species" reg="pallens">pallens</tp:taxon-name-part></tp:taxon-name></italic><bold>L</bold><italic><tp:taxon-name><tp:taxon-name-part taxon-name-part-type="genus" reg="Agrostis">A.</tp:taxon-name-part><tp:taxon-name-part taxon-name-part-type="species" reg="perennans">perennans</tp:taxon-name-part></tp:taxon-name></italic>. Scale bars: 50 μm.</p></caption><graphic xmlns:xlink="http://www.w3.org/1999/xlink" xlink:href="phytokeys-230-157_article-105878__-g005.jpg" position="float" orientation="portrait" xlink:type="simple" id="oo_891240.jpg"><uri content-type="original_file" xlink:type="simple">https://binary.pensoft.net/fig/891240</uri></graphic></fig><fig id="F15" position="float" orientation="portrait"><object-id xmlns:xlink="http://www.w3.org/1999/xlink" content-type="doi" xlink:type="simple">10.3897/phytokeys.230.105878.figure15</object-id><object-id xmlns:xlink="http://www.w3.org/1999/xlink" content-type="arpha" xlink:type="simple">DD384BE5-F0D1-5292-A706-C9FD33E36E77</object-id><label>Figure 15.</label><caption><p>Leaf blade anatomy in transversal section of <italic><tp:taxon-name><tp:taxon-name-part taxon-name-part-type="genus" reg="Agrostis">Agrostis</tp:taxon-name-part></tp:taxon-name></italic> species, in general view, and details of lateral bundles <bold>A</bold>–<bold>C</bold><italic><tp:taxon-name><tp:taxon-name-part taxon-name-part-type="genus" reg="Agrostis">A.</tp:taxon-name-part><tp:taxon-name-part taxon-name-part-type="species" reg="exarata">exarata</tp:taxon-name-part></tp:taxon-name></italic><bold>D</bold>–<bold>E</bold><italic><tp:taxon-name><tp:taxon-name-part taxon-name-part-type="genus" reg="Agrostis">A.</tp:taxon-name-part><tp:taxon-name-part taxon-name-part-type="species" reg="ghiesbreghtii">ghiesbreghtii</tp:taxon-name-part></tp:taxon-name></italic><bold>F</bold>–<bold>H</bold><italic><tp:taxon-name><tp:taxon-name-part taxon-name-part-type="genus" reg="Agrostis">A.</tp:taxon-name-part><tp:taxon-name-part taxon-name-part-type="species" reg="gigantea">gigantea</tp:taxon-name-part></tp:taxon-name></italic><bold>I</bold>–<bold>K</bold><italic><tp:taxon-name><tp:taxon-name-part taxon-name-part-type="genus" reg="Agrostis">A.</tp:taxon-name-part><tp:taxon-name-part taxon-name-part-type="species" reg="hyemalis">hyemalis</tp:taxon-name-part></tp:taxon-name></italic>. Scale bars: 0.1 mm.</p></caption><graphic xmlns:xlink="http://www.w3.org/1999/xlink" xlink:href="phytokeys-230-157_article-105878__-g015.jpg" position="float" orientation="portrait" xlink:type="simple" id="oo_891250.jpg"><uri content-type="original_file" xlink:type="simple">https://binary.pensoft.net/fig/891250</uri></graphic></fig><fig id="F7" position="float" orientation="portrait"><object-id xmlns:xlink="http://www.w3.org/1999/xlink" content-type="doi" xlink:type="simple">10.3897/phytokeys.230.105878.figure7</object-id><object-id xmlns:xlink="http://www.w3.org/1999/xlink" content-type="arpha" xlink:type="simple">EBA85749-A067-5706-8AC9-5F2FC23CA6F2</object-id><label>Figure 7.</label><caption><p>Lemma surface of <italic><tp:taxon-name><tp:taxon-name-part taxon-name-part-type="genus" reg="Agrostis">Agrostis</tp:taxon-name-part></tp:taxon-name></italic> observed with SEM <bold>A</bold><italic><tp:taxon-name><tp:taxon-name-part taxon-name-part-type="genus" reg="Agrostis">A.</tp:taxon-name-part><tp:taxon-name-part taxon-name-part-type="species" reg="bourgaei">bourgaei</tp:taxon-name-part></tp:taxon-name></italic><bold>B</bold><italic><tp:taxon-name><tp:taxon-name-part taxon-name-part-type="genus" reg="Agrostis">A.</tp:taxon-name-part><tp:taxon-name-part taxon-name-part-type="species" reg="calderoniae">calderoniae</tp:taxon-name-part></tp:taxon-name></italic><bold>C</bold><italic><tp:taxon-name><tp:taxon-name-part taxon-name-part-type="genus" reg="Agrostis">A.</tp:taxon-name-part><tp:taxon-name-part taxon-name-part-type="species" reg="capillaris">capillaris</tp:taxon-name-part></tp:taxon-name></italic><bold>D</bold><italic><tp:taxon-name><tp:taxon-name-part taxon-name-part-type="genus" reg="Agrostis">A.</tp:taxon-name-part><tp:taxon-name-part taxon-name-part-type="species" reg="elliottiana">elliottiana</tp:taxon-name-part></tp:taxon-name></italic><bold>E</bold><italic><tp:taxon-name><tp:taxon-name-part taxon-name-part-type="genus" reg="Agrostis">A.</tp:taxon-name-part><tp:taxon-name-part taxon-name-part-type="species" reg="exarata">exarata</tp:taxon-name-part></tp:taxon-name></italic><bold>F</bold><italic><tp:taxon-name><tp:taxon-name-part taxon-name-part-type="genus" reg="Agrostis">A.</tp:taxon-name-part><tp:taxon-name-part taxon-name-part-type="species" reg="ghiesbreghtii">ghiesbreghtii</tp:taxon-name-part></tp:taxon-name></italic><bold>G</bold><italic><tp:taxon-name><tp:taxon-name-part taxon-name-part-type="genus" reg="Agrostis">A.</tp:taxon-name-part><tp:taxon-name-part taxon-name-part-type="species" reg="gigantea">gigantea</tp:taxon-name-part></tp:taxon-name></italic><bold>H</bold><italic><tp:taxon-name><tp:taxon-name-part taxon-name-part-type="genus" reg="Agrostis">A.</tp:taxon-name-part><tp:taxon-name-part taxon-name-part-type="species" reg="hyemalis">hyemalis</tp:taxon-name-part></tp:taxon-name></italic><bold>I</bold><italic><tp:taxon-name><tp:taxon-name-part taxon-name-part-type="genus" reg="Agrostis">A.</tp:taxon-name-part><tp:taxon-name-part taxon-name-part-type="species" reg="laxissima">laxissima</tp:taxon-name-part></tp:taxon-name></italic><bold>J</bold><italic><tp:taxon-name><tp:taxon-name-part taxon-name-part-type="genus" reg="Agrostis">A.</tp:taxon-name-part><tp:taxon-name-part taxon-name-part-type="species" reg="microphylla">microphylla</tp:taxon-name-part></tp:taxon-name></italic><bold>K</bold><italic><tp:taxon-name><tp:taxon-name-part taxon-name-part-type="genus" reg="Agrostis">A.</tp:taxon-name-part><tp:taxon-name-part taxon-name-part-type="species" reg="pallens">pallens</tp:taxon-name-part></tp:taxon-name></italic><bold>L</bold><italic><tp:taxon-name><tp:taxon-name-part taxon-name-part-type="genus" reg="Agrostis">A.</tp:taxon-name-part><tp:taxon-name-part taxon-name-part-type="species" reg="perennans">perennans</tp:taxon-name-part></tp:taxon-name></italic>. Scale bars: 15 μm.</p></caption><graphic xmlns:xlink="http://www.w3.org/1999/xlink" xlink:href="phytokeys-230-157_article-105878__-g007.jpg" position="float" orientation="portrait" xlink:type="simple" id="oo_891242.jpg"><uri content-type="original_file" xlink:type="simple">https://binary.pensoft.net/fig/891242</uri></graphic></fig><fig id="F9" position="float" orientation="portrait"><object-id xmlns:xlink="http://www.w3.org/1999/xlink" content-type="doi" xlink:type="simple">10.3897/phytokeys.230.105878.figure9</object-id><object-id xmlns:xlink="http://www.w3.org/1999/xlink" content-type="arpha" xlink:type="simple">2D318D14-0464-5BA2-B341-5F6668BA0431</object-id><label>Figure 9.</label><caption><p>Elevation histograms of <italic><tp:taxon-name><tp:taxon-name-part taxon-name-part-type="genus" reg="Agrostis">Agrostis</tp:taxon-name-part></tp:taxon-name></italic> species <bold>A</bold> all records <bold>B</bold> native species <bold>C</bold> introduced species <bold>D</bold><italic><tp:taxon-name><tp:taxon-name-part taxon-name-part-type="genus" reg="Agrostis">A.</tp:taxon-name-part><tp:taxon-name-part taxon-name-part-type="species" reg="bourgaei">bourgaei</tp:taxon-name-part></tp:taxon-name></italic><bold>E</bold><italic><tp:taxon-name><tp:taxon-name-part taxon-name-part-type="genus" reg="Agrostis">A.</tp:taxon-name-part><tp:taxon-name-part taxon-name-part-type="species" reg="calderoniae">calderoniae</tp:taxon-name-part></tp:taxon-name></italic><bold>F</bold><italic><tp:taxon-name><tp:taxon-name-part taxon-name-part-type="genus" reg="Agrostis">A.</tp:taxon-name-part><tp:taxon-name-part taxon-name-part-type="species" reg="capillaris">capillaris</tp:taxon-name-part></tp:taxon-name></italic><bold>G</bold><italic><tp:taxon-name><tp:taxon-name-part taxon-name-part-type="genus" reg="Agrostis">A.</tp:taxon-name-part><tp:taxon-name-part taxon-name-part-type="species" reg="elliottiana">elliottiana</tp:taxon-name-part></tp:taxon-name></italic><bold>H</bold><italic><tp:taxon-name><tp:taxon-name-part taxon-name-part-type="genus" reg="Agrostis">A.</tp:taxon-name-part><tp:taxon-name-part taxon-name-part-type="species" reg="exarata">exarata</tp:taxon-name-part></tp:taxon-name></italic><bold>I</bold><italic><tp:taxon-name><tp:taxon-name-part taxon-name-part-type="genus" reg="Agrostis">A.</tp:taxon-name-part><tp:taxon-name-part taxon-name-part-type="species" reg="ghiesbreghtii">ghiesbreghtii</tp:taxon-name-part></tp:taxon-name></italic><bold>J</bold><italic><tp:taxon-name><tp:taxon-name-part taxon-name-part-type="genus" reg="Agrostis">A.</tp:taxon-name-part><tp:taxon-name-part taxon-name-part-type="species" reg="gigantea">gigantea</tp:taxon-name-part></tp:taxon-name></italic><bold>K</bold><italic><tp:taxon-name><tp:taxon-name-part taxon-name-part-type="genus" reg="Agrostis">A.</tp:taxon-name-part><tp:taxon-name-part taxon-name-part-type="species" reg="hyemalis">hyemalis</tp:taxon-name-part></tp:taxon-name></italic><bold>L</bold><italic><tp:taxon-name><tp:taxon-name-part taxon-name-part-type="genus" reg="Agrostis">A.</tp:taxon-name-part><tp:taxon-name-part taxon-name-part-type="species" reg="idahoensis">idahoensis</tp:taxon-name-part></tp:taxon-name></italic><bold>M</bold><italic><tp:taxon-name><tp:taxon-name-part taxon-name-part-type="genus" reg="Agrostis">A.</tp:taxon-name-part><tp:taxon-name-part taxon-name-part-type="species" reg="laxissima">laxissima</tp:taxon-name-part></tp:taxon-name></italic><bold>N</bold><italic><tp:taxon-name><tp:taxon-name-part taxon-name-part-type="genus" reg="Agrostis">A.</tp:taxon-name-part><tp:taxon-name-part taxon-name-part-type="species" reg="microphylla">microphylla</tp:taxon-name-part></tp:taxon-name></italic><bold>O</bold><italic><tp:taxon-name><tp:taxon-name-part taxon-name-part-type="genus" reg="Agrostis">A.</tp:taxon-name-part><tp:taxon-name-part taxon-name-part-type="species" reg="pallens">pallens</tp:taxon-name-part></tp:taxon-name></italic>.</p></caption><graphic xmlns:xlink="http://www.w3.org/1999/xlink" xlink:href="phytokeys-230-157_article-105878__-g009.jpg" position="float" orientation="portrait" xlink:type="simple" id="oo_891244.jpg"><uri content-type="original_file" xlink:type="simple">https://binary.pensoft.net/fig/891244</uri></graphic></fig><fig id="F10" position="float" orientation="portrait"><object-id xmlns:xlink="http://www.w3.org/1999/xlink" content-type="doi" xlink:type="simple">10.3897/phytokeys.230.105878.figure10</object-id><object-id xmlns:xlink="http://www.w3.org/1999/xlink" content-type="arpha" xlink:type="simple">363A21BE-6CCA-5F63-9F01-A518E2F3BE1B</object-id><label>Figure 10.</label><caption><p>Phenology histograms of <italic><tp:taxon-name><tp:taxon-name-part taxon-name-part-type="genus" reg="Agrostis">Agrostis</tp:taxon-name-part></tp:taxon-name></italic> species <bold>A</bold> all records <bold>B</bold> native species <bold>C</bold> introduced species <bold>D</bold><italic><tp:taxon-name><tp:taxon-name-part taxon-name-part-type="genus" reg="Agrostis">A.</tp:taxon-name-part><tp:taxon-name-part taxon-name-part-type="species" reg="bourgaei">bourgaei</tp:taxon-name-part></tp:taxon-name></italic><bold>E</bold><italic><tp:taxon-name><tp:taxon-name-part taxon-name-part-type="genus" reg="Agrostis">A.</tp:taxon-name-part><tp:taxon-name-part taxon-name-part-type="species" reg="calderoniae">calderoniae</tp:taxon-name-part></tp:taxon-name></italic><bold>F</bold><italic><tp:taxon-name><tp:taxon-name-part taxon-name-part-type="genus" reg="Agrostis">A.</tp:taxon-name-part><tp:taxon-name-part taxon-name-part-type="species" reg="capillaris">capillaris</tp:taxon-name-part></tp:taxon-name></italic><bold>G</bold><italic><tp:taxon-name><tp:taxon-name-part taxon-name-part-type="genus" reg="Agrostis">A.</tp:taxon-name-part><tp:taxon-name-part taxon-name-part-type="species" reg="elliottiana">elliottiana</tp:taxon-name-part></tp:taxon-name></italic><bold>H</bold><italic><tp:taxon-name><tp:taxon-name-part taxon-name-part-type="genus" reg="Agrostis">A.</tp:taxon-name-part><tp:taxon-name-part taxon-name-part-type="species" reg="exarata">exarata</tp:taxon-name-part></tp:taxon-name></italic><bold>I</bold><italic><tp:taxon-name><tp:taxon-name-part taxon-name-part-type="genus" reg="Agrostis">A.</tp:taxon-name-part><tp:taxon-name-part taxon-name-part-type="species" reg="ghiesbreghtii">ghiesbreghtii</tp:taxon-name-part></tp:taxon-name></italic><bold>J</bold><italic><tp:taxon-name><tp:taxon-name-part taxon-name-part-type="genus" reg="Agrostis">A.</tp:taxon-name-part><tp:taxon-name-part taxon-name-part-type="species" reg="gigantea">gigantea</tp:taxon-name-part></tp:taxon-name></italic><bold>K</bold><italic><tp:taxon-name><tp:taxon-name-part taxon-name-part-type="genus" reg="Agrostis">A.</tp:taxon-name-part><tp:taxon-name-part taxon-name-part-type="species" reg="hyemalis">hyemalis</tp:taxon-name-part></tp:taxon-name></italic><bold>L</bold><italic><tp:taxon-name><tp:taxon-name-part taxon-name-part-type="genus" reg="Agrostis">A.</tp:taxon-name-part><tp:taxon-name-part taxon-name-part-type="species" reg="idahoensis">idahoensis</tp:taxon-name-part></tp:taxon-name></italic><bold>M</bold><italic><tp:taxon-name><tp:taxon-name-part taxon-name-part-type="genus" reg="Agrostis">A.</tp:taxon-name-part><tp:taxon-name-part taxon-name-part-type="species" reg="laxissima">laxissima</tp:taxon-name-part></tp:taxon-name></italic><bold>N</bold><italic><tp:taxon-name><tp:taxon-name-part taxon-name-part-type="genus" reg="Agrostis">A.</tp:taxon-name-part><tp:taxon-name-part taxon-name-part-type="species" reg="microphylla">microphylla</tp:taxon-name-part></tp:taxon-name></italic><bold>O</bold><italic><tp:taxon-name><tp:taxon-name-part taxon-name-part-type="genus" reg="Agrostis">A.</tp:taxon-name-part><tp:taxon-name-part taxon-name-part-type="species" reg="pallens">pallens</tp:taxon-name-part></tp:taxon-name></italic>.</p></caption><graphic xmlns:xlink="http://www.w3.org/1999/xlink" xlink:href="phytokeys-230-157_article-105878__-g010.jpg" position="float" orientation="portrait" xlink:type="simple" id="oo_891245.jpg"><uri content-type="original_file" xlink:type="simple">https://binary.pensoft.net/fig/891245</uri></graphic></fig><supplementary-material xmlns:xlink="http://www.w3.org/1999/xlink" id="S2" position="float" orientation="portrait" xlink:type="simple"><object-id content-type="doi" xlink:type="simple">10.3897/phytokeys.230.105878.suppl2</object-id><object-id content-type="zenodo_dep_id" xlink:type="simple">8242722</object-id><object-id content-type="arpha" xlink:type="simple">800953AA-E4A1-5FDC-97FA-817C169E7464</object-id><label>Supplementary material 2</label><caption><p>Additional specimens examined</p></caption><statement content-type="dataType"><label>Data type</label><p>Text</p></statement><statement content-type="notes"><label>Explanation note</label><p>This archive contains other additional specimens examined that were not cited in the main text, in Word format.</p></statement><media xlink:href="phytokeys-230-157_article-105878__-s002.docx" mimetype="application" mime-subtype="vnd.openxmlformats-officedocument.wordprocessingml.document" position="float" orientation="portrait" xlink:type="simple" id="oo_891277.docx"><uri content-type="original_file" xlink:type="simple">https://binary.pensoft.net/file/891277</uri></media><permissions><license xlink:type="simple"><license-p>This dataset is made available under the Open Database License (http://opendatacommons.org/licenses/odbl/1.0/). The Open Database License (ODbL) is a license agreement intended to allow users to freely share, modify, and use this Dataset while maintaining this same freedom for others, provided that the original source and author(s) are credited.</license-p></license></permissions><attrib specific-use="authors">Author: J. Luis Vigosa-Mercado</attrib></supplementary-material><supplementary-material xmlns:xlink="http://www.w3.org/1999/xlink" id="S3" position="float" orientation="portrait" xlink:type="simple"><object-id content-type="doi" xlink:type="simple">10.3897/phytokeys.230.105878.suppl3</object-id><object-id content-type="zenodo_dep_id" xlink:type="simple">8242724</object-id><object-id content-type="arpha" xlink:type="simple">4B52B238-D5D3-52C0-B770-DCB9A66D9FCA</object-id><label>Supplementary material 3</label><caption><p>Additional specimens examined</p></caption><statement content-type="dataType"><label>Data type</label><p>Text</p></statement><statement content-type="notes"><label>Explanation note</label><p>This archive contains other additional specimens examined that were not cited in the main text, in Excel format.</p></statement><media xlink:href="phytokeys-230-157_article-105878__-s003.xlsx" mimetype="application" mime-subtype="vnd.openxmlformats-officedocument.spreadsheetml.sheet" position="float" orientation="portrait" xlink:type="simple" id="oo_891278.xlsx"><uri content-type="original_file" xlink:type="simple">https://binary.pensoft.net/file/891278</uri></media><permissions><license xlink:type="simple"><license-p>This dataset is made available under the Open Database License (http://opendatacommons.org/licenses/odbl/1.0/). The Open Database License (ODbL) is a license agreement intended to allow users to freely share, modify, and use this Dataset while maintaining this same freedom for others, provided that the original source and author(s) are credited.</license-p></license></permissions><attrib specific-use="authors">Author: J. Luis Vigosa-Mercado</attrib></supplementary-material><fn-group><fn id="en1"><p>See Suppl. material 1 for other heterotypic synonyms.</p></fn></fn-group></tp:treatment-sec><ref-list><ref id="B75"><mixed-citation xmlns:xlink="http://www.w3.org/1999/xlink" xlink:type="simple"><person-group><name name-style="western"><surname>Vigosa-Mercado</surname><given-names>JL</given-names></name></person-group> (<year>2022a</year>) Typification of names in Mexican species of <tp:taxon-name><tp:taxon-name-part taxon-name-part-type="subfamily">Pooideae</tp:taxon-name-part></tp:taxon-name> (<tp:taxon-name><tp:taxon-name-part taxon-name-part-type="family">Poaceae</tp:taxon-name-part></tp:taxon-name>). Phytoneuron 2022–44: 1–4. <ext-link xlink:href="https://www.phytoneuron.net/wp-content/uploads/2022/10/44PhytoN-PooideaeLectotypes.pdf" ext-link-type="uri" xlink:type="simple">https://www.phytoneuron.net/wp-content/uploads/2022/10/44PhytoN-PooideaeLectotypes.pdf</ext-link></mixed-citation></ref><ref id="B80"><mixed-citation xmlns:xlink="http://www.w3.org/1999/xlink" xlink:type="simple"><person-group><name name-style="western"><surname>Widén</surname><given-names>KG</given-names></name></person-group> (<year>1971</year>) <article-title>The genus <italic><tp:taxon-name><tp:taxon-name-part taxon-name-part-type="genus">Agrostis</tp:taxon-name-part></tp:taxon-name></italic> L. in eastern Fennoscandia. Taxonomy and distribution.</article-title><source>Flora Fennica</source><volume>5</volume>: <fpage>1</fpage>–<lpage>209</lpage>. <ext-link xlink:href="http://hdl.handle.net/10138/36219" ext-link-type="uri" xlink:type="simple">http://hdl.handle.net/10138/36219</ext-link></mixed-citation></ref><ref id="B22"><mixed-citation xmlns:xlink="http://www.w3.org/1999/xlink" xlink:type="simple"><person-group><name name-style="western"><surname>Harvey</surname><given-names>MJ</given-names></name></person-group> (<year>2007</year>) <article-title><italic><tp:taxon-name><tp:taxon-name-part taxon-name-part-type="genus">Agrostis</tp:taxon-name-part></tp:taxon-name></italic>.</article-title> In: <person-group><name name-style="western"><surname>Barkworth</surname><given-names>ME</given-names></name><name name-style="western"><surname>Capels</surname><given-names>KM</given-names></name><name name-style="western"><surname>Long</surname><given-names>S</given-names></name><name name-style="western"><surname>Anderton</surname><given-names>LK</given-names></name><name name-style="western"><surname>Piep</surname><given-names>MB</given-names></name></person-group> (<role>Eds</role>) <issue-title>Flora of North America North of Mexico (Vol.</issue-title><source>24) Oxford University Press, New York</source>, <fpage>633</fpage>–<lpage>662</lpage>. <ext-link xlink:href="http://floranorthamerica.org/Agrostis" ext-link-type="uri" xlink:type="simple">http://floranorthamerica.org/Agrostis</ext-link></mixed-citation></ref><ref id="B61"><mixed-citation xmlns:xlink="http://www.w3.org/1999/xlink" xlink:type="simple"><person-group><name name-style="western"><surname>Sánchez-Ken</surname><given-names>JG</given-names></name></person-group> (<year>2019</year>) Riqueza de especies, clasificación y listado de las gramíneas (<tp:taxon-name><tp:taxon-name-part taxon-name-part-type="family">Poaceae</tp:taxon-name-part></tp:taxon-name>) de México. Acta Botánica Mexicana 126: e1379. <ext-link xlink:href="10.21829/abm126.2019.1379" ext-link-type="doi" xlink:type="simple">https://doi.org/10.21829/abm126.2019.1379</ext-link></mixed-citation></ref><ref id="B36"><mixed-citation xmlns:xlink="http://www.w3.org/1999/xlink" xlink:type="simple"><person-group><name name-style="western"><surname>Linnaeus</surname><given-names>C</given-names></name></person-group> (<year>1753</year>) Species Plantarum. Impensis Laurentii Salvii, Stockholm, 1–560. <ext-link xlink:href="10.5962/bhl.title.669" ext-link-type="doi" xlink:type="simple">https://doi.org/10.5962/bhl.title.669</ext-link></mixed-citation></ref><ref id="B26"><mixed-citation xmlns:xlink="http://www.w3.org/1999/xlink" xlink:type="simple"><person-group><name name-style="western"><surname>Hitchcock</surname><given-names>AS</given-names></name></person-group> (<year>1905</year>) North American species of <italic><tp:taxon-name><tp:taxon-name-part taxon-name-part-type="genus">Agrostis.</tp:taxon-name-part></tp:taxon-name></italic> United States Department of Agriculture Bureau of Plant Industry Bulletin 68: 1–68.</mixed-citation></ref><ref id="B34"><mixed-citation xmlns:xlink="http://www.w3.org/1999/xlink" xlink:type="simple"><person-group><name name-style="western"><surname>Jarvis</surname><given-names>CE</given-names></name></person-group> (<year>2007</year>) Order out of chaos. Linnaean plant names and their types. The Linnaean Society of London and Natural History Museum, London, 1–1016.</mixed-citation></ref><ref id="B54"><mixed-citation xmlns:xlink="http://www.w3.org/1999/xlink" xlink:type="simple"><person-group><name name-style="western"><surname>Royen</surname><given-names>A</given-names></name></person-group> (<year>1740</year>) Florae Leydensis Prodromus. Samuelen Luchtmans academiae typographum, Leiden, 1–538. <ext-link xlink:href="10.5962/bhl.title.693" ext-link-type="doi" xlink:type="simple">https://doi.org/10.5962/bhl.title.693</ext-link></mixed-citation></ref></ref-list></tp:taxon-treatment>
