# Supplementary material for: ﻿Revision of the genus Agrostis (Poaceae, Pooideae, Poeae) in Megamexico
Source: PhytoKeys. 2023 Aug 11;230:157–256. doi: 10.3897/phytokeys.230.105878 (PMC10439499; doi:10.3897/phytokeys.230.105878)
Supplement: XML Treatment for Agrostis idahoensis [file phytokeys.230.105878-treatment10.xml]

<!DOCTYPE tp:taxon-treatment
  PUBLIC "-//TaxonX//DTD Taxonomic Treatment Publishing DTD v0 20100105//EN" "tax-treatment-NSO.dtd">
<tp:taxon-treatment xmlns:tp="http://www.plazi.org/taxpub"><tp:treatment-meta><kwd-group><label>Taxon classification</label><kwd>
                <named-content content-type="kingdom">Plantae</named-content>
              </kwd><kwd>
                <named-content content-type="order">Poales</named-content>
              </kwd><kwd>
                <named-content content-type="family">Poaceae</named-content>
              </kwd></kwd-group><mixed-citation publication-type="journal"><person-group><name><surname>Vigosa-Mercado</surname><given-names>J. Luis</given-names></name><name><surname>Delgado-Salinas</surname><given-names>Alfonso</given-names></name><name><surname>Alvarado Cárdenas</surname><given-names>Leonardo O.</given-names></name><name><surname>Eguiarte</surname><given-names>Luis E.</given-names></name></person-group><article-title>﻿Revision of the genus <italic><tp:taxon-name><tp:taxon-name-part taxon-name-part-type="genus" reg="Agrostis">Agrostis</tp:taxon-name-part></tp:taxon-name></italic> (<tp:taxon-name><tp:taxon-name-part taxon-name-part-type="family">Poaceae</tp:taxon-name-part></tp:taxon-name>, <tp:taxon-name><tp:taxon-name-part taxon-name-part-type="subfamily">Pooideae</tp:taxon-name-part></tp:taxon-name>, <tp:taxon-name><tp:taxon-name-part taxon-name-part-type="tribe">Poeae</tp:taxon-name-part></tp:taxon-name>) in Megamexico</article-title><source>PhytoKeys</source><day>11</day><month>08</month><year>2023</year><volume>230</volume><fpage>157</fpage><lpage>256</lpage><pub-id pub-id-type="doi">10.3897/phytokeys.230.105878</pub-id></mixed-citation></tp:treatment-meta><tp:nomenclature><label>﻿9.</label><tp:taxon-name>
              <object-id xmlns:xlink="http://www.w3.org/1999/xlink" content-type="arpha" xlink:type="simple">8094F473-8335-58A8-8638-6950C47041A8</object-id>
              <tp:taxon-name-part taxon-name-part-type="genus" reg="Agrostis">Agrostis</tp:taxon-name-part>
              <tp:taxon-name-part taxon-name-part-type="species" reg="idahoensis">idahoensis</tp:taxon-name-part>
            </tp:taxon-name><tp:taxon-authority>Nash, Bull. Torrey Bot. Club 24(1): 42–43. 1897.</tp:taxon-authority><xref ref-type="fig" rid="F20">Fig. 20</xref><tp:nomenclature-citation-list><tp:nomenclature-citation><tp:taxon-name>
                  <tp:taxon-name-part taxon-name-part-type="status">=</tp:taxon-name-part>
                  <tp:taxon-name-part taxon-name-part-type="genus" reg="Agrostis">Agrostis</tp:taxon-name-part>
                  <tp:taxon-name-part taxon-name-part-type="species" reg="tenuis">tenuis</tp:taxon-name-part>
                </tp:taxon-name><comment> Vasey, Bull. Torrey Bot. Club 10(2): 21. 1883, nom. illeg. hom., non Sibth., 1794. <tp:taxon-name><tp:taxon-name-part taxon-name-part-type="genus" reg="Agrostis">Agrostis</tp:taxon-name-part><tp:taxon-name-part taxon-name-part-type="species" reg="tenuiculmis">tenuiculmis</tp:taxon-name-part></tp:taxon-name> Nash, Mem. New York Bot. Gard. 1: 32. 1900. Type: USA. California: San Bernardino County, on the San Bernardino Mountains, Aug 1881 or 1882, S.B. Parish and W.F. Parish 1085 (holotype: US (US00131119 [image!]). </comment></tp:nomenclature-citation><tp:nomenclature-citation><tp:taxon-name>
                  <tp:taxon-name-part taxon-name-part-type="status">=</tp:taxon-name-part>
                  <tp:taxon-name-part taxon-name-part-type="genus" reg="Agrostis">Agrostis</tp:taxon-name-part>
                  <tp:taxon-name-part taxon-name-part-type="species" reg="filiculmis">filiculmis</tp:taxon-name-part>
                </tp:taxon-name><comment> M.E. Jones, Contr. W. Bot. 14: 13. 1912. Type: USA. Arizona: Little De Motte Park on the Kaibab in N Arizona, 19 Sep 1894, M.E. Jones 6056bb (holotype: RSA (RSA0000394 [image!]).<sup><xref ref-type="fn" rid="en1">*</xref></sup></comment></tp:nomenclature-citation></tp:nomenclature-citation-list></tp:nomenclature><tp:treatment-sec sec-type="material" id="SECID0EQPCK"><title>Type.</title><p>USA. Idaho: Nez Perce County, Forest, 1160 m alt., 1 Jul 1896, A.A. Heller and E.G. Heller 3431 (holotype: NY (NY00327633 [image!]); isotypes: BAA (BAA00001339 [image!]), CAS (CAS0000194 [image!]), DAO (DAO000465362 [image!]), ID (ID00157714 [image!]), JE (JE00020223[image!]), K (K000838198 [image!]), LE (LE00009307 [image!]), MO (MO-123094 [image!]), MIN (MIN1000077 [image!]), MSC (MSC0129856 [image!]), NDG (NDG07456 [image!]), NY (NY00327634 [image!]), P (P00740552 [image!], P00740553 [image!]), S (SG-259 [image!]), US (US00131762 [image!]).</p></tp:treatment-sec><tp:treatment-sec sec-type="description" id="SECID0EVPCK"><title>Description.</title><p><bold><italic>Plants</italic></bold> perennial, caespitose. <bold><italic>Tillers</italic></bold> extravaginal, with cataphylls. <bold><italic>Culms</italic></bold> 8–40 cm long, erect, nodes 2–5, glabrous, internodes glabrous. <bold><italic>Leaves</italic></bold> mostly basal; sheaths 5–11 cm long, the lower ones usually shorter larger than the internodes, glabrous or scaberulous; ligules (0.7–)1–2(–4) mm long, longer than wide, dorsally scaberulous, apices rounded to truncate, erose to lacerate; blades 1–7 cm long, 0.5–2 mm wide, linear, flat, often becoming involute when dry, scaberulous on both surfaces. <bold><italic>Panicles</italic></bold> 3–13 cm long, 1–6(–8) cm wide, open, lax, lanceolate to ovate, exserted from the upper sheaths; branches ascending, sometimes spreading, rebranching about or slightly above mid-length, scaberulous, without spikelets near their base, inferior branches 1–4 cm long; pedicels 0.5–6.5 mm long, ascending to spreading, scaberulous. <bold><italic>Spikelets</italic></bold> 1.5–2.5 mm long, purplish; glumes subequal, lanceolate, apices acute to shortly acuminate, 1-veined, scaberulous on the keel, lower glume 1.5–2.5 mm long, upper glume 1.4–2.4 mm long, sometimes glabrous; callus puberulous; lemmas 1.2–2.2 mm long, elliptic, apices entire, acute to obtuse, 5-nerved, veins inconspicuous, unawned; paleas absent or up to 0.2 mm long, veinless, glabrous; anthers 3, 0.3–0.6 mm long. <bold><italic>Caryopsis</italic></bold> 1–1.3 mm long, elliptic; endosperm soft. 2n= 28 (<xref ref-type="bibr" rid="B22">Harvey 2007</xref>).</p><fig id="F20" position="float" orientation="portrait"><object-id xmlns:xlink="http://www.w3.org/1999/xlink" content-type="doi" xlink:type="simple">10.3897/phytokeys.230.105878.figure20</object-id><object-id xmlns:xlink="http://www.w3.org/1999/xlink" content-type="arpha" xlink:type="simple">34619502-4D82-5C0D-BD14-34647A24A96A</object-id><label>Figure 20.</label><caption><p>Herbarium specimen of <italic><tp:taxon-name><tp:taxon-name-part taxon-name-part-type="genus" reg="Agrostis">Agrostis</tp:taxon-name-part><tp:taxon-name-part taxon-name-part-type="species" reg="idahoensis">idahoensis</tp:taxon-name-part></tp:taxon-name></italic>. Based on Bell and Chambers 9968 (RSA). Scale bar: 3 mm.</p></caption><graphic xmlns:xlink="http://www.w3.org/1999/xlink" xlink:href="phytokeys-230-157_article-105878__-g020.jpg" position="float" orientation="portrait" xlink:type="simple" id="oo_891255.jpg"><uri content-type="original_file" xlink:type="simple">https://binary.pensoft.net/fig/891255</uri></graphic></fig></tp:treatment-sec><tp:treatment-sec sec-type="Anatomy and micromorphology" id="SECID0E4RCK"><title>Anatomy and micromorphology.</title><p>Not seen.</p></tp:treatment-sec><tp:treatment-sec sec-type="distribution" id="SECID0ECSCK"><title>Distribution and habitat.</title><p><italic><tp:taxon-name><tp:taxon-name-part taxon-name-part-type="genus" reg="Agrostis">Agrostis</tp:taxon-name-part><tp:taxon-name-part taxon-name-part-type="species" reg="idahoensis">idahoensis</tp:taxon-name-part></tp:taxon-name></italic> is distributed from Alaska to California and New Mexico (<xref ref-type="bibr" rid="B22">Harvey 2007</xref>). It is also present in Chile and Argentina (<xref ref-type="bibr" rid="B57">Rúgolo and Molina 1997</xref>). In the study zone, this species has been collected in southern Arizona and California (Fig. <xref ref-type="fig" rid="F18">18C</xref>). It grows in stream edges of temperate forests, with <italic><tp:taxon-name><tp:taxon-name-part taxon-name-part-type="genus" reg="Abies">Abies</tp:taxon-name-part></tp:taxon-name></italic>, <italic><tp:taxon-name><tp:taxon-name-part taxon-name-part-type="genus" reg="Arctostaphylos">Arctostaphylos</tp:taxon-name-part></tp:taxon-name></italic>, <italic><tp:taxon-name><tp:taxon-name-part taxon-name-part-type="genus" reg="Picea">Picea</tp:taxon-name-part></tp:taxon-name></italic> or <italic><tp:taxon-name><tp:taxon-name-part taxon-name-part-type="genus" reg="Pinus">Pinus</tp:taxon-name-part></tp:taxon-name></italic>, between 3084–3121 m a.s.l. (Fig. <xref ref-type="fig" rid="F9">9L</xref>). There are more records of this species in the study zone, on databases (<xref ref-type="bibr" rid="B18">GBIF 2023b</xref>), but not all of them have images, and thus we were unable to confirm their identity.</p></tp:treatment-sec><tp:treatment-sec sec-type="phenology" id="SECID0EDUCK"><title>Phenology.</title><p>Specimens with spikelets have been collected in July and August (Fig. <xref ref-type="fig" rid="F10">10L</xref>).</p></tp:treatment-sec><tp:treatment-sec sec-type="comments" id="SECID0ENUCK"><title>Commentaries.</title><p><italic><tp:taxon-name><tp:taxon-name-part taxon-name-part-type="genus" reg="Agrostis">Agrostis</tp:taxon-name-part><tp:taxon-name-part taxon-name-part-type="species" reg="idahoensis">idahoensis</tp:taxon-name-part></tp:taxon-name></italic> is similar to <italic><tp:taxon-name><tp:taxon-name-part taxon-name-part-type="genus" reg="Agrostis">A.</tp:taxon-name-part><tp:taxon-name-part taxon-name-part-type="species" reg="perennans">perennans</tp:taxon-name-part></tp:taxon-name></italic> sensu lato. It differs from it in the mostly basal leaves, persistent, with leaf blades 0.5–2 mm wide (vs. basal and cauline leaves, the basal ones often drying before anthesis, with leaf blades often more than 2 mm wide in <italic><tp:taxon-name><tp:taxon-name-part taxon-name-part-type="genus" reg="Agrostis">A.</tp:taxon-name-part><tp:taxon-name-part taxon-name-part-type="species" reg="perennans">perennans</tp:taxon-name-part></tp:taxon-name></italic>). It is also similar to <italic><tp:taxon-name><tp:taxon-name-part taxon-name-part-type="genus" reg="Agrostis">A.</tp:taxon-name-part><tp:taxon-name-part taxon-name-part-type="species" reg="scabra">scabra</tp:taxon-name-part></tp:taxon-name></italic>, from which it differs in the branches of the panicle rebranching about or slightly above mid-length, and spikelets not clustered at the branch tips (vs. branches rebranching in the upper third, spikelets somewhat clustered in <italic><tp:taxon-name><tp:taxon-name-part taxon-name-part-type="genus" reg="Agrostis">A.</tp:taxon-name-part><tp:taxon-name-part taxon-name-part-type="species" reg="scabra">scabra</tp:taxon-name-part></tp:taxon-name></italic>). <italic><tp:taxon-name><tp:taxon-name-part taxon-name-part-type="genus" reg="Agrostis">Agrostis</tp:taxon-name-part><tp:taxon-name-part taxon-name-part-type="species" reg="idahoensis">idahoensis</tp:taxon-name-part></tp:taxon-name></italic> is scarcely different from <italic><tp:taxon-name><tp:taxon-name-part taxon-name-part-type="genus" reg="Agrostis">A.</tp:taxon-name-part><tp:taxon-name-part taxon-name-part-type="species" reg="turrialbae">turrialbae</tp:taxon-name-part></tp:taxon-name></italic>, distributed from central Mexico to Central America. The former differs in flatter and wider leaf blades, 0.5–2 mm wide (vs. conduplicate or involute leaf blades, 0.3–0.5 mm wide in <italic><tp:taxon-name><tp:taxon-name-part taxon-name-part-type="genus" reg="Agrostis">A.</tp:taxon-name-part><tp:taxon-name-part taxon-name-part-type="species" reg="turrialbae">turrialbae</tp:taxon-name-part></tp:taxon-name></italic>).</p></tp:treatment-sec><tp:treatment-sec sec-type="conservation status" id="SECID0ELXCK"><title>Conservation status.</title><p>Herbarium specimens from only two localities in the United States were examined, whereby the <abbrev xmlns:xlink="http://www.w3.org/1999/xlink" xlink:title="Extent of Occurrence" id="ABBRID0ERXCK" xlink:type="simple">EOO</abbrev> and <abbrev xmlns:xlink="http://www.w3.org/1999/xlink" xlink:title="Area of Occupancy" id="ABBRID0EVXCK" xlink:type="simple">AOO</abbrev> cannot be calculated. The category of Deficient Data (<abbrev xmlns:xlink="http://www.w3.org/1999/xlink" xlink:title="Deficient Data" id="ABBRID0EZXCK" xlink:type="simple">DD</abbrev>) is suggested.</p></tp:treatment-sec><tp:treatment-sec sec-type="material" id="SECID0E4XCK"><title>Specimens examined.</title><p><bold>USA. Arizona: Graham County</bold>, High Peak Cienega, Pinaleno Mountains, <named-content xmlns:xlink="http://www.w3.org/1999/xlink" content-type="dwc:verbatimCoordinates" xlink:type="simple"><named-content content-type="geo-json" specific-use="{&#34;type&#34;:&#34;Point&#34;,&#34;coordinates&#34;:[-109.867556,32.693861]}" id="NCID0EIYCK" xlink:type="simple">32.693861°N, 109.867556°W</named-content></named-content>, 3121 m alt., 9 Aug 2014, M. Licher 4524 (ASC). <bold>California: San Bernardino County</bold>, San Bernardino National Forest, San Gorgonio Wilderness area, High Meadow Springs in the upper watershed of Mill Creek, approximately 0.75 air miles west northwest of Dollar Lake, <named-content xmlns:xlink="http://www.w3.org/1999/xlink" content-type="dwc:verbatimCoordinates" xlink:type="simple"><named-content content-type="geo-json" specific-use="{&#34;type&#34;:&#34;Point&#34;,&#34;coordinates&#34;:[-116.866650,34.124710]}" id="NCID0ESYCK" xlink:type="simple">34.12471°N, 116.86665°W</named-content></named-content>, 3084 m alt., 21 Jul 2016, D.S. Bell and A. Chambers 9968 (RSA).</p></tp:treatment-sec><tp:treatment-sec><!--Section generated to contain objects referenced in tp:taxon-treatment.--><fig id="F18" position="float" orientation="portrait"><object-id xmlns:xlink="http://www.w3.org/1999/xlink" content-type="doi" xlink:type="simple">10.3897/phytokeys.230.105878.figure18</object-id><object-id xmlns:xlink="http://www.w3.org/1999/xlink" content-type="arpha" xlink:type="simple">104281C2-9B00-5698-BC0F-4B091944C44E</object-id><label>Figure 18.</label><caption><p>Map of known geographic distribution of <italic><tp:taxon-name><tp:taxon-name-part taxon-name-part-type="genus" reg="Agrostis">Agrostis</tp:taxon-name-part></tp:taxon-name></italic> species, based on herbarium specimen data <bold>A</bold><italic><tp:taxon-name><tp:taxon-name-part taxon-name-part-type="genus" reg="Agrostis">A.</tp:taxon-name-part><tp:taxon-name-part taxon-name-part-type="species" reg="gigantea">gigantea</tp:taxon-name-part></tp:taxon-name></italic><bold>B</bold><italic><tp:taxon-name><tp:taxon-name-part taxon-name-part-type="genus" reg="Agrostis">A.</tp:taxon-name-part><tp:taxon-name-part taxon-name-part-type="species" reg="hyemalis">hyemalis</tp:taxon-name-part></tp:taxon-name></italic><bold>C</bold><italic><tp:taxon-name><tp:taxon-name-part taxon-name-part-type="genus" reg="Agrostis">A.</tp:taxon-name-part><tp:taxon-name-part taxon-name-part-type="species" reg="idahoensis">idahoensis</tp:taxon-name-part></tp:taxon-name></italic><bold>D</bold><italic><tp:taxon-name><tp:taxon-name-part taxon-name-part-type="genus" reg="Agrostis">A.</tp:taxon-name-part><tp:taxon-name-part taxon-name-part-type="species" reg="laxissima">laxissima</tp:taxon-name-part></tp:taxon-name></italic><bold>E</bold><italic><tp:taxon-name><tp:taxon-name-part taxon-name-part-type="genus" reg="Agrostis">A.</tp:taxon-name-part><tp:taxon-name-part taxon-name-part-type="species" reg="microphylla">microphylla</tp:taxon-name-part></tp:taxon-name></italic><bold>F</bold><italic><tp:taxon-name><tp:taxon-name-part taxon-name-part-type="genus" reg="Agrostis">A.</tp:taxon-name-part><tp:taxon-name-part taxon-name-part-type="species" reg="pallens">pallens</tp:taxon-name-part></tp:taxon-name></italic>.</p></caption><graphic xmlns:xlink="http://www.w3.org/1999/xlink" xlink:href="phytokeys-230-157_article-105878__-g018.jpg" position="float" orientation="portrait" xlink:type="simple" id="oo_891253.jpg"><uri content-type="original_file" xlink:type="simple">https://binary.pensoft.net/fig/891253</uri></graphic></fig><fig id="F9" position="float" orientation="portrait"><object-id xmlns:xlink="http://www.w3.org/1999/xlink" content-type="doi" xlink:type="simple">10.3897/phytokeys.230.105878.figure9</object-id><object-id xmlns:xlink="http://www.w3.org/1999/xlink" content-type="arpha" xlink:type="simple">2D318D14-0464-5BA2-B341-5F6668BA0431</object-id><label>Figure 9.</label><caption><p>Elevation histograms of <italic><tp:taxon-name><tp:taxon-name-part taxon-name-part-type="genus" reg="Agrostis">Agrostis</tp:taxon-name-part></tp:taxon-name></italic> species <bold>A</bold> all records <bold>B</bold> native species <bold>C</bold> introduced species <bold>D</bold><italic><tp:taxon-name><tp:taxon-name-part taxon-name-part-type="genus" reg="Agrostis">A.</tp:taxon-name-part><tp:taxon-name-part taxon-name-part-type="species" reg="bourgaei">bourgaei</tp:taxon-name-part></tp:taxon-name></italic><bold>E</bold><italic><tp:taxon-name><tp:taxon-name-part taxon-name-part-type="genus" reg="Agrostis">A.</tp:taxon-name-part><tp:taxon-name-part taxon-name-part-type="species" reg="calderoniae">calderoniae</tp:taxon-name-part></tp:taxon-name></italic><bold>F</bold><italic><tp:taxon-name><tp:taxon-name-part taxon-name-part-type="genus" reg="Agrostis">A.</tp:taxon-name-part><tp:taxon-name-part taxon-name-part-type="species" reg="capillaris">capillaris</tp:taxon-name-part></tp:taxon-name></italic><bold>G</bold><italic><tp:taxon-name><tp:taxon-name-part taxon-name-part-type="genus" reg="Agrostis">A.</tp:taxon-name-part><tp:taxon-name-part taxon-name-part-type="species" reg="elliottiana">elliottiana</tp:taxon-name-part></tp:taxon-name></italic><bold>H</bold><italic><tp:taxon-name><tp:taxon-name-part taxon-name-part-type="genus" reg="Agrostis">A.</tp:taxon-name-part><tp:taxon-name-part taxon-name-part-type="species" reg="exarata">exarata</tp:taxon-name-part></tp:taxon-name></italic><bold>I</bold><italic><tp:taxon-name><tp:taxon-name-part taxon-name-part-type="genus" reg="Agrostis">A.</tp:taxon-name-part><tp:taxon-name-part taxon-name-part-type="species" reg="ghiesbreghtii">ghiesbreghtii</tp:taxon-name-part></tp:taxon-name></italic><bold>J</bold><italic><tp:taxon-name><tp:taxon-name-part taxon-name-part-type="genus" reg="Agrostis">A.</tp:taxon-name-part><tp:taxon-name-part taxon-name-part-type="species" reg="gigantea">gigantea</tp:taxon-name-part></tp:taxon-name></italic><bold>K</bold><italic><tp:taxon-name><tp:taxon-name-part taxon-name-part-type="genus" reg="Agrostis">A.</tp:taxon-name-part><tp:taxon-name-part taxon-name-part-type="species" reg="hyemalis">hyemalis</tp:taxon-name-part></tp:taxon-name></italic><bold>L</bold><italic><tp:taxon-name><tp:taxon-name-part taxon-name-part-type="genus" reg="Agrostis">A.</tp:taxon-name-part><tp:taxon-name-part taxon-name-part-type="species" reg="idahoensis">idahoensis</tp:taxon-name-part></tp:taxon-name></italic><bold>M</bold><italic><tp:taxon-name><tp:taxon-name-part taxon-name-part-type="genus" reg="Agrostis">A.</tp:taxon-name-part><tp:taxon-name-part taxon-name-part-type="species" reg="laxissima">laxissima</tp:taxon-name-part></tp:taxon-name></italic><bold>N</bold><italic><tp:taxon-name><tp:taxon-name-part taxon-name-part-type="genus" reg="Agrostis">A.</tp:taxon-name-part><tp:taxon-name-part taxon-name-part-type="species" reg="microphylla">microphylla</tp:taxon-name-part></tp:taxon-name></italic><bold>O</bold><italic><tp:taxon-name><tp:taxon-name-part taxon-name-part-type="genus" reg="Agrostis">A.</tp:taxon-name-part><tp:taxon-name-part taxon-name-part-type="species" reg="pallens">pallens</tp:taxon-name-part></tp:taxon-name></italic>.</p></caption><graphic xmlns:xlink="http://www.w3.org/1999/xlink" xlink:href="phytokeys-230-157_article-105878__-g009.jpg" position="float" orientation="portrait" xlink:type="simple" id="oo_891244.jpg"><uri content-type="original_file" xlink:type="simple">https://binary.pensoft.net/fig/891244</uri></graphic></fig><fig id="F10" position="float" orientation="portrait"><object-id xmlns:xlink="http://www.w3.org/1999/xlink" content-type="doi" xlink:type="simple">10.3897/phytokeys.230.105878.figure10</object-id><object-id xmlns:xlink="http://www.w3.org/1999/xlink" content-type="arpha" xlink:type="simple">363A21BE-6CCA-5F63-9F01-A518E2F3BE1B</object-id><label>Figure 10.</label><caption><p>Phenology histograms of <italic><tp:taxon-name><tp:taxon-name-part taxon-name-part-type="genus" reg="Agrostis">Agrostis</tp:taxon-name-part></tp:taxon-name></italic> species <bold>A</bold> all records <bold>B</bold> native species <bold>C</bold> introduced species <bold>D</bold><italic><tp:taxon-name><tp:taxon-name-part taxon-name-part-type="genus" reg="Agrostis">A.</tp:taxon-name-part><tp:taxon-name-part taxon-name-part-type="species" reg="bourgaei">bourgaei</tp:taxon-name-part></tp:taxon-name></italic><bold>E</bold><italic><tp:taxon-name><tp:taxon-name-part taxon-name-part-type="genus" reg="Agrostis">A.</tp:taxon-name-part><tp:taxon-name-part taxon-name-part-type="species" reg="calderoniae">calderoniae</tp:taxon-name-part></tp:taxon-name></italic><bold>F</bold><italic><tp:taxon-name><tp:taxon-name-part taxon-name-part-type="genus" reg="Agrostis">A.</tp:taxon-name-part><tp:taxon-name-part taxon-name-part-type="species" reg="capillaris">capillaris</tp:taxon-name-part></tp:taxon-name></italic><bold>G</bold><italic><tp:taxon-name><tp:taxon-name-part taxon-name-part-type="genus" reg="Agrostis">A.</tp:taxon-name-part><tp:taxon-name-part taxon-name-part-type="species" reg="elliottiana">elliottiana</tp:taxon-name-part></tp:taxon-name></italic><bold>H</bold><italic><tp:taxon-name><tp:taxon-name-part taxon-name-part-type="genus" reg="Agrostis">A.</tp:taxon-name-part><tp:taxon-name-part taxon-name-part-type="species" reg="exarata">exarata</tp:taxon-name-part></tp:taxon-name></italic><bold>I</bold><italic><tp:taxon-name><tp:taxon-name-part taxon-name-part-type="genus" reg="Agrostis">A.</tp:taxon-name-part><tp:taxon-name-part taxon-name-part-type="species" reg="ghiesbreghtii">ghiesbreghtii</tp:taxon-name-part></tp:taxon-name></italic><bold>J</bold><italic><tp:taxon-name><tp:taxon-name-part taxon-name-part-type="genus" reg="Agrostis">A.</tp:taxon-name-part><tp:taxon-name-part taxon-name-part-type="species" reg="gigantea">gigantea</tp:taxon-name-part></tp:taxon-name></italic><bold>K</bold><italic><tp:taxon-name><tp:taxon-name-part taxon-name-part-type="genus" reg="Agrostis">A.</tp:taxon-name-part><tp:taxon-name-part taxon-name-part-type="species" reg="hyemalis">hyemalis</tp:taxon-name-part></tp:taxon-name></italic><bold>L</bold><italic><tp:taxon-name><tp:taxon-name-part taxon-name-part-type="genus" reg="Agrostis">A.</tp:taxon-name-part><tp:taxon-name-part taxon-name-part-type="species" reg="idahoensis">idahoensis</tp:taxon-name-part></tp:taxon-name></italic><bold>M</bold><italic><tp:taxon-name><tp:taxon-name-part taxon-name-part-type="genus" reg="Agrostis">A.</tp:taxon-name-part><tp:taxon-name-part taxon-name-part-type="species" reg="laxissima">laxissima</tp:taxon-name-part></tp:taxon-name></italic><bold>N</bold><italic><tp:taxon-name><tp:taxon-name-part taxon-name-part-type="genus" reg="Agrostis">A.</tp:taxon-name-part><tp:taxon-name-part taxon-name-part-type="species" reg="microphylla">microphylla</tp:taxon-name-part></tp:taxon-name></italic><bold>O</bold><italic><tp:taxon-name><tp:taxon-name-part taxon-name-part-type="genus" reg="Agrostis">A.</tp:taxon-name-part><tp:taxon-name-part taxon-name-part-type="species" reg="pallens">pallens</tp:taxon-name-part></tp:taxon-name></italic>.</p></caption><graphic xmlns:xlink="http://www.w3.org/1999/xlink" xlink:href="phytokeys-230-157_article-105878__-g010.jpg" position="float" orientation="portrait" xlink:type="simple" id="oo_891245.jpg"><uri content-type="original_file" xlink:type="simple">https://binary.pensoft.net/fig/891245</uri></graphic></fig><fn-group><fn id="en1"><p>See Suppl. material 1 for other heterotypic synonyms.</p></fn></fn-group></tp:treatment-sec><ref-list><ref id="B22"><mixed-citation xmlns:xlink="http://www.w3.org/1999/xlink" xlink:type="simple"><person-group><name name-style="western"><surname>Harvey</surname><given-names>MJ</given-names></name></person-group> (<year>2007</year>) <article-title><italic><tp:taxon-name><tp:taxon-name-part taxon-name-part-type="genus">Agrostis</tp:taxon-name-part></tp:taxon-name></italic>.</article-title> In: <person-group><name name-style="western"><surname>Barkworth</surname><given-names>ME</given-names></name><name name-style="western"><surname>Capels</surname><given-names>KM</given-names></name><name name-style="western"><surname>Long</surname><given-names>S</given-names></name><name name-style="western"><surname>Anderton</surname><given-names>LK</given-names></name><name name-style="western"><surname>Piep</surname><given-names>MB</given-names></name></person-group> (<role>Eds</role>) <issue-title>Flora of North America North of Mexico (Vol.</issue-title><source>24) Oxford University Press, New York</source>, <fpage>633</fpage>–<lpage>662</lpage>. <ext-link xlink:href="http://floranorthamerica.org/Agrostis" ext-link-type="uri" xlink:type="simple">http://floranorthamerica.org/Agrostis</ext-link></mixed-citation></ref><ref id="B57"><mixed-citation xmlns:xlink="http://www.w3.org/1999/xlink" xlink:type="simple"><person-group><name name-style="western"><surname>Rúgolo</surname><given-names>ZE</given-names></name><name name-style="western"><surname>Molina</surname><given-names>AM</given-names></name></person-group> (<year>1997</year>) <article-title>Las especies del género <italic><tp:taxon-name><tp:taxon-name-part taxon-name-part-type="genus">Agrostis</tp:taxon-name-part></tp:taxon-name></italic> L. (<tp:taxon-name><tp:taxon-name-part taxon-name-part-type="family">Gramineae</tp:taxon-name-part></tp:taxon-name>: <tp:taxon-name><tp:taxon-name-part taxon-name-part-type="family">Agrostideae</tp:taxon-name-part></tp:taxon-name>) de Chile. Gayana.</article-title><source>Botánica</source><volume>54</volume>: <fpage>91</fpage>–<lpage>156</lpage>. <ext-link xlink:href="http://www.biodiversitylibrary.org/item/91363" ext-link-type="uri" xlink:type="simple">http://www.biodiversitylibrary.org/item/91363</ext-link></mixed-citation></ref><ref id="B18"><mixed-citation xmlns:xlink="http://www.w3.org/1999/xlink" xlink:type="simple">GBIF (<year>2023b</year>) <italic><tp:taxon-name><tp:taxon-name-part taxon-name-part-type="genus">Agrostis</tp:taxon-name-part><tp:taxon-name-part taxon-name-part-type="species">idahoensis</tp:taxon-name-part></tp:taxon-name></italic> Nash. <ext-link xlink:href="10.15468/dl.shx37k" ext-link-type="doi" xlink:type="simple">https://doi.org/10.15468/dl.shx37k</ext-link> [Accesed 27.7.2023]</mixed-citation></ref></ref-list></tp:taxon-treatment>
