# Supplementary material for: ﻿Revision of the genus Agrostis (Poaceae, Pooideae, Poeae) in Megamexico
Source: PhytoKeys. 2023 Aug 11;230:157–256. doi: 10.3897/phytokeys.230.105878 (PMC10439499; doi:10.3897/phytokeys.230.105878)
Supplement: XML Treatment for Agrostis microphylla [file phytokeys.230.105878-treatment12.xml]

<!DOCTYPE tp:taxon-treatment
  PUBLIC "-//TaxonX//DTD Taxonomic Treatment Publishing DTD v0 20100105//EN" "tax-treatment-NSO.dtd">
<tp:taxon-treatment xmlns:tp="http://www.plazi.org/taxpub"><tp:treatment-meta><kwd-group><label>Taxon classification</label><kwd>
                <named-content content-type="kingdom">Plantae</named-content>
              </kwd><kwd>
                <named-content content-type="order">Poales</named-content>
              </kwd><kwd>
                <named-content content-type="family">Poaceae</named-content>
              </kwd></kwd-group><mixed-citation publication-type="journal"><person-group><name><surname>Vigosa-Mercado</surname><given-names>J. Luis</given-names></name><name><surname>Delgado-Salinas</surname><given-names>Alfonso</given-names></name><name><surname>Alvarado Cárdenas</surname><given-names>Leonardo O.</given-names></name><name><surname>Eguiarte</surname><given-names>Luis E.</given-names></name></person-group><article-title>﻿Revision of the genus <italic><tp:taxon-name><tp:taxon-name-part taxon-name-part-type="genus" reg="Agrostis">Agrostis</tp:taxon-name-part></tp:taxon-name></italic> (<tp:taxon-name><tp:taxon-name-part taxon-name-part-type="family">Poaceae</tp:taxon-name-part></tp:taxon-name>, <tp:taxon-name><tp:taxon-name-part taxon-name-part-type="subfamily">Pooideae</tp:taxon-name-part></tp:taxon-name>, <tp:taxon-name><tp:taxon-name-part taxon-name-part-type="tribe">Poeae</tp:taxon-name-part></tp:taxon-name>) in Megamexico</article-title><source>PhytoKeys</source><day>11</day><month>08</month><year>2023</year><volume>230</volume><fpage>157</fpage><lpage>256</lpage><pub-id pub-id-type="doi">10.3897/phytokeys.230.105878</pub-id></mixed-citation></tp:treatment-meta><tp:nomenclature><label>﻿11.</label><tp:taxon-name>
              <object-id xmlns:xlink="http://www.w3.org/1999/xlink" content-type="arpha" xlink:type="simple">55C6AA58-C2D7-50FD-8B19-C8A517CFCE9A</object-id>
              <tp:taxon-name-part taxon-name-part-type="genus" reg="Agrostis">Agrostis</tp:taxon-name-part>
              <tp:taxon-name-part taxon-name-part-type="species" reg="microphylla">microphylla</tp:taxon-name-part>
            </tp:taxon-name><tp:taxon-authority>Steud., Syn. Pl. Glumac. 1: 164. 1854.</tp:taxon-authority><xref ref-type="fig" rid="F4">Figs 4J</xref><xref ref-type="fig" rid="F5">, 5J</xref><xref ref-type="fig" rid="F23">, 23</xref><tp:nomenclature-citation-list><tp:nomenclature-citation><tp:taxon-name>
                  <tp:taxon-name-part taxon-name-part-type="genus" reg="Agraulus">Agraulus</tp:taxon-name-part>
                  <tp:taxon-name-part taxon-name-part-type="species" reg="brevifolius">brevifolius</tp:taxon-name-part>
                </tp:taxon-name><comment>Nees ex Torr., Pacif. Railr. Rep. 4: 154. 1857, nom. inval., pro syn.</comment></tp:nomenclature-citation><tp:nomenclature-citation><tp:taxon-name>
                  <tp:taxon-name-part taxon-name-part-type="genus" reg="Agrostis">Agrostis</tp:taxon-name-part>
                  <tp:taxon-name-part taxon-name-part-type="species" reg="virescens">virescens</tp:taxon-name-part>
                  <tp:taxon-name-part taxon-name-part-type="authority">Kunth</tp:taxon-name-part>
                  <tp:taxon-name-part taxon-name-part-type="infraspecific-rank">var.</tp:taxon-name-part>
                  <tp:taxon-name-part taxon-name-part-type="variety" reg="microphylla">microphylla</tp:taxon-name-part>
                </tp:taxon-name><comment>(Steud.) Scribn., Circ. Div. Agrostol. U.S.D.A. 30: 2. 1901.</comment></tp:nomenclature-citation><tp:nomenclature-citation><tp:taxon-name>
                  <tp:taxon-name-part taxon-name-part-type="genus" reg="Agrostis">Agrostis</tp:taxon-name-part>
                  <tp:taxon-name-part taxon-name-part-type="species" reg="exarata">exarata</tp:taxon-name-part>
                  <tp:taxon-name-part taxon-name-part-type="authority">Trin.</tp:taxon-name-part>
                  <tp:taxon-name-part taxon-name-part-type="infraspecific-rank">var.</tp:taxon-name-part>
                  <tp:taxon-name-part taxon-name-part-type="variety" reg="microphylla">microphylla</tp:taxon-name-part>
                </tp:taxon-name><comment>(Steud.) Hitchc., Amer. J. Bot. 2: 303. 1915.</comment></tp:nomenclature-citation><tp:nomenclature-citation><tp:taxon-name>
                  <tp:taxon-name-part taxon-name-part-type="status">=</tp:taxon-name-part>
                  <tp:taxon-name-part taxon-name-part-type="genus" reg="Agrostis">Agrostis</tp:taxon-name-part>
                  <tp:taxon-name-part taxon-name-part-type="species" reg="microphylla">microphylla</tp:taxon-name-part>
                  <tp:taxon-name-part taxon-name-part-type="authority">Steud.</tp:taxon-name-part>
                  <tp:taxon-name-part taxon-name-part-type="infraspecific-rank">var.</tp:taxon-name-part>
                  <tp:taxon-name-part taxon-name-part-type="variety" reg="intermedia">intermedia</tp:taxon-name-part>
                </tp:taxon-name><comment> Beetle, Bull. Torrey Bot. Club 72(6): 547. 1945. Type. USA. California: Lake County, 2.9 miles north of Middletown, 11 May 1943, J.T. Howell 18063 (holotype: AHUC (AHUC9939 [image!]); isotype: CAS (CAS0000198 [image!])).<sup><xref ref-type="fn" rid="en1">*</xref></sup></comment></tp:nomenclature-citation></tp:nomenclature-citation-list></tp:nomenclature><tp:treatment-sec sec-type="material" id="SECID0EGLDK"><title>Type.</title><p>America septentrionalis, D. Douglas s.n. (not located).</p></tp:treatment-sec><tp:treatment-sec sec-type="description" id="SECID0ELLDK"><title>Description.</title><p><bold><italic>Plants</italic></bold> annual, caespitose. <bold><italic>Tillers</italic></bold> absent. <bold><italic>Culms</italic></bold> 4–25 cm long, erect, nodes 1–3, glabrous, internodes glabrous. <bold><italic>Leaves</italic></bold> usually mostly cauline; sheaths 1.5–8 cm long, longer or shorter than the internodes, glabrous; ligules 1–5 mm long, longer than wide, dorsally scaberulous, apices acute to truncate, erose, often lacerate; blades 1–8 cm long, 0.5–2.5 mm wide, flat, scaberulous on both surfaces. <bold><italic>Panicles</italic></bold> 1–9 cm long, 0.5–1.4 cm wide, contracted, dense, spiciform, linear to lanceolate, sometimes interrupted at the base, sometimes partially included in the upper sheaths; branches appressed, rebranching from below mid-length, scaberulous, with spikelets almost to the base, inferior branches 0.6–2.5 cm long; pedicels 0.3–2.5 mm long, appressed, scaberulous. <bold><italic>Spikelets</italic></bold> 3–4.5 mm long, greenish to stramineous; glumes unequal, lanceolate, apices long acuminate or awned, 1-veined, scaberulous on the keel, sometimes also on the body, lower glume 3–4.5 mm long including the awn, upper glume 2.5–4 mm long; callus pubescent, with two bunches of trichomes; lemmas 1.5–2 mm long, elliptic, apices 2(–4) toothed, 5-nerved, veins inconspicuous or prominent distally, awned about mid-length, awn 3.5–6 mm long, inserted 0.8–1 mm above the base, geniculate; paleas absent or up to 0.2 mm long, veinless, glabrous; anthers 3, 0.4–0.5 mm long. <bold><italic>Caryopsis</italic></bold> 1–1.5 mm long, elliptic; endosperm soft. 2n= 56 (<xref ref-type="bibr" rid="B22">Harvey 2007</xref>).</p><fig id="F23" position="float" orientation="portrait"><object-id xmlns:xlink="http://www.w3.org/1999/xlink" content-type="doi" xlink:type="simple">10.3897/phytokeys.230.105878.figure23</object-id><object-id xmlns:xlink="http://www.w3.org/1999/xlink" content-type="arpha" xlink:type="simple">5433F45F-9794-57FB-8249-2AD436CD5817</object-id><label>Figure 23.</label><caption><p><italic><tp:taxon-name><tp:taxon-name-part taxon-name-part-type="genus" reg="Agrostis">Agrostis</tp:taxon-name-part><tp:taxon-name-part taxon-name-part-type="species" reg="microphylla">microphylla</tp:taxon-name-part></tp:taxon-name></italic><bold>A</bold> whole plant <bold>B</bold> ligular area <bold>C</bold> spikelet <bold>D</bold> floret, abaxial view. Based on Rosiñol 10 (MEXU). Scale bars: 3 cm (<bold>A</bold>); 1 mm (<bold>B, C</bold>); 0.5 mm (<bold>D</bold>).</p></caption><graphic xmlns:xlink="http://www.w3.org/1999/xlink" xlink:href="phytokeys-230-157_article-105878__-g023.jpg" position="float" orientation="portrait" xlink:type="simple" id="oo_891258.jpg"><uri content-type="original_file" xlink:type="simple">https://binary.pensoft.net/fig/891258</uri></graphic></fig></tp:treatment-sec><tp:treatment-sec sec-type="Anatomy and micromorphology" id="SECID0EBODK"><title>Anatomy and micromorphology.</title><p>Leaf blades flat in transversal section; adaxial furrows shallow, wide; adaxial ribs rounded; keel absent; first order bundles circular in outline, sheath interrupted adaxially and abaxially, abaxial and adaxial sclerenchyma in girders, narrowing towards the bundle; second order bundles circular in outline, sheath interrupted abaxially, abaxial and adaxial sclerenchyma in strands; intercostal sclerenchyma absent; leaf margins with small sclerenchyma caps, rounded; colorless cells absent (Fig. <xref ref-type="fig" rid="F22">22D–F</xref>). Lemmas with transversal thickenings irregular to oblong, wider than the unthickened portions of the wall; prickle hairs scarce to abundant (Fig. <xref ref-type="fig" rid="F7">7J</xref>).</p></tp:treatment-sec><tp:treatment-sec sec-type="distribution" id="SECID0EPODK"><title>Distribution and habitat.</title><p><italic><tp:taxon-name><tp:taxon-name-part taxon-name-part-type="genus" reg="Agrostis">Agrostis</tp:taxon-name-part><tp:taxon-name-part taxon-name-part-type="species" reg="microphylla">microphylla</tp:taxon-name-part></tp:taxon-name></italic> is distributed from British Columbia, Canada, to the northern peninsula of Baja California, Mexico (<xref ref-type="bibr" rid="B22">Harvey 2007</xref>). In the study zone, this species has been collected in the Mexican state of Baja California (Fig. <xref ref-type="fig" rid="F18">18E</xref>), where it grows in stream edges and vernal pools, between 37–315 m a.s.l. (Fig. <xref ref-type="fig" rid="F9">9N</xref>). It has also been reported from the state of Baja California Sur, but the database record linked to this report has no images (<xref ref-type="bibr" rid="B19">GBIF 2023c</xref>), and thus we were unable to confirm its identity.</p></tp:treatment-sec><tp:treatment-sec sec-type="phenology" id="SECID0EQPDK"><title>Phenology.</title><p>Specimens with spikelets have been collected from April to June (Fig. <xref ref-type="fig" rid="F10">10N</xref>).</p></tp:treatment-sec><tp:treatment-sec sec-type="comments" id="SECID0E1PDK"><title>Commentaries.</title><p>It has been reported for other regions that the culms can reach 45 cm long, panicles up to 12 cm long, spikelets up to 5 mm, and awns up to 8 mm (<xref ref-type="bibr" rid="B22">Harvey 2007</xref>).</p><p><italic><tp:taxon-name><tp:taxon-name-part taxon-name-part-type="genus" reg="Agrostis">Agrostis</tp:taxon-name-part><tp:taxon-name-part taxon-name-part-type="species" reg="microphylla">microphylla</tp:taxon-name-part></tp:taxon-name></italic> is one of the few annual <italic><tp:taxon-name><tp:taxon-name-part taxon-name-part-type="genus" reg="Agrostis">Agrostis</tp:taxon-name-part></tp:taxon-name></italic> species. It is often confused with the smaller forms of <italic><tp:taxon-name><tp:taxon-name-part taxon-name-part-type="genus" reg="Agrostis">A.</tp:taxon-name-part><tp:taxon-name-part taxon-name-part-type="species" reg="exarata">exarata</tp:taxon-name-part></tp:taxon-name></italic>, from which it differs in the annual habit, spikelets of 3–4.5 mm long and lemmas with an awn of 3.5–6 mm long (vs. perennial plants, spikelets of 2–2.5 mm, lemmas unawned or with an awn up to 3 mm long in <italic><tp:taxon-name><tp:taxon-name-part taxon-name-part-type="genus" reg="Agrostis">A.</tp:taxon-name-part><tp:taxon-name-part taxon-name-part-type="species" reg="exarata">exarata</tp:taxon-name-part></tp:taxon-name></italic>), as well as the leaf blade anatomy and lemma micromorphology.</p></tp:treatment-sec><tp:treatment-sec sec-type="conservation status" id="SECID0EORDK"><title>Conservation status.</title><p><italic><tp:taxon-name><tp:taxon-name-part taxon-name-part-type="genus" reg="Agrostis">Agrostis</tp:taxon-name-part><tp:taxon-name-part taxon-name-part-type="species" reg="microphylla">microphylla</tp:taxon-name-part></tp:taxon-name></italic> is apparently a rare species in the study zone. It is represented by only four collections, with no populations occurring in protected areas. The <abbrev xmlns:xlink="http://www.w3.org/1999/xlink" xlink:title="Extent of Occurrence" id="ABBRID0E6RDK" xlink:type="simple">EOO</abbrev> is 897 km<sup>2</sup> and the <abbrev xmlns:xlink="http://www.w3.org/1999/xlink" xlink:title="Area of Occupancy" id="ABBRID0EFSDK" xlink:type="simple">AOO</abbrev> is 12 km<sup>2</sup>. Following the IUCN criteria, the preliminary assessment category is Endangered (<abbrev xmlns:xlink="http://www.w3.org/1999/xlink" xlink:title="Endangered" id="ABBRID0ELSDK" xlink:type="simple">EN</abbrev>).</p></tp:treatment-sec><tp:treatment-sec sec-type="material" id="SECID0EPSDK"><title>Specimens examined.</title><p><bold>Mexico. Baja California: Municipio</bold> Ensenada, 5 km SSO of Johnson Ranch, N of Cabo Colonet, [<named-content xmlns:xlink="http://www.w3.org/1999/xlink" content-type="dwc:verbatimCoordinates" xlink:type="simple"><named-content content-type="geo-json" specific-use="{&#34;type&#34;:&#34;Point&#34;,&#34;coordinates&#34;:[-116.291670,31.058330]}" id="NCID0E1SDK" xlink:type="simple">31.05833°N, 116.29167°W</named-content></named-content>], 37 m alt., 31 May 1980, R. Moran 28447 (SD), 28643 (MEXU [*,**], SD); Guadeloupe [Guadalupe] ranch, [<named-content xmlns:xlink="http://www.w3.org/1999/xlink" content-type="dwc:verbatimCoordinates" xlink:type="simple"><named-content content-type="geo-json" specific-use="{&#34;type&#34;:&#34;Point&#34;,&#34;coordinates&#34;:[-116.621700,32.075400]}" id="NCID0ECTDK" xlink:type="simple">32.0754°N, 116.6217°W</named-content></named-content>, 315 m alt.], 6 Apr 1886, C.R. Orcutt s.n. (US); arroyo Agua Caliente, [<named-content xmlns:xlink="http://www.w3.org/1999/xlink" content-type="dwc:verbatimCoordinates" xlink:type="simple"><named-content content-type="geo-json" specific-use="{&#34;type&#34;:&#34;Point&#34;,&#34;coordinates&#34;:[-116.465049,32.111631]}" id="NCID0EKTDK" xlink:type="simple">32.11163081°N, 116.4650486°W</named-content></named-content>], 300 m alt., 25 June 1980, R. Rosiñol 10 (MEXU [*, **]).</p></tp:treatment-sec><tp:treatment-sec><!--Section generated to contain objects referenced in tp:taxon-treatment.--><fig id="F4" position="float" orientation="portrait"><object-id xmlns:xlink="http://www.w3.org/1999/xlink" content-type="doi" xlink:type="simple">10.3897/phytokeys.230.105878.figure4</object-id><object-id xmlns:xlink="http://www.w3.org/1999/xlink" content-type="arpha" xlink:type="simple">961BD919-1A02-5D5B-8697-654CF16B6CC3</object-id><label>Figure 4.</label><caption><p>Florets of <italic><tp:taxon-name><tp:taxon-name-part taxon-name-part-type="genus" reg="Agrostis">Agrostis</tp:taxon-name-part></tp:taxon-name></italic> species observed with SEM <bold>A</bold><italic><tp:taxon-name><tp:taxon-name-part taxon-name-part-type="genus" reg="Agrostis">A.</tp:taxon-name-part><tp:taxon-name-part taxon-name-part-type="species" reg="bourgaei">bourgaei</tp:taxon-name-part></tp:taxon-name></italic><bold>B</bold><italic><tp:taxon-name><tp:taxon-name-part taxon-name-part-type="genus" reg="Agrostis">A.</tp:taxon-name-part><tp:taxon-name-part taxon-name-part-type="species" reg="calderoniae">calderoniae</tp:taxon-name-part></tp:taxon-name></italic><bold>C</bold><italic><tp:taxon-name><tp:taxon-name-part taxon-name-part-type="genus" reg="Agrostis">A.</tp:taxon-name-part><tp:taxon-name-part taxon-name-part-type="species" reg="capillaris">capillaris</tp:taxon-name-part></tp:taxon-name></italic><bold>D</bold><italic><tp:taxon-name><tp:taxon-name-part taxon-name-part-type="genus" reg="Agrostis">A.</tp:taxon-name-part><tp:taxon-name-part taxon-name-part-type="species" reg="elliottiana">elliottiana</tp:taxon-name-part></tp:taxon-name></italic><bold>E</bold><italic><tp:taxon-name><tp:taxon-name-part taxon-name-part-type="genus" reg="Agrostis">A.</tp:taxon-name-part><tp:taxon-name-part taxon-name-part-type="species" reg="exarata">exarata</tp:taxon-name-part></tp:taxon-name></italic><bold>F</bold><italic><tp:taxon-name><tp:taxon-name-part taxon-name-part-type="genus" reg="Agrostis">A.</tp:taxon-name-part><tp:taxon-name-part taxon-name-part-type="species" reg="ghiesbreghtii">ghiesbreghtii</tp:taxon-name-part></tp:taxon-name></italic><bold>G</bold><italic><tp:taxon-name><tp:taxon-name-part taxon-name-part-type="genus" reg="Agrostis">A.</tp:taxon-name-part><tp:taxon-name-part taxon-name-part-type="species" reg="gigantea">gigantea</tp:taxon-name-part></tp:taxon-name></italic><bold>H</bold><italic><tp:taxon-name><tp:taxon-name-part taxon-name-part-type="genus" reg="Agrostis">A.</tp:taxon-name-part><tp:taxon-name-part taxon-name-part-type="species" reg="hyemalis">hyemalis</tp:taxon-name-part></tp:taxon-name></italic><bold>I</bold><italic><tp:taxon-name><tp:taxon-name-part taxon-name-part-type="genus" reg="Agrostis">A.</tp:taxon-name-part><tp:taxon-name-part taxon-name-part-type="species" reg="laxissima">laxissima</tp:taxon-name-part></tp:taxon-name></italic><bold>J</bold><italic><tp:taxon-name><tp:taxon-name-part taxon-name-part-type="genus" reg="Agrostis">A.</tp:taxon-name-part><tp:taxon-name-part taxon-name-part-type="species" reg="microphylla">microphylla</tp:taxon-name-part></tp:taxon-name></italic><bold>K</bold><italic><tp:taxon-name><tp:taxon-name-part taxon-name-part-type="genus" reg="Agrostis">A.</tp:taxon-name-part><tp:taxon-name-part taxon-name-part-type="species" reg="pallens">pallens</tp:taxon-name-part></tp:taxon-name></italic><bold>L</bold><italic><tp:taxon-name><tp:taxon-name-part taxon-name-part-type="genus" reg="Agrostis">A.</tp:taxon-name-part><tp:taxon-name-part taxon-name-part-type="species" reg="perennans">perennans</tp:taxon-name-part></tp:taxon-name></italic><bold>M</bold><italic><tp:taxon-name><tp:taxon-name-part taxon-name-part-type="genus" reg="Agrostis">A.</tp:taxon-name-part><tp:taxon-name-part taxon-name-part-type="species" reg="scabra">scabra</tp:taxon-name-part></tp:taxon-name></italic><bold>N</bold><italic><tp:taxon-name><tp:taxon-name-part taxon-name-part-type="genus" reg="Agrostis">A.</tp:taxon-name-part><tp:taxon-name-part taxon-name-part-type="species" reg="stolonifera">stolonifera</tp:taxon-name-part></tp:taxon-name></italic><bold>O</bold><italic><tp:taxon-name><tp:taxon-name-part taxon-name-part-type="genus" reg="Agrostis">A.</tp:taxon-name-part><tp:taxon-name-part taxon-name-part-type="species" reg="subpatens">subpatens</tp:taxon-name-part></tp:taxon-name></italic><bold>P</bold><italic><tp:taxon-name><tp:taxon-name-part taxon-name-part-type="genus" reg="Agrostis">A.</tp:taxon-name-part><tp:taxon-name-part taxon-name-part-type="species" reg="subrepens">subrepens</tp:taxon-name-part></tp:taxon-name></italic><bold>Q</bold><italic><tp:taxon-name><tp:taxon-name-part taxon-name-part-type="genus" reg="Agrostis">A.</tp:taxon-name-part><tp:taxon-name-part taxon-name-part-type="species" reg="tolucensis">tolucensis</tp:taxon-name-part></tp:taxon-name></italic><bold>R</bold><italic><tp:taxon-name><tp:taxon-name-part taxon-name-part-type="genus" reg="Agrostis">A.</tp:taxon-name-part><tp:taxon-name-part taxon-name-part-type="species" reg="turrialbae">turrialbae</tp:taxon-name-part></tp:taxon-name></italic><bold>S</bold><italic><tp:taxon-name><tp:taxon-name-part taxon-name-part-type="genus" reg="Agrostis">A.</tp:taxon-name-part><tp:taxon-name-part taxon-name-part-type="species" reg="variabilis">variabilis</tp:taxon-name-part></tp:taxon-name></italic>. Scale bars: 0.3 mm.</p></caption><graphic xmlns:xlink="http://www.w3.org/1999/xlink" xlink:href="phytokeys-230-157_article-105878__-g004.jpg" position="float" orientation="portrait" xlink:type="simple" id="oo_891239.jpg"><uri content-type="original_file" xlink:type="simple">https://binary.pensoft.net/fig/891239</uri></graphic></fig><fig id="F5" position="float" orientation="portrait"><object-id xmlns:xlink="http://www.w3.org/1999/xlink" content-type="doi" xlink:type="simple">10.3897/phytokeys.230.105878.figure5</object-id><object-id xmlns:xlink="http://www.w3.org/1999/xlink" content-type="arpha" xlink:type="simple">5FB4B5A2-C384-54CA-90E3-977D7C7935C6</object-id><label>Figure 5.</label><caption><p>Calluses of <italic><tp:taxon-name><tp:taxon-name-part taxon-name-part-type="genus" reg="Agrostis">Agrostis</tp:taxon-name-part></tp:taxon-name></italic> species observed with SEM <bold>A</bold><italic><tp:taxon-name><tp:taxon-name-part taxon-name-part-type="genus" reg="Agrostis">A.</tp:taxon-name-part><tp:taxon-name-part taxon-name-part-type="species" reg="bourgaei">bourgaei</tp:taxon-name-part></tp:taxon-name></italic><bold>B</bold><italic><tp:taxon-name><tp:taxon-name-part taxon-name-part-type="genus" reg="Agrostis">A.</tp:taxon-name-part><tp:taxon-name-part taxon-name-part-type="species" reg="calderoniae">calderoniae</tp:taxon-name-part></tp:taxon-name></italic><bold>C</bold><italic><tp:taxon-name><tp:taxon-name-part taxon-name-part-type="genus" reg="Agrostis">A.</tp:taxon-name-part><tp:taxon-name-part taxon-name-part-type="species" reg="capillaris">capillaris</tp:taxon-name-part></tp:taxon-name></italic><bold>D</bold><italic><tp:taxon-name><tp:taxon-name-part taxon-name-part-type="genus" reg="Agrostis">A.</tp:taxon-name-part><tp:taxon-name-part taxon-name-part-type="species" reg="elliottiana">elliottiana</tp:taxon-name-part></tp:taxon-name></italic><bold>E</bold><italic><tp:taxon-name><tp:taxon-name-part taxon-name-part-type="genus" reg="Agrostis">A.</tp:taxon-name-part><tp:taxon-name-part taxon-name-part-type="species" reg="exarata">exarata</tp:taxon-name-part></tp:taxon-name></italic><bold>F</bold><italic><tp:taxon-name><tp:taxon-name-part taxon-name-part-type="genus" reg="Agrostis">A.</tp:taxon-name-part><tp:taxon-name-part taxon-name-part-type="species" reg="ghiesbreghtii">ghiesbreghtii</tp:taxon-name-part></tp:taxon-name></italic><bold>G</bold><italic><tp:taxon-name><tp:taxon-name-part taxon-name-part-type="genus" reg="Agrostis">A.</tp:taxon-name-part><tp:taxon-name-part taxon-name-part-type="species" reg="gigantea">gigantea</tp:taxon-name-part></tp:taxon-name></italic><bold>H</bold><italic><tp:taxon-name><tp:taxon-name-part taxon-name-part-type="genus" reg="Agrostis">A.</tp:taxon-name-part><tp:taxon-name-part taxon-name-part-type="species" reg="hyemalis">hyemalis</tp:taxon-name-part></tp:taxon-name></italic><bold>I</bold><italic><tp:taxon-name><tp:taxon-name-part taxon-name-part-type="genus" reg="Agrostis">A.</tp:taxon-name-part><tp:taxon-name-part taxon-name-part-type="species" reg="laxissima">laxissima</tp:taxon-name-part></tp:taxon-name></italic><bold>J</bold><italic><tp:taxon-name><tp:taxon-name-part taxon-name-part-type="genus" reg="Agrostis">A.</tp:taxon-name-part><tp:taxon-name-part taxon-name-part-type="species" reg="microphylla">microphylla</tp:taxon-name-part></tp:taxon-name></italic><bold>K</bold><italic><tp:taxon-name><tp:taxon-name-part taxon-name-part-type="genus" reg="Agrostis">A.</tp:taxon-name-part><tp:taxon-name-part taxon-name-part-type="species" reg="pallens">pallens</tp:taxon-name-part></tp:taxon-name></italic><bold>L</bold><italic><tp:taxon-name><tp:taxon-name-part taxon-name-part-type="genus" reg="Agrostis">A.</tp:taxon-name-part><tp:taxon-name-part taxon-name-part-type="species" reg="perennans">perennans</tp:taxon-name-part></tp:taxon-name></italic>. Scale bars: 50 μm.</p></caption><graphic xmlns:xlink="http://www.w3.org/1999/xlink" xlink:href="phytokeys-230-157_article-105878__-g005.jpg" position="float" orientation="portrait" xlink:type="simple" id="oo_891240.jpg"><uri content-type="original_file" xlink:type="simple">https://binary.pensoft.net/fig/891240</uri></graphic></fig><fig id="F22" position="float" orientation="portrait"><object-id xmlns:xlink="http://www.w3.org/1999/xlink" content-type="doi" xlink:type="simple">10.3897/phytokeys.230.105878.figure22</object-id><object-id xmlns:xlink="http://www.w3.org/1999/xlink" content-type="arpha" xlink:type="simple">8D4B13A0-07B0-50E4-A02A-A13AA353F0E6</object-id><label>Figure 22.</label><caption><p>Leaf blade anatomy in transversal section of <italic><tp:taxon-name><tp:taxon-name-part taxon-name-part-type="genus" reg="Agrostis">Agrostis</tp:taxon-name-part></tp:taxon-name></italic> species, in general view, and details of lateral bundles. <bold>A</bold>–<bold>C</bold><italic><tp:taxon-name><tp:taxon-name-part taxon-name-part-type="genus" reg="Agrostis">A.</tp:taxon-name-part><tp:taxon-name-part taxon-name-part-type="species" reg="laxissima">laxissima</tp:taxon-name-part></tp:taxon-name></italic><bold>D</bold>–<bold>F</bold><italic><tp:taxon-name><tp:taxon-name-part taxon-name-part-type="genus" reg="Agrostis">A.</tp:taxon-name-part><tp:taxon-name-part taxon-name-part-type="species" reg="microphylla">microphylla</tp:taxon-name-part></tp:taxon-name></italic><bold>G</bold>–<bold>I</bold><italic><tp:taxon-name><tp:taxon-name-part taxon-name-part-type="genus" reg="Agrostis">A.</tp:taxon-name-part><tp:taxon-name-part taxon-name-part-type="species" reg="pallens">pallens</tp:taxon-name-part></tp:taxon-name></italic><bold>J</bold>–<bold>L</bold><italic><tp:taxon-name><tp:taxon-name-part taxon-name-part-type="genus" reg="Agrostis">A.</tp:taxon-name-part><tp:taxon-name-part taxon-name-part-type="species" reg="perennans">perennans</tp:taxon-name-part></tp:taxon-name></italic>. Scale bars: 0.1 mm.</p></caption><graphic xmlns:xlink="http://www.w3.org/1999/xlink" xlink:href="phytokeys-230-157_article-105878__-g022.jpg" position="float" orientation="portrait" xlink:type="simple" id="oo_891257.jpg"><uri content-type="original_file" xlink:type="simple">https://binary.pensoft.net/fig/891257</uri></graphic></fig><fig id="F7" position="float" orientation="portrait"><object-id xmlns:xlink="http://www.w3.org/1999/xlink" content-type="doi" xlink:type="simple">10.3897/phytokeys.230.105878.figure7</object-id><object-id xmlns:xlink="http://www.w3.org/1999/xlink" content-type="arpha" xlink:type="simple">EBA85749-A067-5706-8AC9-5F2FC23CA6F2</object-id><label>Figure 7.</label><caption><p>Lemma surface of <italic><tp:taxon-name><tp:taxon-name-part taxon-name-part-type="genus" reg="Agrostis">Agrostis</tp:taxon-name-part></tp:taxon-name></italic> observed with SEM <bold>A</bold><italic><tp:taxon-name><tp:taxon-name-part taxon-name-part-type="genus" reg="Agrostis">A.</tp:taxon-name-part><tp:taxon-name-part taxon-name-part-type="species" reg="bourgaei">bourgaei</tp:taxon-name-part></tp:taxon-name></italic><bold>B</bold><italic><tp:taxon-name><tp:taxon-name-part taxon-name-part-type="genus" reg="Agrostis">A.</tp:taxon-name-part><tp:taxon-name-part taxon-name-part-type="species" reg="calderoniae">calderoniae</tp:taxon-name-part></tp:taxon-name></italic><bold>C</bold><italic><tp:taxon-name><tp:taxon-name-part taxon-name-part-type="genus" reg="Agrostis">A.</tp:taxon-name-part><tp:taxon-name-part taxon-name-part-type="species" reg="capillaris">capillaris</tp:taxon-name-part></tp:taxon-name></italic><bold>D</bold><italic><tp:taxon-name><tp:taxon-name-part taxon-name-part-type="genus" reg="Agrostis">A.</tp:taxon-name-part><tp:taxon-name-part taxon-name-part-type="species" reg="elliottiana">elliottiana</tp:taxon-name-part></tp:taxon-name></italic><bold>E</bold><italic><tp:taxon-name><tp:taxon-name-part taxon-name-part-type="genus" reg="Agrostis">A.</tp:taxon-name-part><tp:taxon-name-part taxon-name-part-type="species" reg="exarata">exarata</tp:taxon-name-part></tp:taxon-name></italic><bold>F</bold><italic><tp:taxon-name><tp:taxon-name-part taxon-name-part-type="genus" reg="Agrostis">A.</tp:taxon-name-part><tp:taxon-name-part taxon-name-part-type="species" reg="ghiesbreghtii">ghiesbreghtii</tp:taxon-name-part></tp:taxon-name></italic><bold>G</bold><italic><tp:taxon-name><tp:taxon-name-part taxon-name-part-type="genus" reg="Agrostis">A.</tp:taxon-name-part><tp:taxon-name-part taxon-name-part-type="species" reg="gigantea">gigantea</tp:taxon-name-part></tp:taxon-name></italic><bold>H</bold><italic><tp:taxon-name><tp:taxon-name-part taxon-name-part-type="genus" reg="Agrostis">A.</tp:taxon-name-part><tp:taxon-name-part taxon-name-part-type="species" reg="hyemalis">hyemalis</tp:taxon-name-part></tp:taxon-name></italic><bold>I</bold><italic><tp:taxon-name><tp:taxon-name-part taxon-name-part-type="genus" reg="Agrostis">A.</tp:taxon-name-part><tp:taxon-name-part taxon-name-part-type="species" reg="laxissima">laxissima</tp:taxon-name-part></tp:taxon-name></italic><bold>J</bold><italic><tp:taxon-name><tp:taxon-name-part taxon-name-part-type="genus" reg="Agrostis">A.</tp:taxon-name-part><tp:taxon-name-part taxon-name-part-type="species" reg="microphylla">microphylla</tp:taxon-name-part></tp:taxon-name></italic><bold>K</bold><italic><tp:taxon-name><tp:taxon-name-part taxon-name-part-type="genus" reg="Agrostis">A.</tp:taxon-name-part><tp:taxon-name-part taxon-name-part-type="species" reg="pallens">pallens</tp:taxon-name-part></tp:taxon-name></italic><bold>L</bold><italic><tp:taxon-name><tp:taxon-name-part taxon-name-part-type="genus" reg="Agrostis">A.</tp:taxon-name-part><tp:taxon-name-part taxon-name-part-type="species" reg="perennans">perennans</tp:taxon-name-part></tp:taxon-name></italic>. Scale bars: 15 μm.</p></caption><graphic xmlns:xlink="http://www.w3.org/1999/xlink" xlink:href="phytokeys-230-157_article-105878__-g007.jpg" position="float" orientation="portrait" xlink:type="simple" id="oo_891242.jpg"><uri content-type="original_file" xlink:type="simple">https://binary.pensoft.net/fig/891242</uri></graphic></fig><fig id="F18" position="float" orientation="portrait"><object-id xmlns:xlink="http://www.w3.org/1999/xlink" content-type="doi" xlink:type="simple">10.3897/phytokeys.230.105878.figure18</object-id><object-id xmlns:xlink="http://www.w3.org/1999/xlink" content-type="arpha" xlink:type="simple">104281C2-9B00-5698-BC0F-4B091944C44E</object-id><label>Figure 18.</label><caption><p>Map of known geographic distribution of <italic><tp:taxon-name><tp:taxon-name-part taxon-name-part-type="genus" reg="Agrostis">Agrostis</tp:taxon-name-part></tp:taxon-name></italic> species, based on herbarium specimen data <bold>A</bold><italic><tp:taxon-name><tp:taxon-name-part taxon-name-part-type="genus" reg="Agrostis">A.</tp:taxon-name-part><tp:taxon-name-part taxon-name-part-type="species" reg="gigantea">gigantea</tp:taxon-name-part></tp:taxon-name></italic><bold>B</bold><italic><tp:taxon-name><tp:taxon-name-part taxon-name-part-type="genus" reg="Agrostis">A.</tp:taxon-name-part><tp:taxon-name-part taxon-name-part-type="species" reg="hyemalis">hyemalis</tp:taxon-name-part></tp:taxon-name></italic><bold>C</bold><italic><tp:taxon-name><tp:taxon-name-part taxon-name-part-type="genus" reg="Agrostis">A.</tp:taxon-name-part><tp:taxon-name-part taxon-name-part-type="species" reg="idahoensis">idahoensis</tp:taxon-name-part></tp:taxon-name></italic><bold>D</bold><italic><tp:taxon-name><tp:taxon-name-part taxon-name-part-type="genus" reg="Agrostis">A.</tp:taxon-name-part><tp:taxon-name-part taxon-name-part-type="species" reg="laxissima">laxissima</tp:taxon-name-part></tp:taxon-name></italic><bold>E</bold><italic><tp:taxon-name><tp:taxon-name-part taxon-name-part-type="genus" reg="Agrostis">A.</tp:taxon-name-part><tp:taxon-name-part taxon-name-part-type="species" reg="microphylla">microphylla</tp:taxon-name-part></tp:taxon-name></italic><bold>F</bold><italic><tp:taxon-name><tp:taxon-name-part taxon-name-part-type="genus" reg="Agrostis">A.</tp:taxon-name-part><tp:taxon-name-part taxon-name-part-type="species" reg="pallens">pallens</tp:taxon-name-part></tp:taxon-name></italic>.</p></caption><graphic xmlns:xlink="http://www.w3.org/1999/xlink" xlink:href="phytokeys-230-157_article-105878__-g018.jpg" position="float" orientation="portrait" xlink:type="simple" id="oo_891253.jpg"><uri content-type="original_file" xlink:type="simple">https://binary.pensoft.net/fig/891253</uri></graphic></fig><fig id="F9" position="float" orientation="portrait"><object-id xmlns:xlink="http://www.w3.org/1999/xlink" content-type="doi" xlink:type="simple">10.3897/phytokeys.230.105878.figure9</object-id><object-id xmlns:xlink="http://www.w3.org/1999/xlink" content-type="arpha" xlink:type="simple">2D318D14-0464-5BA2-B341-5F6668BA0431</object-id><label>Figure 9.</label><caption><p>Elevation histograms of <italic><tp:taxon-name><tp:taxon-name-part taxon-name-part-type="genus" reg="Agrostis">Agrostis</tp:taxon-name-part></tp:taxon-name></italic> species <bold>A</bold> all records <bold>B</bold> native species <bold>C</bold> introduced species <bold>D</bold><italic><tp:taxon-name><tp:taxon-name-part taxon-name-part-type="genus" reg="Agrostis">A.</tp:taxon-name-part><tp:taxon-name-part taxon-name-part-type="species" reg="bourgaei">bourgaei</tp:taxon-name-part></tp:taxon-name></italic><bold>E</bold><italic><tp:taxon-name><tp:taxon-name-part taxon-name-part-type="genus" reg="Agrostis">A.</tp:taxon-name-part><tp:taxon-name-part taxon-name-part-type="species" reg="calderoniae">calderoniae</tp:taxon-name-part></tp:taxon-name></italic><bold>F</bold><italic><tp:taxon-name><tp:taxon-name-part taxon-name-part-type="genus" reg="Agrostis">A.</tp:taxon-name-part><tp:taxon-name-part taxon-name-part-type="species" reg="capillaris">capillaris</tp:taxon-name-part></tp:taxon-name></italic><bold>G</bold><italic><tp:taxon-name><tp:taxon-name-part taxon-name-part-type="genus" reg="Agrostis">A.</tp:taxon-name-part><tp:taxon-name-part taxon-name-part-type="species" reg="elliottiana">elliottiana</tp:taxon-name-part></tp:taxon-name></italic><bold>H</bold><italic><tp:taxon-name><tp:taxon-name-part taxon-name-part-type="genus" reg="Agrostis">A.</tp:taxon-name-part><tp:taxon-name-part taxon-name-part-type="species" reg="exarata">exarata</tp:taxon-name-part></tp:taxon-name></italic><bold>I</bold><italic><tp:taxon-name><tp:taxon-name-part taxon-name-part-type="genus" reg="Agrostis">A.</tp:taxon-name-part><tp:taxon-name-part taxon-name-part-type="species" reg="ghiesbreghtii">ghiesbreghtii</tp:taxon-name-part></tp:taxon-name></italic><bold>J</bold><italic><tp:taxon-name><tp:taxon-name-part taxon-name-part-type="genus" reg="Agrostis">A.</tp:taxon-name-part><tp:taxon-name-part taxon-name-part-type="species" reg="gigantea">gigantea</tp:taxon-name-part></tp:taxon-name></italic><bold>K</bold><italic><tp:taxon-name><tp:taxon-name-part taxon-name-part-type="genus" reg="Agrostis">A.</tp:taxon-name-part><tp:taxon-name-part taxon-name-part-type="species" reg="hyemalis">hyemalis</tp:taxon-name-part></tp:taxon-name></italic><bold>L</bold><italic><tp:taxon-name><tp:taxon-name-part taxon-name-part-type="genus" reg="Agrostis">A.</tp:taxon-name-part><tp:taxon-name-part taxon-name-part-type="species" reg="idahoensis">idahoensis</tp:taxon-name-part></tp:taxon-name></italic><bold>M</bold><italic><tp:taxon-name><tp:taxon-name-part taxon-name-part-type="genus" reg="Agrostis">A.</tp:taxon-name-part><tp:taxon-name-part taxon-name-part-type="species" reg="laxissima">laxissima</tp:taxon-name-part></tp:taxon-name></italic><bold>N</bold><italic><tp:taxon-name><tp:taxon-name-part taxon-name-part-type="genus" reg="Agrostis">A.</tp:taxon-name-part><tp:taxon-name-part taxon-name-part-type="species" reg="microphylla">microphylla</tp:taxon-name-part></tp:taxon-name></italic><bold>O</bold><italic><tp:taxon-name><tp:taxon-name-part taxon-name-part-type="genus" reg="Agrostis">A.</tp:taxon-name-part><tp:taxon-name-part taxon-name-part-type="species" reg="pallens">pallens</tp:taxon-name-part></tp:taxon-name></italic>.</p></caption><graphic xmlns:xlink="http://www.w3.org/1999/xlink" xlink:href="phytokeys-230-157_article-105878__-g009.jpg" position="float" orientation="portrait" xlink:type="simple" id="oo_891244.jpg"><uri content-type="original_file" xlink:type="simple">https://binary.pensoft.net/fig/891244</uri></graphic></fig><fig id="F10" position="float" orientation="portrait"><object-id xmlns:xlink="http://www.w3.org/1999/xlink" content-type="doi" xlink:type="simple">10.3897/phytokeys.230.105878.figure10</object-id><object-id xmlns:xlink="http://www.w3.org/1999/xlink" content-type="arpha" xlink:type="simple">363A21BE-6CCA-5F63-9F01-A518E2F3BE1B</object-id><label>Figure 10.</label><caption><p>Phenology histograms of <italic><tp:taxon-name><tp:taxon-name-part taxon-name-part-type="genus" reg="Agrostis">Agrostis</tp:taxon-name-part></tp:taxon-name></italic> species <bold>A</bold> all records <bold>B</bold> native species <bold>C</bold> introduced species <bold>D</bold><italic><tp:taxon-name><tp:taxon-name-part taxon-name-part-type="genus" reg="Agrostis">A.</tp:taxon-name-part><tp:taxon-name-part taxon-name-part-type="species" reg="bourgaei">bourgaei</tp:taxon-name-part></tp:taxon-name></italic><bold>E</bold><italic><tp:taxon-name><tp:taxon-name-part taxon-name-part-type="genus" reg="Agrostis">A.</tp:taxon-name-part><tp:taxon-name-part taxon-name-part-type="species" reg="calderoniae">calderoniae</tp:taxon-name-part></tp:taxon-name></italic><bold>F</bold><italic><tp:taxon-name><tp:taxon-name-part taxon-name-part-type="genus" reg="Agrostis">A.</tp:taxon-name-part><tp:taxon-name-part taxon-name-part-type="species" reg="capillaris">capillaris</tp:taxon-name-part></tp:taxon-name></italic><bold>G</bold><italic><tp:taxon-name><tp:taxon-name-part taxon-name-part-type="genus" reg="Agrostis">A.</tp:taxon-name-part><tp:taxon-name-part taxon-name-part-type="species" reg="elliottiana">elliottiana</tp:taxon-name-part></tp:taxon-name></italic><bold>H</bold><italic><tp:taxon-name><tp:taxon-name-part taxon-name-part-type="genus" reg="Agrostis">A.</tp:taxon-name-part><tp:taxon-name-part taxon-name-part-type="species" reg="exarata">exarata</tp:taxon-name-part></tp:taxon-name></italic><bold>I</bold><italic><tp:taxon-name><tp:taxon-name-part taxon-name-part-type="genus" reg="Agrostis">A.</tp:taxon-name-part><tp:taxon-name-part taxon-name-part-type="species" reg="ghiesbreghtii">ghiesbreghtii</tp:taxon-name-part></tp:taxon-name></italic><bold>J</bold><italic><tp:taxon-name><tp:taxon-name-part taxon-name-part-type="genus" reg="Agrostis">A.</tp:taxon-name-part><tp:taxon-name-part taxon-name-part-type="species" reg="gigantea">gigantea</tp:taxon-name-part></tp:taxon-name></italic><bold>K</bold><italic><tp:taxon-name><tp:taxon-name-part taxon-name-part-type="genus" reg="Agrostis">A.</tp:taxon-name-part><tp:taxon-name-part taxon-name-part-type="species" reg="hyemalis">hyemalis</tp:taxon-name-part></tp:taxon-name></italic><bold>L</bold><italic><tp:taxon-name><tp:taxon-name-part taxon-name-part-type="genus" reg="Agrostis">A.</tp:taxon-name-part><tp:taxon-name-part taxon-name-part-type="species" reg="idahoensis">idahoensis</tp:taxon-name-part></tp:taxon-name></italic><bold>M</bold><italic><tp:taxon-name><tp:taxon-name-part taxon-name-part-type="genus" reg="Agrostis">A.</tp:taxon-name-part><tp:taxon-name-part taxon-name-part-type="species" reg="laxissima">laxissima</tp:taxon-name-part></tp:taxon-name></italic><bold>N</bold><italic><tp:taxon-name><tp:taxon-name-part taxon-name-part-type="genus" reg="Agrostis">A.</tp:taxon-name-part><tp:taxon-name-part taxon-name-part-type="species" reg="microphylla">microphylla</tp:taxon-name-part></tp:taxon-name></italic><bold>O</bold><italic><tp:taxon-name><tp:taxon-name-part taxon-name-part-type="genus" reg="Agrostis">A.</tp:taxon-name-part><tp:taxon-name-part taxon-name-part-type="species" reg="pallens">pallens</tp:taxon-name-part></tp:taxon-name></italic>.</p></caption><graphic xmlns:xlink="http://www.w3.org/1999/xlink" xlink:href="phytokeys-230-157_article-105878__-g010.jpg" position="float" orientation="portrait" xlink:type="simple" id="oo_891245.jpg"><uri content-type="original_file" xlink:type="simple">https://binary.pensoft.net/fig/891245</uri></graphic></fig><fn-group><fn id="en1"><p>See Suppl. material 1 for other heterotypic synonyms.</p></fn></fn-group></tp:treatment-sec><ref-list><ref id="B22"><mixed-citation xmlns:xlink="http://www.w3.org/1999/xlink" xlink:type="simple"><person-group><name name-style="western"><surname>Harvey</surname><given-names>MJ</given-names></name></person-group> (<year>2007</year>) <article-title><italic><tp:taxon-name><tp:taxon-name-part taxon-name-part-type="genus">Agrostis</tp:taxon-name-part></tp:taxon-name></italic>.</article-title> In: <person-group><name name-style="western"><surname>Barkworth</surname><given-names>ME</given-names></name><name name-style="western"><surname>Capels</surname><given-names>KM</given-names></name><name name-style="western"><surname>Long</surname><given-names>S</given-names></name><name name-style="western"><surname>Anderton</surname><given-names>LK</given-names></name><name name-style="western"><surname>Piep</surname><given-names>MB</given-names></name></person-group> (<role>Eds</role>) <issue-title>Flora of North America North of Mexico (Vol.</issue-title><source>24) Oxford University Press, New York</source>, <fpage>633</fpage>–<lpage>662</lpage>. <ext-link xlink:href="http://floranorthamerica.org/Agrostis" ext-link-type="uri" xlink:type="simple">http://floranorthamerica.org/Agrostis</ext-link></mixed-citation></ref><ref id="B19"><mixed-citation xmlns:xlink="http://www.w3.org/1999/xlink" xlink:type="simple">GBIF (<year>2023c</year>) <italic><tp:taxon-name><tp:taxon-name-part taxon-name-part-type="genus">Agrostis</tp:taxon-name-part><tp:taxon-name-part taxon-name-part-type="species">microphylla</tp:taxon-name-part></tp:taxon-name></italic> Steud. <ext-link xlink:href="https://www.gbif.org/occurrence/1894824218" ext-link-type="uri" xlink:type="simple">https://www.gbif.org/occurrence/1894824218</ext-link> [Accesed 27.7.2023]</mixed-citation></ref></ref-list></tp:taxon-treatment>
