# Supplementary material for: ﻿Revision of the genus Agrostis (Poaceae, Pooideae, Poeae) in Megamexico
Source: PhytoKeys. 2023 Aug 11;230:157–256. doi: 10.3897/phytokeys.230.105878 (PMC10439499; doi:10.3897/phytokeys.230.105878)
Supplement: XML Treatment for Agrostis perennans [file phytokeys.230.105878-treatment14.xml]

<!DOCTYPE tp:taxon-treatment
  PUBLIC "-//TaxonX//DTD Taxonomic Treatment Publishing DTD v0 20100105//EN" "tax-treatment-NSO.dtd">
<tp:taxon-treatment xmlns:tp="http://www.plazi.org/taxpub"><tp:treatment-meta><kwd-group><label>Taxon classification</label><kwd>
                <named-content content-type="kingdom">Plantae</named-content>
              </kwd><kwd>
                <named-content content-type="order">Poales</named-content>
              </kwd><kwd>
                <named-content content-type="family">Poaceae</named-content>
              </kwd></kwd-group><mixed-citation publication-type="journal"><person-group><name><surname>Vigosa-Mercado</surname><given-names>J. Luis</given-names></name><name><surname>Delgado-Salinas</surname><given-names>Alfonso</given-names></name><name><surname>Alvarado Cárdenas</surname><given-names>Leonardo O.</given-names></name><name><surname>Eguiarte</surname><given-names>Luis E.</given-names></name></person-group><article-title>﻿Revision of the genus <italic><tp:taxon-name><tp:taxon-name-part taxon-name-part-type="genus" reg="Agrostis">Agrostis</tp:taxon-name-part></tp:taxon-name></italic> (<tp:taxon-name><tp:taxon-name-part taxon-name-part-type="family">Poaceae</tp:taxon-name-part></tp:taxon-name>, <tp:taxon-name><tp:taxon-name-part taxon-name-part-type="subfamily">Pooideae</tp:taxon-name-part></tp:taxon-name>, <tp:taxon-name><tp:taxon-name-part taxon-name-part-type="tribe">Poeae</tp:taxon-name-part></tp:taxon-name>) in Megamexico</article-title><source>PhytoKeys</source><day>11</day><month>08</month><year>2023</year><volume>230</volume><fpage>157</fpage><lpage>256</lpage><pub-id pub-id-type="doi">10.3897/phytokeys.230.105878</pub-id></mixed-citation></tp:treatment-meta><tp:nomenclature><label>﻿13.</label><tp:taxon-name>
              <object-id xmlns:xlink="http://www.w3.org/1999/xlink" content-type="arpha" xlink:type="simple">E79B5134-C7A6-581E-8083-E4C690E01C49</object-id>
              <tp:taxon-name-part taxon-name-part-type="genus" reg="Agrostis">Agrostis</tp:taxon-name-part>
              <tp:taxon-name-part taxon-name-part-type="species" reg="perennans">perennans</tp:taxon-name-part>
            </tp:taxon-name><tp:taxon-authority>(Walter) Tuck., Amer. J. Sci. Arts 45: 44. 1843, sensu lato.</tp:taxon-authority><xref ref-type="fig" rid="F4">Figs 4L</xref><xref ref-type="fig" rid="F5">, 5L</xref><xref ref-type="fig" rid="F25">, 25</xref><tp:nomenclature-citation-list><tp:nomenclature-citation><tp:taxon-name>
                  <tp:taxon-name-part taxon-name-part-type="genus" reg="Cornucopiae">Cornucopiae</tp:taxon-name-part>
                  <tp:taxon-name-part taxon-name-part-type="species" reg="perennans">perennans</tp:taxon-name-part>
                </tp:taxon-name><comment>Walter, Fl. Carol. 74. 1788. Type: USA. South Carolina: at the intersection of cut off road and Fire Break 49 on Ft. Jackson Military Reservation, 11 Jul 1995, K.B. Kelly and J.B. Nelson 254 (neotype, designated by <xref ref-type="bibr" rid="B79">Ward (2007</xref>: 1099): GH (GH00247994 [image!])).</comment></tp:nomenclature-citation><tp:nomenclature-citation><tp:taxon-name>
                  <tp:taxon-name-part taxon-name-part-type="genus" reg="Agrostis">Agrostis</tp:taxon-name-part>
                  <tp:taxon-name-part taxon-name-part-type="species" reg="cornucopiae">cornucopiae</tp:taxon-name-part>
                </tp:taxon-name><comment>Sm., Gent. Mag. 59: 873. 1789, nom. illeg. superfl.</comment></tp:nomenclature-citation><tp:nomenclature-citation><tp:taxon-name>
                  <tp:taxon-name-part taxon-name-part-type="genus" reg="Agrostis">Agrostis</tp:taxon-name-part>
                  <tp:taxon-name-part taxon-name-part-type="species" reg="elegans">elegans</tp:taxon-name-part>
                </tp:taxon-name><comment>(Walter) Salisb., Prodr. Stirp. Chap. Allerton 25. 1796.</comment></tp:nomenclature-citation><tp:nomenclature-citation><tp:taxon-name>
                  <tp:taxon-name-part taxon-name-part-type="genus" reg="Agrostis">Agrostis</tp:taxon-name-part>
                  <tp:taxon-name-part taxon-name-part-type="species" reg="anomala">anomala</tp:taxon-name-part>
                </tp:taxon-name><comment>Willd., Sp. Pl., 1(1): 370. 1797, nom. illeg. superfl.</comment></tp:nomenclature-citation><tp:nomenclature-citation><tp:taxon-name>
                  <tp:taxon-name-part taxon-name-part-type="genus" reg="Trichodium">Trichodium</tp:taxon-name-part>
                  <tp:taxon-name-part taxon-name-part-type="species" reg="perennans">perennans</tp:taxon-name-part>
                </tp:taxon-name><comment>(Walter) Elliott, Sketch Bot. S. Carolina 1(2): 99. 1816.</comment></tp:nomenclature-citation><tp:nomenclature-citation><tp:taxon-name>
                  <tp:taxon-name-part taxon-name-part-type="status">=</tp:taxon-name-part>
                  <tp:taxon-name-part taxon-name-part-type="genus" reg="Agrostis">Agrostis</tp:taxon-name-part>
                  <tp:taxon-name-part taxon-name-part-type="species" reg="michauxii">michauxii</tp:taxon-name-part>
                  <tp:taxon-name-part taxon-name-part-type="authority">Zuccagni</tp:taxon-name-part>
                  <tp:taxon-name-part taxon-name-part-type="infraspecific-rank">var.</tp:taxon-name-part>
                  <tp:taxon-name-part taxon-name-part-type="variety" reg="alpina">alpina</tp:taxon-name-part>
                </tp:taxon-name><comment> Rupr., Bull. Acad. Roy. Sci. Bruxelles 52: 228. 1842, nom. nud. Type. Mexico. Oaxaca. Cordillera, 1840, H.G. Galeotii 5767 (holotype: P (P00740583 [image!]). </comment></tp:nomenclature-citation><tp:nomenclature-citation><tp:taxon-name>
                  <tp:taxon-name-part taxon-name-part-type="genus" reg="Agrostis">Agrostis</tp:taxon-name-part>
                  <tp:taxon-name-part taxon-name-part-type="species" reg="scabra">scabra</tp:taxon-name-part>
                  <tp:taxon-name-part taxon-name-part-type="authority">Willd.</tp:taxon-name-part>
                  <tp:taxon-name-part taxon-name-part-type="infraspecific-rank">var.</tp:taxon-name-part>
                  <tp:taxon-name-part taxon-name-part-type="variety" reg="perennans">perennans</tp:taxon-name-part>
                </tp:taxon-name><comment>(Walter) Alph. Wood, Class Book Bot. (3 ed.) 774. 1861.</comment></tp:nomenclature-citation><tp:nomenclature-citation><tp:taxon-name>
                  <tp:taxon-name-part taxon-name-part-type="status">=</tp:taxon-name-part>
                  <tp:taxon-name-part taxon-name-part-type="genus" reg="Agrostis">Agrostis</tp:taxon-name-part>
                  <tp:taxon-name-part taxon-name-part-type="species" reg="schaffneri">schaffneri</tp:taxon-name-part>
                </tp:taxon-name><comment> E. Fourn., Mexic. Pl. 2: 94. 1886. <tp:taxon-name><tp:taxon-name-part taxon-name-part-type="genus" reg="Agrostis">Agrostis</tp:taxon-name-part><tp:taxon-name-part taxon-name-part-type="species" reg="schaffneri">schaffneri</tp:taxon-name-part></tp:taxon-name> E. Fourn. ex Hemsl., Biol. Cent.-Amer., Bot. 3: 551. 1885, nom. nud. Type. MEXICO. Mexico City: Tacubaya, J.G. Schaffner 308 (lectotype, designated by <xref ref-type="bibr" rid="B75">Vigosa-Mercado (2022a</xref>: 3): P (P00740418 [image!]). </comment></tp:nomenclature-citation><tp:nomenclature-citation><tp:taxon-name>
                  <tp:taxon-name-part taxon-name-part-type="status">=</tp:taxon-name-part>
                  <tp:taxon-name-part taxon-name-part-type="genus" reg="Agrostis">Agrostis</tp:taxon-name-part>
                  <tp:taxon-name-part taxon-name-part-type="species" reg="schaffneri">schaffneri</tp:taxon-name-part>
                  <tp:taxon-name-part taxon-name-part-type="authority">E. Fourn.</tp:taxon-name-part>
                  <tp:taxon-name-part taxon-name-part-type="infraspecific-rank">var.</tp:taxon-name-part>
                  <tp:taxon-name-part taxon-name-part-type="variety" reg="mutica">mutica</tp:taxon-name-part>
                </tp:taxon-name><comment> E. Fourn., Mexic. Pl. 2: 94. 1886. Type. MEXICO. Mexico City: Tacubaya: J.G. Schaffner 1 (holotype: P (P00740419 [image!]). </comment></tp:nomenclature-citation><tp:nomenclature-citation><tp:taxon-name>
                  <tp:taxon-name-part taxon-name-part-type="status">=</tp:taxon-name-part>
                  <tp:taxon-name-part taxon-name-part-type="genus" reg="Agrostis">Agrostis</tp:taxon-name-part>
                  <tp:taxon-name-part taxon-name-part-type="species" reg="tacubayensis">tacubayensis</tp:taxon-name-part>
                </tp:taxon-name><comment> E. Fourn., Mexic. Pl. 2: 95. 1886. <tp:taxon-name><tp:taxon-name-part taxon-name-part-type="genus" reg="Agrostis">Agrostis</tp:taxon-name-part><tp:taxon-name-part taxon-name-part-type="species" reg="tacubayensis">tacubayensis</tp:taxon-name-part></tp:taxon-name> E. Fourn. ex Hemsl., Biol. Cent.-Amer., Bot. 3: 551. 1885, nom. nud. Type. MEXICO. Mexico City: Tacubaya, J.G. Schaffner 97 (holotype: P (P00740425 [image!])). </comment></tp:nomenclature-citation><tp:nomenclature-citation><tp:taxon-name>
                  <tp:taxon-name-part taxon-name-part-type="status">=</tp:taxon-name-part>
                  <tp:taxon-name-part taxon-name-part-type="genus" reg="Agrostis">Agrostis</tp:taxon-name-part>
                  <tp:taxon-name-part taxon-name-part-type="species" reg="chinantlae">chinantlae</tp:taxon-name-part>
                </tp:taxon-name><comment> E. Fourn., Mexic. Pl. 2: 96. 1886. <tp:taxon-name><tp:taxon-name-part taxon-name-part-type="genus" reg="Agrostis">Agrostis</tp:taxon-name-part><tp:taxon-name-part taxon-name-part-type="species" reg="chinantlae">chinantlae</tp:taxon-name-part></tp:taxon-name> E. Fourn. ex Hemsl., Biol. Cent.-Amer., Bot. 3: 550. 1885, nom nud. Type. MEXICO. Veracruz: Chinantla, May 1841, F.M. Liebmann 709 (lectotype, designated by <xref ref-type="bibr" rid="B75">Vigosa-Mercado (2022a</xref>: 2): C (C10016725 [image!]); isolectotypes: C (C10016726 [image!]), K (K000308372 [image!]), US (US00131733).<sup><xref ref-type="fn" rid="en1">*</xref></sup></comment></tp:nomenclature-citation></tp:nomenclature-citation-list></tp:nomenclature><tp:treatment-sec sec-type="material" id="SECID0E4HEK"><title>Type.</title><p>Based on <italic><tp:taxon-name><tp:taxon-name-part taxon-name-part-type="genus" reg="Cornucopiae">Cornucopiae</tp:taxon-name-part><tp:taxon-name-part taxon-name-part-type="species" reg="perennans">perennans</tp:taxon-name-part></tp:taxon-name></italic> Walter.</p></tp:treatment-sec><tp:treatment-sec sec-type="description" id="SECID0EOIEK"><title>Description.</title><p><bold><italic>Plants</italic></bold> perennial, caespitose, sometimes developing short pseudostolons. <bold><italic>Tillers</italic></bold> extravaginal, with cataphylls. <bold><italic>Culms</italic></bold> 0.2–0.8(–1) m long, decumbent to erect, nodes 3–7(–10), glabrous, internodes glabrous, sometimes scaberulous. <bold><italic>Leaves</italic></bold> basal and cauline, the basal ones often drying at anthesis in mature individuals; sheaths 2–20 cm long, shorter or longer than the internodes, glabrous or scaberulous; ligules (0.5–)1.5–5(–7) mm long, longer than wide, dorsally scaberulous, rarely glabrous, apices acute to truncate, erose to lacerate, often ciliolate; blades 1–20 cm long, 1–6 mm wide, usually at least some blades larger than 2 mm wide, linear, usually flat, scaberulous on both surfaces. <bold><italic>Panicles</italic></bold> (3.5–)8–30(–40) cm long, (1–)2–20 cm wide, slightly contracted to open, dense to lax, lanceolate to ovate, long-exserted from the upper sheaths or partially included; branches ascending to spreading, rebranching slightly above mid-length, scaberulous, without spikelets near their base, inferior branches 4–12 cm long; pedicels 1–10 mm long, ascending to spreading, scaberulous. <bold><italic>Spikelets</italic></bold> (1.5–)1.8–3.2 mm long, greenish to purplish; glumes subequal to unequal, lanceolate, apices acute to shortly acuminate, 1-veined, scaberulous on the keel, lower glume (1.5–)1.8–3.2 mm long, upper glume 1.5–3.2 mm long; callus pubescent, with 2 bunches of trichomes; lemmas 1.3–2.2 mm long, elliptic, apices acute, entire to irregularly toothed, 5-nerved, veins inconspicuous to prominent, unawned, rarely awned from above mid-length, awn up to 1.5(–2) mm long, inserted above mid-length, straight or weakly geniculate; paleas absent or up to 0.2(–0.5) mm long, veinless, glabrous; anthers 3, 0.4–1 mm long. <bold><italic>Caryopsis</italic></bold> 1–1.9 mm long, elliptic: endosperm liquid to soft. 2n= 42 (<xref ref-type="bibr" rid="B22">Harvey 2007</xref>).</p><fig id="F25" position="float" orientation="portrait"><object-id xmlns:xlink="http://www.w3.org/1999/xlink" content-type="doi" xlink:type="simple">10.3897/phytokeys.230.105878.figure25</object-id><object-id xmlns:xlink="http://www.w3.org/1999/xlink" content-type="arpha" xlink:type="simple">A794AC18-FA11-5891-9053-D8D76B44DAFE</object-id><label>Figure 25.</label><caption><p><italic><tp:taxon-name><tp:taxon-name-part taxon-name-part-type="genus" reg="Agrostis">Agrostis</tp:taxon-name-part><tp:taxon-name-part taxon-name-part-type="species" reg="perennans">perennans</tp:taxon-name-part></tp:taxon-name></italic><bold>A</bold> whole plant <bold>B</bold> ligular area <bold>C</bold> spikelet <bold>E</bold> floret, abaxial view <bold>F</bold> floret, adaxial view. Based on Ventura 1211 (MEXU). Scale bars: 3 cm (<bold>A</bold>); 5 mm (<bold>B</bold>); 0.5 mm (<bold>C</bold>); 0.3 mm (<bold>D, E</bold>).</p></caption><graphic xmlns:xlink="http://www.w3.org/1999/xlink" xlink:href="phytokeys-230-157_article-105878__-g025.jpg" position="float" orientation="portrait" xlink:type="simple" id="oo_891260.jpg"><uri content-type="original_file" xlink:type="simple">https://binary.pensoft.net/fig/891260</uri></graphic></fig></tp:treatment-sec><tp:treatment-sec sec-type="Anatomy and micromorphology" id="SECID0EILEK"><title>Anatomy and micromorphology.</title><p>Leaf blades flat in transversal section; adaxial furrows shallow to deep, wide; adaxial ribs rounded; keel absent; first order bundles circular in outline, sheath interrupted abaxially, sometimes also adaxially, abaxial and adaxial sclerenchyma in strands or girders, narrowing towards the bundle; second order bundles circular in outline, sheath interrupted abaxially, abaxial and adaxial sclerenchyma in strands; intercostal sclerenchyma absent; leaf margins with well-developed sclerenchyma caps, pointed to rounded; colorless cells absent (Fig. <xref ref-type="fig" rid="F22">22J–L</xref>). Lemmas with transversal thickenings oblong, wider than the unthickened portion of the wall; prickle hairs absent, or abundant to scarce (Fig. <xref ref-type="fig" rid="F7">7L</xref>).</p></tp:treatment-sec><tp:treatment-sec sec-type="distribution" id="SECID0EWLEK"><title>Distribution and habitat.</title><p><italic><tp:taxon-name><tp:taxon-name-part taxon-name-part-type="genus" reg="Agrostis">Agrostis</tp:taxon-name-part><tp:taxon-name-part taxon-name-part-type="species" reg="perennans">perennans</tp:taxon-name-part></tp:taxon-name></italic> sensu lato is distributed from Alaska to Patagonia, in Argentina and Chile, and also in the West Indies (<xref ref-type="bibr" rid="B66">Sylvester et al. 2020a</xref>). In the study zone, this species has been collected in Mexico City and the Mexican states of Chiapas, Chihuahua, Durango, Guanajuato, Guerrero, Hidalgo, Jalisco, México, Michoacán, Morelos, Oaxaca, Puebla, Querétaro, Tlaxcala, Veracruz, and Zacatecas; in the Guatemalan departments of Alta Verapaz, Baja Verapaz, Huehuetenango, Quetzaltenango, Quiché and San Marcos; in the Honduran state of Ocotepeque (Fig. <xref ref-type="fig" rid="F26">26A</xref>). It has also been reported from the Mexican states of Coahuila and San Luis Potosí (<xref ref-type="bibr" rid="B9">Dávila et al. 2018</xref>; <xref ref-type="bibr" rid="B61">Sánchez-Ken 2019</xref>), but no specimen from these states have been found. Records from the southern USA, in California, Arizona, New Mexico and Texas, appear to be misidentified specimens of <italic><tp:taxon-name><tp:taxon-name-part taxon-name-part-type="genus" reg="Agrostis">A.</tp:taxon-name-part><tp:taxon-name-part taxon-name-part-type="species" reg="scabra">scabra</tp:taxon-name-part></tp:taxon-name></italic> (<xref ref-type="bibr" rid="B22">Harvey 2007</xref>). This species grows in open areas of temperate forests, with conifers and <italic><tp:taxon-name><tp:taxon-name-part taxon-name-part-type="genus" reg="Quercus">Quercus</tp:taxon-name-part></tp:taxon-name></italic>, in cloud forests, stream edges, roadsides, and often in marshy places, between 622–3847 m a.s.l. (Fig. <xref ref-type="fig" rid="F27">27A</xref>).</p><fig id="F26" position="float" orientation="portrait"><object-id xmlns:xlink="http://www.w3.org/1999/xlink" content-type="doi" xlink:type="simple">10.3897/phytokeys.230.105878.figure26</object-id><object-id xmlns:xlink="http://www.w3.org/1999/xlink" content-type="arpha" xlink:type="simple">6611FF87-B1D8-554F-8AC9-DC50C340AE04</object-id><label>Figure 26.</label><caption><p>Map of known geographic distribution of <italic><tp:taxon-name><tp:taxon-name-part taxon-name-part-type="genus" reg="Agrostis">Agrostis</tp:taxon-name-part></tp:taxon-name></italic> species, based on herbarium specimen data <bold>A</bold><italic><tp:taxon-name><tp:taxon-name-part taxon-name-part-type="genus" reg="Agrostis">A.</tp:taxon-name-part><tp:taxon-name-part taxon-name-part-type="species" reg="perennans">perennans</tp:taxon-name-part></tp:taxon-name></italic><bold>B</bold><italic><tp:taxon-name><tp:taxon-name-part taxon-name-part-type="genus" reg="Agrostis">A.</tp:taxon-name-part><tp:taxon-name-part taxon-name-part-type="species" reg="scabra">scabra</tp:taxon-name-part></tp:taxon-name></italic><bold>C</bold><italic><tp:taxon-name><tp:taxon-name-part taxon-name-part-type="genus" reg="Agrostis">A.</tp:taxon-name-part><tp:taxon-name-part taxon-name-part-type="species" reg="stolonifera">stolonifera</tp:taxon-name-part></tp:taxon-name></italic><bold>D</bold><italic><tp:taxon-name><tp:taxon-name-part taxon-name-part-type="genus" reg="Agrostis">A.</tp:taxon-name-part><tp:taxon-name-part taxon-name-part-type="species" reg="subpatens">subpatens</tp:taxon-name-part></tp:taxon-name></italic><bold>E</bold><italic><tp:taxon-name><tp:taxon-name-part taxon-name-part-type="genus" reg="Agrostis">A.</tp:taxon-name-part><tp:taxon-name-part taxon-name-part-type="species" reg="subrepens">subrepens</tp:taxon-name-part></tp:taxon-name></italic><bold>F</bold><italic><tp:taxon-name><tp:taxon-name-part taxon-name-part-type="genus" reg="Agrostis">A.</tp:taxon-name-part><tp:taxon-name-part taxon-name-part-type="species" reg="tolucensis">tolucensis</tp:taxon-name-part></tp:taxon-name></italic>.</p></caption><graphic xmlns:xlink="http://www.w3.org/1999/xlink" xlink:href="phytokeys-230-157_article-105878__-g026.jpg" position="float" orientation="portrait" xlink:type="simple" id="oo_891261.jpg"><uri content-type="original_file" xlink:type="simple">https://binary.pensoft.net/fig/891261</uri></graphic></fig><fig id="F27" position="float" orientation="portrait"><object-id xmlns:xlink="http://www.w3.org/1999/xlink" content-type="doi" xlink:type="simple">10.3897/phytokeys.230.105878.figure27</object-id><object-id xmlns:xlink="http://www.w3.org/1999/xlink" content-type="arpha" xlink:type="simple">A39E3C3D-C016-5BBA-B1A7-B731FB46B2B9</object-id><label>Figure 27.</label><caption><p>Elevation histograms of <italic><tp:taxon-name><tp:taxon-name-part taxon-name-part-type="genus" reg="Agrostis">Agrostis</tp:taxon-name-part></tp:taxon-name></italic> species <bold>A</bold><italic><tp:taxon-name><tp:taxon-name-part taxon-name-part-type="genus" reg="Agrostis">A.</tp:taxon-name-part><tp:taxon-name-part taxon-name-part-type="species" reg="perennans">perennans</tp:taxon-name-part></tp:taxon-name></italic><bold>B</bold><italic><tp:taxon-name><tp:taxon-name-part taxon-name-part-type="genus" reg="Agrostis">A.</tp:taxon-name-part><tp:taxon-name-part taxon-name-part-type="species" reg="scabra">scabra</tp:taxon-name-part></tp:taxon-name></italic><bold>C</bold><italic><tp:taxon-name><tp:taxon-name-part taxon-name-part-type="genus" reg="Agrostis">A.</tp:taxon-name-part><tp:taxon-name-part taxon-name-part-type="species" reg="stolonifera">stolonifera</tp:taxon-name-part></tp:taxon-name></italic><bold>D</bold><italic><tp:taxon-name><tp:taxon-name-part taxon-name-part-type="genus" reg="Agrostis">A.</tp:taxon-name-part><tp:taxon-name-part taxon-name-part-type="species" reg="subpatens">subpatens</tp:taxon-name-part></tp:taxon-name></italic><bold>E</bold><italic><tp:taxon-name><tp:taxon-name-part taxon-name-part-type="genus" reg="Agrostis">A.</tp:taxon-name-part><tp:taxon-name-part taxon-name-part-type="species" reg="subrepens">subrepens</tp:taxon-name-part></tp:taxon-name></italic><bold>F</bold><italic><tp:taxon-name><tp:taxon-name-part taxon-name-part-type="genus" reg="Agrostis">A.</tp:taxon-name-part><tp:taxon-name-part taxon-name-part-type="species" reg="tolucensis">tolucensis</tp:taxon-name-part></tp:taxon-name></italic><bold>G</bold><italic><tp:taxon-name><tp:taxon-name-part taxon-name-part-type="genus" reg="Agrostis">A.</tp:taxon-name-part><tp:taxon-name-part taxon-name-part-type="species" reg="turrialbae">turrialbae</tp:taxon-name-part></tp:taxon-name></italic><bold>H</bold><italic><tp:taxon-name><tp:taxon-name-part taxon-name-part-type="genus" reg="Agrostis">A.</tp:taxon-name-part><tp:taxon-name-part taxon-name-part-type="species" reg="variabilis">variabilis</tp:taxon-name-part></tp:taxon-name></italic>.</p></caption><graphic xmlns:xlink="http://www.w3.org/1999/xlink" xlink:href="phytokeys-230-157_article-105878__-g027.jpg" position="float" orientation="portrait" xlink:type="simple" id="oo_891262.jpg"><uri content-type="original_file" xlink:type="simple">https://binary.pensoft.net/fig/891262</uri></graphic></fig></tp:treatment-sec><tp:treatment-sec sec-type="phenology" id="SECID0EPUEK"><title>Phenology.</title><p>Specimens with spikelets have been collected year round, but most of them between the months of July and October (Fig. <xref ref-type="fig" rid="F28">28A</xref>).</p><fig id="F28" position="float" orientation="portrait"><object-id xmlns:xlink="http://www.w3.org/1999/xlink" content-type="doi" xlink:type="simple">10.3897/phytokeys.230.105878.figure28</object-id><object-id xmlns:xlink="http://www.w3.org/1999/xlink" content-type="arpha" xlink:type="simple">540DEB22-8361-5CD7-AF08-C607B3EBCD27</object-id><label>Figure 28.</label><caption><p>Phenology histograms of <italic><tp:taxon-name><tp:taxon-name-part taxon-name-part-type="genus" reg="Agrostis">Agrostis</tp:taxon-name-part></tp:taxon-name></italic> species <bold>A</bold><italic><tp:taxon-name><tp:taxon-name-part taxon-name-part-type="genus" reg="Agrostis">A.</tp:taxon-name-part><tp:taxon-name-part taxon-name-part-type="species" reg="perennans">perennans</tp:taxon-name-part></tp:taxon-name></italic><bold>B</bold><italic><tp:taxon-name><tp:taxon-name-part taxon-name-part-type="genus" reg="Agrostis">A.</tp:taxon-name-part><tp:taxon-name-part taxon-name-part-type="species" reg="scabra">scabra</tp:taxon-name-part></tp:taxon-name></italic><bold>C</bold><italic><tp:taxon-name><tp:taxon-name-part taxon-name-part-type="genus" reg="Agrostis">A.</tp:taxon-name-part><tp:taxon-name-part taxon-name-part-type="species" reg="stolonifera">stolonifera</tp:taxon-name-part></tp:taxon-name></italic><bold>D</bold><italic><tp:taxon-name><tp:taxon-name-part taxon-name-part-type="genus" reg="Agrostis">A.</tp:taxon-name-part><tp:taxon-name-part taxon-name-part-type="species" reg="subpatens">subpatens</tp:taxon-name-part></tp:taxon-name></italic><bold>E</bold><italic><tp:taxon-name><tp:taxon-name-part taxon-name-part-type="genus" reg="Agrostis">A.</tp:taxon-name-part><tp:taxon-name-part taxon-name-part-type="species" reg="subrepens">subrepens</tp:taxon-name-part></tp:taxon-name></italic><bold>F</bold><italic><tp:taxon-name><tp:taxon-name-part taxon-name-part-type="genus" reg="Agrostis">A.</tp:taxon-name-part><tp:taxon-name-part taxon-name-part-type="species" reg="tolucensis">tolucensis</tp:taxon-name-part></tp:taxon-name></italic><bold>G</bold><italic><tp:taxon-name><tp:taxon-name-part taxon-name-part-type="genus" reg="Agrostis">A.</tp:taxon-name-part><tp:taxon-name-part taxon-name-part-type="species" reg="turrialbae">turrialbae</tp:taxon-name-part></tp:taxon-name></italic><bold>H</bold><italic><tp:taxon-name><tp:taxon-name-part taxon-name-part-type="genus" reg="Agrostis">A.</tp:taxon-name-part><tp:taxon-name-part taxon-name-part-type="species" reg="variabilis">variabilis</tp:taxon-name-part></tp:taxon-name></italic>.</p></caption><graphic xmlns:xlink="http://www.w3.org/1999/xlink" xlink:href="phytokeys-230-157_article-105878__-g028.jpg" position="float" orientation="portrait" xlink:type="simple" id="oo_891263.jpg"><uri content-type="original_file" xlink:type="simple">https://binary.pensoft.net/fig/891263</uri></graphic></fig></tp:treatment-sec><tp:treatment-sec sec-type="comments" id="SECID0EVYEK"><title>Commentaries.</title><p><italic><tp:taxon-name><tp:taxon-name-part taxon-name-part-type="genus" reg="Agrostis">Agrostis</tp:taxon-name-part><tp:taxon-name-part taxon-name-part-type="species" reg="perennans">perennans</tp:taxon-name-part></tp:taxon-name></italic> is a widespread and variable species. It is considered a “dustbin” taxon (<xref ref-type="bibr" rid="B66">Sylvester et al. 2020a</xref>), which includes plants with basal and cauline leaves, usually flat leaf blades, more or less open panicles, usually unawned lemmas, and absent or minute paleas. More studies are necessary to clarify the relationships of the plants that have been included under this name, thus a wide circumscription of this species is adopted in this work.</p><p>
              Plants examined from the study zone fit well in <italic><tp:taxon-name><tp:taxon-name-part taxon-name-part-type="genus" reg="Agrostis">A.</tp:taxon-name-part><tp:taxon-name-part taxon-name-part-type="species" reg="perennans">perennans</tp:taxon-name-part></tp:taxon-name></italic> sensu lato, but at least three forms were observed: 1) fragile plants with open panicles; 2) more robust plants with open panicles; 3) robust plants with slightly contracted, denser panicles, and sometimes awned lemmas. The plants of the latter form have been called <italic><tp:taxon-name><tp:taxon-name-part taxon-name-part-type="genus" reg="Agrostis">A.</tp:taxon-name-part><tp:taxon-name-part taxon-name-part-type="species" reg="schaffneri">schaffneri</tp:taxon-name-part></tp:taxon-name></italic>, but despite the form of the panicles, no differences have been found in other characters, such as leaf anatomy and lemma micromorphology thus, this name is considered a synonym of <italic><tp:taxon-name><tp:taxon-name-part taxon-name-part-type="genus" reg="Agrostis">A.</tp:taxon-name-part><tp:taxon-name-part taxon-name-part-type="species" reg="perennans">perennans</tp:taxon-name-part></tp:taxon-name></italic> sensu lato.</p><p>Young plants of <italic><tp:taxon-name><tp:taxon-name-part taxon-name-part-type="genus" reg="Agrostis">A.</tp:taxon-name-part><tp:taxon-name-part taxon-name-part-type="species" reg="perennans">perennans</tp:taxon-name-part></tp:taxon-name></italic> sensu lato often have more conspicuous basal leaves and are confused with <italic><tp:taxon-name><tp:taxon-name-part taxon-name-part-type="genus" reg="Agrostis">A.</tp:taxon-name-part><tp:taxon-name-part taxon-name-part-type="species" reg="scabra">scabra</tp:taxon-name-part></tp:taxon-name></italic>, but differ from it in the leaf blades often greater than 2 mm wide, branches rebranching slightly above mid-length, and spikelets not clustered (vs. leaf blades up to 2(–3) mm wide, branches of the panicle usually rebranching in the upper third, with the spikelets usually clustered at the tips in <italic><tp:taxon-name><tp:taxon-name-part taxon-name-part-type="genus" reg="Agrostis">A.</tp:taxon-name-part><tp:taxon-name-part taxon-name-part-type="species" reg="scabra">scabra</tp:taxon-name-part></tp:taxon-name></italic>).</p><p><italic><tp:taxon-name><tp:taxon-name-part taxon-name-part-type="genus" reg="Agrostis">Agrostis</tp:taxon-name-part><tp:taxon-name-part taxon-name-part-type="species" reg="perennans">perennans</tp:taxon-name-part></tp:taxon-name></italic> sensu lato is often confused with several species distributed in the study zone, which share several macromorphological, leaf blade anatomy, and lemma micromorphology characters. These species are <italic><tp:taxon-name><tp:taxon-name-part taxon-name-part-type="genus" reg="Agrostis">A.</tp:taxon-name-part><tp:taxon-name-part taxon-name-part-type="species" reg="bourgaei">bourgaei</tp:taxon-name-part></tp:taxon-name></italic>, <italic><tp:taxon-name><tp:taxon-name-part taxon-name-part-type="genus" reg="Agrostis">A.</tp:taxon-name-part><tp:taxon-name-part taxon-name-part-type="species" reg="calderoniae">calderoniae</tp:taxon-name-part></tp:taxon-name></italic>, <italic><tp:taxon-name><tp:taxon-name-part taxon-name-part-type="genus" reg="Agrostis">A.</tp:taxon-name-part><tp:taxon-name-part taxon-name-part-type="species" reg="ghiesbreghtii">ghiesbreghtii</tp:taxon-name-part></tp:taxon-name></italic>, <italic><tp:taxon-name><tp:taxon-name-part taxon-name-part-type="genus" reg="Agrostis">A.</tp:taxon-name-part><tp:taxon-name-part taxon-name-part-type="species" reg="hyemalis">hyemalis</tp:taxon-name-part></tp:taxon-name></italic>, <italic><tp:taxon-name><tp:taxon-name-part taxon-name-part-type="genus" reg="Agrostis">A.</tp:taxon-name-part><tp:taxon-name-part taxon-name-part-type="species" reg="laxissima">laxissima</tp:taxon-name-part></tp:taxon-name></italic>, <italic><tp:taxon-name><tp:taxon-name-part taxon-name-part-type="genus" reg="Agrostis">A.</tp:taxon-name-part><tp:taxon-name-part taxon-name-part-type="species" reg="idahoensis">idahoensis</tp:taxon-name-part></tp:taxon-name></italic>, <italic><tp:taxon-name><tp:taxon-name-part taxon-name-part-type="genus" reg="Agrostis">A.</tp:taxon-name-part><tp:taxon-name-part taxon-name-part-type="species" reg="perennans">perennans</tp:taxon-name-part></tp:taxon-name></italic>, <italic><tp:taxon-name><tp:taxon-name-part taxon-name-part-type="genus" reg="Agrostis">A.</tp:taxon-name-part><tp:taxon-name-part taxon-name-part-type="species" reg="scabra">scabra</tp:taxon-name-part></tp:taxon-name></italic>, <italic><tp:taxon-name><tp:taxon-name-part taxon-name-part-type="genus" reg="Agrostis">A.</tp:taxon-name-part><tp:taxon-name-part taxon-name-part-type="species" reg="subrepens">subrepens</tp:taxon-name-part></tp:taxon-name></italic>, and <italic><tp:taxon-name><tp:taxon-name-part taxon-name-part-type="genus" reg="Agrostis">A.</tp:taxon-name-part><tp:taxon-name-part taxon-name-part-type="species" reg="turrialbae">turrialbae</tp:taxon-name-part></tp:taxon-name></italic>. In the identification key provided in this work, a reasonably good separation of the mentioned species was reached using a combination of characters.</p></tp:treatment-sec><tp:treatment-sec sec-type="conservation status" id="SECID0ER6EK"><title>Conservation status.</title><p><italic><tp:taxon-name><tp:taxon-name-part taxon-name-part-type="genus" reg="Agrostis">Agrostis</tp:taxon-name-part><tp:taxon-name-part taxon-name-part-type="species" reg="perenanns">perenanns</tp:taxon-name-part></tp:taxon-name></italic> is a common and widespread species in the study zone. It is represented by 229 collections, with several populations occurring in 18 protected areas. The <abbrev xmlns:xlink="http://www.w3.org/1999/xlink" xlink:title="Extent of Occurrence" id="ABBRID0ECAFK" xlink:type="simple">EOO</abbrev> is 992,915 km<sup>2</sup> and the <abbrev xmlns:xlink="http://www.w3.org/1999/xlink" xlink:title="Area of Occupancy" id="ABBRID0EIAFK" xlink:type="simple">AOO</abbrev> is 700 km<sup>2</sup>. Following the IUCN criteria, the preliminary assessment category is Least Concern (<abbrev xmlns:xlink="http://www.w3.org/1999/xlink" xlink:title="Least Concern" id="ABBRID0EOAFK" xlink:type="simple">LC</abbrev>).</p></tp:treatment-sec><tp:treatment-sec sec-type="material" id="SECID0ESAFK"><title>Representative specimens examined.</title><p><bold>Mexico. Guatemala. Alta Verapaz: Municipio Cobán</bold>, Chicu’sha, 8 km al SO de Cobán, [<named-content xmlns:xlink="http://www.w3.org/1999/xlink" content-type="dwc:verbatimCoordinates" xlink:type="simple"><named-content content-type="geo-json" specific-use="{&#34;type&#34;:&#34;Point&#34;,&#34;coordinates&#34;:[-90.450000,15.433333]}" id="NCID0E4AFK" xlink:type="simple">15.43333333°N, 90.45°W</named-content></named-content>], 1400 m alt., 22 Jul 1988, P. Tenorio 14646 (CIIDIR, MEXU [*]). <bold>Baja Verapaz: Municipio Salamá</bold>, 6 km al SO de Chilascó, [<named-content xmlns:xlink="http://www.w3.org/1999/xlink" content-type="dwc:verbatimCoordinates" xlink:type="simple"><named-content content-type="geo-json" specific-use="{&#34;type&#34;:&#34;Point&#34;,&#34;coordinates&#34;:[-90.116667,15.133333]}" id="NCID0EHBFK" xlink:type="simple">15.13333333°N, 90.11666667°W</named-content></named-content>], 1700 m alt., 24 Jul 1988, P. Tenorio 14842 (CIIDIR, MEXU [*], US). <bold>Honduras. Ocotepeque: Municipio Belén de Gualcho</bold>, cordillera de Celaque, Cruz Alta, 3 mi N of Belén Gualcho long road to Cucuyagua [<named-content xmlns:xlink="http://www.w3.org/1999/xlink" content-type="dwc:verbatimCoordinates" xlink:type="simple"><named-content content-type="geo-json" specific-use="{&#34;type&#34;:&#34;Point&#34;,&#34;coordinates&#34;:[-88.785000,14.507222]}" id="NCID0ERBFK" xlink:type="simple">14.50722222°N, 88.785°W</named-content></named-content>], 1890 m alt., 23 Jun 1994, G. Davidse et al. 35319 (MEXU). <bold>Mexico. Chiapas: Municipio Amatenango del Valle</bold>, NE slope of Zontehuitz near summit, [<named-content xmlns:xlink="http://www.w3.org/1999/xlink" content-type="dwc:verbatimCoordinates" xlink:type="simple"><named-content content-type="geo-json" specific-use="{&#34;type&#34;:&#34;Point&#34;,&#34;coordinates&#34;:[-92.452250,16.496590]}" id="NCID0E2BFK" xlink:type="simple">16.49659°N, 92.45225°W</named-content></named-content>], 2130 m alt., Jan 1965, D.E. Breedlove and P.H. Raven 8119 (US). <bold>Municipio Unión Juárez</bold>, Volcán Tacaná, 500 m al E de Talquián, [<named-content xmlns:xlink="http://www.w3.org/1999/xlink" content-type="dwc:verbatimCoordinates" xlink:type="simple"><named-content content-type="geo-json" specific-use="{&#34;type&#34;:&#34;Point&#34;,&#34;coordinates&#34;:[-92.083698,15.093062]}" id="NCID0EFCFK" xlink:type="simple">15.09306218°N, 92.08369755°W</named-content></named-content>], 1700 m alt., 26 Apr 1987, E. Martínez and A. Reyes 20291 (MEXU [*]). <bold>Chihuahua: Municipio Casas Grandes</bold>, near Colonia Garcia in the Sierra Madres, [<named-content xmlns:xlink="http://www.w3.org/1999/xlink" content-type="dwc:verbatimCoordinates" xlink:type="simple"><named-content content-type="geo-json" specific-use="{&#34;type&#34;:&#34;Point&#34;,&#34;coordinates&#34;:[-108.335294,29.976225]}" id="NCID0EPCFK" xlink:type="simple">29.97622543°N, 108.3352935°W</named-content></named-content>], 2286 m alt., 22 Aug 1899, C.H.T. Townsend and C.M. Barber 276 (US). <bold>Durango: Municipio Durango</bold>, 5 mi W of Llano Grande along Durango–Mazatlán highway, [<named-content xmlns:xlink="http://www.w3.org/1999/xlink" content-type="dwc:verbatimCoordinates" xlink:type="simple"><named-content content-type="geo-json" specific-use="{&#34;type&#34;:&#34;Point&#34;,&#34;coordinates&#34;:[-105.250000,23.860000]}" id="NCID0EZCFK" xlink:type="simple">23.86°N, 105.25°W</named-content></named-content>], 2500 m alt., 9 Sep 1967, J.R. Reeder and C.G. Reeder 4908 (MEXU, US). <bold>Guanajuato: Municipio San Felipe</bold>, club campestre El Vergel de la Sierra, [<named-content xmlns:xlink="http://www.w3.org/1999/xlink" content-type="dwc:verbatimCoordinates" xlink:type="simple"><named-content content-type="geo-json" specific-use="{&#34;type&#34;:&#34;Point&#34;,&#34;coordinates&#34;:[-101.635439,21.385047]}" id="NCID0EDDFK" xlink:type="simple">21.38504722°N, 101.6354389°W</named-content></named-content>], 2627 m alt., 14 Jul 1997, J. Macías 898a (MEXU). <bold>Guerrero: Municipio General Heliodoro Castillo</bold>, cerro Teotepec, [<named-content xmlns:xlink="http://www.w3.org/1999/xlink" content-type="dwc:verbatimCoordinates" xlink:type="simple"><named-content content-type="geo-json" specific-use="{&#34;type&#34;:&#34;Point&#34;,&#34;coordinates&#34;:[-100.216667,17.466667]}" id="NCID0ENDFK" xlink:type="simple">17.46666667°N, 100.2166667°W</named-content></named-content>], 3350 m alt., 5 Dec 1963, J. Rzedowski 18168 (ENCB). <bold>Hidalgo: Municipio Omitlán de Juárez</bold>, Santa Elena, km 15 de la carretera federal 105 Pachuca–Huejutla, [<named-content xmlns:xlink="http://www.w3.org/1999/xlink" content-type="dwc:verbatimCoordinates" xlink:type="simple"><named-content content-type="geo-json" specific-use="{&#34;type&#34;:&#34;Point&#34;,&#34;coordinates&#34;:[-98.658333,20.157222]}" id="NCID0EXDFK" xlink:type="simple">20.15722222°N, 98.65833333°W</named-content></named-content>], 2640 m alt., 14 Jul 1994, J.P. Pérez 141 (MEXU [*]). <bold>Municipio Tepeapulco</bold>, cerro Santa Ana, [<named-content xmlns:xlink="http://www.w3.org/1999/xlink" content-type="dwc:verbatimCoordinates" xlink:type="simple"><named-content content-type="geo-json" specific-use="{&#34;type&#34;:&#34;Point&#34;,&#34;coordinates&#34;:[-98.529300,19.764000]}" id="NCID0EBEFK" xlink:type="simple">19.764°N, 98.5293°W</named-content></named-content>], 2850 m alt., 8 Sep 1976, A. Ventura 2082 (FCME [**], MEXU, UAMIZ, XAL). <bold>Jalisco: Municipio San Gabriel</bold>, NW slopes of Nevado de Colima, above Jazmín, barranca near upper end of water-line 2–3 km above settlement of El Isote, [<named-content xmlns:xlink="http://www.w3.org/1999/xlink" content-type="dwc:verbatimCoordinates" xlink:type="simple"><named-content content-type="geo-json" specific-use="{&#34;type&#34;:&#34;Point&#34;,&#34;coordinates&#34;:[-103.700000,19.650000]}" id="NCID0ELEFK" xlink:type="simple">19.65°N, 103.7°W</named-content></named-content>], 2600–2800 m alt., 26 Mar 1949, R. McVaugh 10048 (MEXU, US). <bold>México: Municipio Amecameca</bold>, km 18 de la carretera Amecameca–Tlamacas, [<named-content xmlns:xlink="http://www.w3.org/1999/xlink" content-type="dwc:verbatimCoordinates" xlink:type="simple"><named-content content-type="geo-json" specific-use="{&#34;type&#34;:&#34;Point&#34;,&#34;coordinates&#34;:[-98.677030,19.091704]}" id="NCID0EVEFK" xlink:type="simple">19.0917039°N, 98.67702965°W</named-content></named-content>], 3400 m alt., 14 Jan 1982, R. Sánchez 81 (CIIDIR, IEB, MEXU). <bold>Municipio Ocuilan</bold>, carretera Santa Martha–Zempoala, km 2–14, [<named-content xmlns:xlink="http://www.w3.org/1999/xlink" content-type="dwc:verbatimCoordinates" xlink:type="simple"><named-content content-type="geo-json" specific-use="{&#34;type&#34;:&#34;Point&#34;,&#34;coordinates&#34;:[-99.333333,19.050000]}" id="NCID0E6EFK" xlink:type="simple">19.05°N, 99.33333333°W</named-content></named-content>], 2900 m alt., 1 Aug 1987, J. Castañeda 280 (MEXU [*]). <bold>Mexico City: Alcaldía Magdalena Contreras</bold>, Eslava, [<named-content xmlns:xlink="http://www.w3.org/1999/xlink" content-type="dwc:verbatimCoordinates" xlink:type="simple"><named-content content-type="geo-json" specific-use="{&#34;type&#34;:&#34;Point&#34;,&#34;coordinates&#34;:[-99.246389,19.291667]}" id="NCID0EJFFK" xlink:type="simple">19.291667°N, 99.246389°W</named-content></named-content>, 2530 m alt.], 19 Sep 1938, E. Lyonnet 2532 (CHAPA, MEXU, US). Los Dinamos, 2800 m alt., 27 Aug 1979, A. Ventura 3506 (FCME [*], MEXU, UAMIZ, XAL). <bold>Alcaldía Tlalpan</bold>, top of cerro Ajusco, [<named-content xmlns:xlink="http://www.w3.org/1999/xlink" content-type="dwc:verbatimCoordinates" xlink:type="simple"><named-content content-type="geo-json" specific-use="{&#34;type&#34;:&#34;Point&#34;,&#34;coordinates&#34;:[-99.259700,19.206900]}" id="NCID0ETFFK" xlink:type="simple">19.2069°N, 99.2597°W</named-content></named-content>], 3937 m alt., 12 Jul 1959, J.H. Beaman 2794 (US). <bold>Michoacán: Municipio Erongarícuaro</bold>, 1 km al SE de Zínciro, sobre el camino a Eronguarícaro, [<named-content xmlns:xlink="http://www.w3.org/1999/xlink" content-type="dwc:verbatimCoordinates" xlink:type="simple"><named-content content-type="geo-json" specific-use="{&#34;type&#34;:&#34;Point&#34;,&#34;coordinates&#34;:[-101.733319,19.664639]}" id="NCID0E4FFK" xlink:type="simple">19.66463889°N, 101.7333194°W</named-content></named-content>], 2400 m alt., 2 Nov 1989, J. Rzedowski 49202 (CHAPA, CIIDIR, MEXU). <bold>Municipio Salvador Escalante</bold>: alrededores de San Gregorio, [<named-content xmlns:xlink="http://www.w3.org/1999/xlink" content-type="dwc:verbatimCoordinates" xlink:type="simple"><named-content content-type="geo-json" specific-use="{&#34;type&#34;:&#34;Point&#34;,&#34;coordinates&#34;:[-101.530439,19.392389]}" id="NCID0EHGFK" xlink:type="simple">19.39238889°N, 101.5304389°W</named-content></named-content>], 2650 m alt., 14 Sep 1988, E. Pérez-Calix 205 (CHAPA, CIIDIR, IBUG, IEB, MEXU [*,**], TEX). <bold>Morelos: Municipio Tlalnepantla</bold>, 2 km al S de CICITEC, Tlalnepantla, [<named-content xmlns:xlink="http://www.w3.org/1999/xlink" content-type="dwc:verbatimCoordinates" xlink:type="simple"><named-content content-type="geo-json" specific-use="{&#34;type&#34;:&#34;Point&#34;,&#34;coordinates&#34;:[-98.962261,19.060367]}" id="NCID0ERGFK" xlink:type="simple">19.06036734°N, 98.96226062°W</named-content></named-content>], 2750 m alt., 26 Mar 1981, G. Ayala 19 (MEXU [*]); carretera Milpa Alta–Oaxtepec, camino viejo al CICITEC, [<named-content xmlns:xlink="http://www.w3.org/1999/xlink" content-type="dwc:verbatimCoordinates" xlink:type="simple"><named-content content-type="geo-json" specific-use="{&#34;type&#34;:&#34;Point&#34;,&#34;coordinates&#34;:[-98.927786,19.064835]}" id="NCID0EZGFK" xlink:type="simple">19.064835°N, 98.927786°W</named-content></named-content>], 2770 m alt., 21 Oct 1993, A. Miranda et al. 881 (MEXU); <bold>Oaxaca: Municipio San Juan Yaeé</bold>, Santa María Lachichina, [<named-content xmlns:xlink="http://www.w3.org/1999/xlink" content-type="dwc:verbatimCoordinates" xlink:type="simple"><named-content content-type="geo-json" specific-use="{&#34;type&#34;:&#34;Point&#34;,&#34;coordinates&#34;:[-96.285451,17.439626]}" id="NCID0EDHFK" xlink:type="simple">17.43962564°N, 96.285451°W</named-content></named-content>], 2700 m alt., 15 Apr. 2003, A. Flores s.n. (CHAPA, MEXU [*]). <bold>Municipio San Miguel Suchixtepec</bold>, campamento Río de Molino, 4 km al SO de San Miguel Suchixtepec, [<named-content xmlns:xlink="http://www.w3.org/1999/xlink" content-type="dwc:verbatimCoordinates" xlink:type="simple"><named-content content-type="geo-json" specific-use="{&#34;type&#34;:&#34;Point&#34;,&#34;coordinates&#34;:[-96.470306,16.076775]}" id="NCID0ENHFK" xlink:type="simple">16.07677493°N, 96.47030551°W</named-content></named-content>], 2250 m alt., 21 Sep 1965, J. Rzedowski 21046 (CHAPA, IBUG, MEXU). <bold>Puebla: Municipio Hueytamalco</bold>, El Popual, [<named-content xmlns:xlink="http://www.w3.org/1999/xlink" content-type="dwc:verbatimCoordinates" xlink:type="simple"><named-content content-type="geo-json" specific-use="{&#34;type&#34;:&#34;Point&#34;,&#34;coordinates&#34;:[-97.274122,20.027434]}" id="NCID0EXHFK" xlink:type="simple">20.027434°N, 97.274122°W</named-content></named-content>], 1450 m alt., 3 Jun 1970, F. Ventura 1211 (IBUG, MEXU). <bold>Municipio Tlatlauquitepec</bold>, Xucayucan, [<named-content xmlns:xlink="http://www.w3.org/1999/xlink" content-type="dwc:verbatimCoordinates" xlink:type="simple"><named-content content-type="geo-json" specific-use="{&#34;type&#34;:&#34;Point&#34;,&#34;coordinates&#34;:[-97.478333,19.898333]}" id="NCID0EBIFK" xlink:type="simple">19.89833333°N, 97.47833333°W</named-content></named-content>], 1600 m alt., 5 Oct 1998, J.L. Contreras 5886 (MEXU [*,**]). <bold>Querétaro: Municipio Colón</bold>, parte más alta del cerro Zamorano, [<named-content xmlns:xlink="http://www.w3.org/1999/xlink" content-type="dwc:verbatimCoordinates" xlink:type="simple"><named-content content-type="geo-json" specific-use="{&#34;type&#34;:&#34;Point&#34;,&#34;coordinates&#34;:[-100.179722,20.933056]}" id="NCID0ELIFK" xlink:type="simple">20.93305556°N, 100.1797222°W</named-content></named-content>], 3200–3270 m alt., 13 Nov 1971, J. Rzedowski and R. McVaugh 459 (US). <bold>Tlaxcala: Municipio Huamantla</bold>, ladera N del cerro de La Malinche, [<named-content xmlns:xlink="http://www.w3.org/1999/xlink" content-type="dwc:verbatimCoordinates" xlink:type="simple"><named-content content-type="geo-json" specific-use="{&#34;type&#34;:&#34;Point&#34;,&#34;coordinates&#34;:[-98.019352,19.237053]}" id="NCID0EVIFK" xlink:type="simple">19.23705301°N, 98.01935192°W</named-content></named-content>], 3800 m alt., 12 Oct 1986, L. Aragón et al. 46 (MEXU). <bold>Veracruz: Municipio Jilotepec</bold>, El Rincón, <named-content xmlns:xlink="http://www.w3.org/1999/xlink" content-type="dwc:verbatimCoordinates" xlink:type="simple"><named-content content-type="geo-json" specific-use="{&#34;type&#34;:&#34;Point&#34;,&#34;coordinates&#34;:[-96.944444,19.606944]}" id="NCID0E6IFK" xlink:type="simple">19.60694444°N, 96.94444444°W</named-content></named-content>, 1100 m alt., 19 Jun 1993, M.J. Lizama 26 (CHAPA, CIB, MEXU [*], XAL); comunidad Jilotepec, camino La Cuesta–Zacatal, <named-content xmlns:xlink="http://www.w3.org/1999/xlink" content-type="dwc:verbatimCoordinates" xlink:type="simple"><named-content content-type="geo-json" specific-use="{&#34;type&#34;:&#34;Point&#34;,&#34;coordinates&#34;:[-96.951389,19.615278]}" id="NCID0EHJFK" xlink:type="simple">19.61527778°N, 96.95138889°W</named-content></named-content>, 1500 m alt., 12 Oct 1993, M.J. Lizama 81 (CHAPA, CIB, MEXU [*,**], XAL); comunidad El Pueblito, camino a La Concepción, <named-content xmlns:xlink="http://www.w3.org/1999/xlink" content-type="dwc:verbatimCoordinates" xlink:type="simple"><named-content content-type="geo-json" specific-use="{&#34;type&#34;:&#34;Point&#34;,&#34;coordinates&#34;:[-96.925000,19.597222]}" id="NCID0EPJFK" xlink:type="simple">19.59722222°N, 96.925°W</named-content></named-content>, 622 m alt., 17 Jan 1996, M.J. Lizama 622 (CIB). <bold>Zacatecas</bold>, <bold>Municipio Monte Escobedo</bold>, límite entre los estados de Zacatecas y Jalisco, por la terracería a Mezquitic, [<named-content xmlns:xlink="http://www.w3.org/1999/xlink" content-type="dwc:verbatimCoordinates" xlink:type="simple"><named-content content-type="geo-json" specific-use="{&#34;type&#34;:&#34;Point&#34;,&#34;coordinates&#34;:[-103.574831,22.318216]}" id="NCID0E2JFK" xlink:type="simple">22.31821648°N, 103.5748305°W</named-content></named-content>], 2190 m alt., 21 Sep 1989, J. Balleza 2266b (CHAPA). See Suppl. materials <xref ref-type="supplementary-material" rid="S2">2</xref>, <xref ref-type="supplementary-material" rid="S3">3</xref> for additional examined specimens.</p></tp:treatment-sec><tp:treatment-sec><!--Section generated to contain objects referenced in tp:taxon-treatment.--><fig id="F4" position="float" orientation="portrait"><object-id xmlns:xlink="http://www.w3.org/1999/xlink" content-type="doi" xlink:type="simple">10.3897/phytokeys.230.105878.figure4</object-id><object-id xmlns:xlink="http://www.w3.org/1999/xlink" content-type="arpha" xlink:type="simple">961BD919-1A02-5D5B-8697-654CF16B6CC3</object-id><label>Figure 4.</label><caption><p>Florets of <italic><tp:taxon-name><tp:taxon-name-part taxon-name-part-type="genus" reg="Agrostis">Agrostis</tp:taxon-name-part></tp:taxon-name></italic> species observed with SEM <bold>A</bold><italic><tp:taxon-name><tp:taxon-name-part taxon-name-part-type="genus" reg="Agrostis">A.</tp:taxon-name-part><tp:taxon-name-part taxon-name-part-type="species" reg="bourgaei">bourgaei</tp:taxon-name-part></tp:taxon-name></italic><bold>B</bold><italic><tp:taxon-name><tp:taxon-name-part taxon-name-part-type="genus" reg="Agrostis">A.</tp:taxon-name-part><tp:taxon-name-part taxon-name-part-type="species" reg="calderoniae">calderoniae</tp:taxon-name-part></tp:taxon-name></italic><bold>C</bold><italic><tp:taxon-name><tp:taxon-name-part taxon-name-part-type="genus" reg="Agrostis">A.</tp:taxon-name-part><tp:taxon-name-part taxon-name-part-type="species" reg="capillaris">capillaris</tp:taxon-name-part></tp:taxon-name></italic><bold>D</bold><italic><tp:taxon-name><tp:taxon-name-part taxon-name-part-type="genus" reg="Agrostis">A.</tp:taxon-name-part><tp:taxon-name-part taxon-name-part-type="species" reg="elliottiana">elliottiana</tp:taxon-name-part></tp:taxon-name></italic><bold>E</bold><italic><tp:taxon-name><tp:taxon-name-part taxon-name-part-type="genus" reg="Agrostis">A.</tp:taxon-name-part><tp:taxon-name-part taxon-name-part-type="species" reg="exarata">exarata</tp:taxon-name-part></tp:taxon-name></italic><bold>F</bold><italic><tp:taxon-name><tp:taxon-name-part taxon-name-part-type="genus" reg="Agrostis">A.</tp:taxon-name-part><tp:taxon-name-part taxon-name-part-type="species" reg="ghiesbreghtii">ghiesbreghtii</tp:taxon-name-part></tp:taxon-name></italic><bold>G</bold><italic><tp:taxon-name><tp:taxon-name-part taxon-name-part-type="genus" reg="Agrostis">A.</tp:taxon-name-part><tp:taxon-name-part taxon-name-part-type="species" reg="gigantea">gigantea</tp:taxon-name-part></tp:taxon-name></italic><bold>H</bold><italic><tp:taxon-name><tp:taxon-name-part taxon-name-part-type="genus" reg="Agrostis">A.</tp:taxon-name-part><tp:taxon-name-part taxon-name-part-type="species" reg="hyemalis">hyemalis</tp:taxon-name-part></tp:taxon-name></italic><bold>I</bold><italic><tp:taxon-name><tp:taxon-name-part taxon-name-part-type="genus" reg="Agrostis">A.</tp:taxon-name-part><tp:taxon-name-part taxon-name-part-type="species" reg="laxissima">laxissima</tp:taxon-name-part></tp:taxon-name></italic><bold>J</bold><italic><tp:taxon-name><tp:taxon-name-part taxon-name-part-type="genus" reg="Agrostis">A.</tp:taxon-name-part><tp:taxon-name-part taxon-name-part-type="species" reg="microphylla">microphylla</tp:taxon-name-part></tp:taxon-name></italic><bold>K</bold><italic><tp:taxon-name><tp:taxon-name-part taxon-name-part-type="genus" reg="Agrostis">A.</tp:taxon-name-part><tp:taxon-name-part taxon-name-part-type="species" reg="pallens">pallens</tp:taxon-name-part></tp:taxon-name></italic><bold>L</bold><italic><tp:taxon-name><tp:taxon-name-part taxon-name-part-type="genus" reg="Agrostis">A.</tp:taxon-name-part><tp:taxon-name-part taxon-name-part-type="species" reg="perennans">perennans</tp:taxon-name-part></tp:taxon-name></italic><bold>M</bold><italic><tp:taxon-name><tp:taxon-name-part taxon-name-part-type="genus" reg="Agrostis">A.</tp:taxon-name-part><tp:taxon-name-part taxon-name-part-type="species" reg="scabra">scabra</tp:taxon-name-part></tp:taxon-name></italic><bold>N</bold><italic><tp:taxon-name><tp:taxon-name-part taxon-name-part-type="genus" reg="Agrostis">A.</tp:taxon-name-part><tp:taxon-name-part taxon-name-part-type="species" reg="stolonifera">stolonifera</tp:taxon-name-part></tp:taxon-name></italic><bold>O</bold><italic><tp:taxon-name><tp:taxon-name-part taxon-name-part-type="genus" reg="Agrostis">A.</tp:taxon-name-part><tp:taxon-name-part taxon-name-part-type="species" reg="subpatens">subpatens</tp:taxon-name-part></tp:taxon-name></italic><bold>P</bold><italic><tp:taxon-name><tp:taxon-name-part taxon-name-part-type="genus" reg="Agrostis">A.</tp:taxon-name-part><tp:taxon-name-part taxon-name-part-type="species" reg="subrepens">subrepens</tp:taxon-name-part></tp:taxon-name></italic><bold>Q</bold><italic><tp:taxon-name><tp:taxon-name-part taxon-name-part-type="genus" reg="Agrostis">A.</tp:taxon-name-part><tp:taxon-name-part taxon-name-part-type="species" reg="tolucensis">tolucensis</tp:taxon-name-part></tp:taxon-name></italic><bold>R</bold><italic><tp:taxon-name><tp:taxon-name-part taxon-name-part-type="genus" reg="Agrostis">A.</tp:taxon-name-part><tp:taxon-name-part taxon-name-part-type="species" reg="turrialbae">turrialbae</tp:taxon-name-part></tp:taxon-name></italic><bold>S</bold><italic><tp:taxon-name><tp:taxon-name-part taxon-name-part-type="genus" reg="Agrostis">A.</tp:taxon-name-part><tp:taxon-name-part taxon-name-part-type="species" reg="variabilis">variabilis</tp:taxon-name-part></tp:taxon-name></italic>. Scale bars: 0.3 mm.</p></caption><graphic xmlns:xlink="http://www.w3.org/1999/xlink" xlink:href="phytokeys-230-157_article-105878__-g004.jpg" position="float" orientation="portrait" xlink:type="simple" id="oo_891239.jpg"><uri content-type="original_file" xlink:type="simple">https://binary.pensoft.net/fig/891239</uri></graphic></fig><fig id="F5" position="float" orientation="portrait"><object-id xmlns:xlink="http://www.w3.org/1999/xlink" content-type="doi" xlink:type="simple">10.3897/phytokeys.230.105878.figure5</object-id><object-id xmlns:xlink="http://www.w3.org/1999/xlink" content-type="arpha" xlink:type="simple">5FB4B5A2-C384-54CA-90E3-977D7C7935C6</object-id><label>Figure 5.</label><caption><p>Calluses of <italic><tp:taxon-name><tp:taxon-name-part taxon-name-part-type="genus" reg="Agrostis">Agrostis</tp:taxon-name-part></tp:taxon-name></italic> species observed with SEM <bold>A</bold><italic><tp:taxon-name><tp:taxon-name-part taxon-name-part-type="genus" reg="Agrostis">A.</tp:taxon-name-part><tp:taxon-name-part taxon-name-part-type="species" reg="bourgaei">bourgaei</tp:taxon-name-part></tp:taxon-name></italic><bold>B</bold><italic><tp:taxon-name><tp:taxon-name-part taxon-name-part-type="genus" reg="Agrostis">A.</tp:taxon-name-part><tp:taxon-name-part taxon-name-part-type="species" reg="calderoniae">calderoniae</tp:taxon-name-part></tp:taxon-name></italic><bold>C</bold><italic><tp:taxon-name><tp:taxon-name-part taxon-name-part-type="genus" reg="Agrostis">A.</tp:taxon-name-part><tp:taxon-name-part taxon-name-part-type="species" reg="capillaris">capillaris</tp:taxon-name-part></tp:taxon-name></italic><bold>D</bold><italic><tp:taxon-name><tp:taxon-name-part taxon-name-part-type="genus" reg="Agrostis">A.</tp:taxon-name-part><tp:taxon-name-part taxon-name-part-type="species" reg="elliottiana">elliottiana</tp:taxon-name-part></tp:taxon-name></italic><bold>E</bold><italic><tp:taxon-name><tp:taxon-name-part taxon-name-part-type="genus" reg="Agrostis">A.</tp:taxon-name-part><tp:taxon-name-part taxon-name-part-type="species" reg="exarata">exarata</tp:taxon-name-part></tp:taxon-name></italic><bold>F</bold><italic><tp:taxon-name><tp:taxon-name-part taxon-name-part-type="genus" reg="Agrostis">A.</tp:taxon-name-part><tp:taxon-name-part taxon-name-part-type="species" reg="ghiesbreghtii">ghiesbreghtii</tp:taxon-name-part></tp:taxon-name></italic><bold>G</bold><italic><tp:taxon-name><tp:taxon-name-part taxon-name-part-type="genus" reg="Agrostis">A.</tp:taxon-name-part><tp:taxon-name-part taxon-name-part-type="species" reg="gigantea">gigantea</tp:taxon-name-part></tp:taxon-name></italic><bold>H</bold><italic><tp:taxon-name><tp:taxon-name-part taxon-name-part-type="genus" reg="Agrostis">A.</tp:taxon-name-part><tp:taxon-name-part taxon-name-part-type="species" reg="hyemalis">hyemalis</tp:taxon-name-part></tp:taxon-name></italic><bold>I</bold><italic><tp:taxon-name><tp:taxon-name-part taxon-name-part-type="genus" reg="Agrostis">A.</tp:taxon-name-part><tp:taxon-name-part taxon-name-part-type="species" reg="laxissima">laxissima</tp:taxon-name-part></tp:taxon-name></italic><bold>J</bold><italic><tp:taxon-name><tp:taxon-name-part taxon-name-part-type="genus" reg="Agrostis">A.</tp:taxon-name-part><tp:taxon-name-part taxon-name-part-type="species" reg="microphylla">microphylla</tp:taxon-name-part></tp:taxon-name></italic><bold>K</bold><italic><tp:taxon-name><tp:taxon-name-part taxon-name-part-type="genus" reg="Agrostis">A.</tp:taxon-name-part><tp:taxon-name-part taxon-name-part-type="species" reg="pallens">pallens</tp:taxon-name-part></tp:taxon-name></italic><bold>L</bold><italic><tp:taxon-name><tp:taxon-name-part taxon-name-part-type="genus" reg="Agrostis">A.</tp:taxon-name-part><tp:taxon-name-part taxon-name-part-type="species" reg="perennans">perennans</tp:taxon-name-part></tp:taxon-name></italic>. Scale bars: 50 μm.</p></caption><graphic xmlns:xlink="http://www.w3.org/1999/xlink" xlink:href="phytokeys-230-157_article-105878__-g005.jpg" position="float" orientation="portrait" xlink:type="simple" id="oo_891240.jpg"><uri content-type="original_file" xlink:type="simple">https://binary.pensoft.net/fig/891240</uri></graphic></fig><fig id="F22" position="float" orientation="portrait"><object-id xmlns:xlink="http://www.w3.org/1999/xlink" content-type="doi" xlink:type="simple">10.3897/phytokeys.230.105878.figure22</object-id><object-id xmlns:xlink="http://www.w3.org/1999/xlink" content-type="arpha" xlink:type="simple">8D4B13A0-07B0-50E4-A02A-A13AA353F0E6</object-id><label>Figure 22.</label><caption><p>Leaf blade anatomy in transversal section of <italic><tp:taxon-name><tp:taxon-name-part taxon-name-part-type="genus" reg="Agrostis">Agrostis</tp:taxon-name-part></tp:taxon-name></italic> species, in general view, and details of lateral bundles. <bold>A</bold>–<bold>C</bold><italic><tp:taxon-name><tp:taxon-name-part taxon-name-part-type="genus" reg="Agrostis">A.</tp:taxon-name-part><tp:taxon-name-part taxon-name-part-type="species" reg="laxissima">laxissima</tp:taxon-name-part></tp:taxon-name></italic><bold>D</bold>–<bold>F</bold><italic><tp:taxon-name><tp:taxon-name-part taxon-name-part-type="genus" reg="Agrostis">A.</tp:taxon-name-part><tp:taxon-name-part taxon-name-part-type="species" reg="microphylla">microphylla</tp:taxon-name-part></tp:taxon-name></italic><bold>G</bold>–<bold>I</bold><italic><tp:taxon-name><tp:taxon-name-part taxon-name-part-type="genus" reg="Agrostis">A.</tp:taxon-name-part><tp:taxon-name-part taxon-name-part-type="species" reg="pallens">pallens</tp:taxon-name-part></tp:taxon-name></italic><bold>J</bold>–<bold>L</bold><italic><tp:taxon-name><tp:taxon-name-part taxon-name-part-type="genus" reg="Agrostis">A.</tp:taxon-name-part><tp:taxon-name-part taxon-name-part-type="species" reg="perennans">perennans</tp:taxon-name-part></tp:taxon-name></italic>. Scale bars: 0.1 mm.</p></caption><graphic xmlns:xlink="http://www.w3.org/1999/xlink" xlink:href="phytokeys-230-157_article-105878__-g022.jpg" position="float" orientation="portrait" xlink:type="simple" id="oo_891257.jpg"><uri content-type="original_file" xlink:type="simple">https://binary.pensoft.net/fig/891257</uri></graphic></fig><fig id="F7" position="float" orientation="portrait"><object-id xmlns:xlink="http://www.w3.org/1999/xlink" content-type="doi" xlink:type="simple">10.3897/phytokeys.230.105878.figure7</object-id><object-id xmlns:xlink="http://www.w3.org/1999/xlink" content-type="arpha" xlink:type="simple">EBA85749-A067-5706-8AC9-5F2FC23CA6F2</object-id><label>Figure 7.</label><caption><p>Lemma surface of <italic><tp:taxon-name><tp:taxon-name-part taxon-name-part-type="genus" reg="Agrostis">Agrostis</tp:taxon-name-part></tp:taxon-name></italic> observed with SEM <bold>A</bold><italic><tp:taxon-name><tp:taxon-name-part taxon-name-part-type="genus" reg="Agrostis">A.</tp:taxon-name-part><tp:taxon-name-part taxon-name-part-type="species" reg="bourgaei">bourgaei</tp:taxon-name-part></tp:taxon-name></italic><bold>B</bold><italic><tp:taxon-name><tp:taxon-name-part taxon-name-part-type="genus" reg="Agrostis">A.</tp:taxon-name-part><tp:taxon-name-part taxon-name-part-type="species" reg="calderoniae">calderoniae</tp:taxon-name-part></tp:taxon-name></italic><bold>C</bold><italic><tp:taxon-name><tp:taxon-name-part taxon-name-part-type="genus" reg="Agrostis">A.</tp:taxon-name-part><tp:taxon-name-part taxon-name-part-type="species" reg="capillaris">capillaris</tp:taxon-name-part></tp:taxon-name></italic><bold>D</bold><italic><tp:taxon-name><tp:taxon-name-part taxon-name-part-type="genus" reg="Agrostis">A.</tp:taxon-name-part><tp:taxon-name-part taxon-name-part-type="species" reg="elliottiana">elliottiana</tp:taxon-name-part></tp:taxon-name></italic><bold>E</bold><italic><tp:taxon-name><tp:taxon-name-part taxon-name-part-type="genus" reg="Agrostis">A.</tp:taxon-name-part><tp:taxon-name-part taxon-name-part-type="species" reg="exarata">exarata</tp:taxon-name-part></tp:taxon-name></italic><bold>F</bold><italic><tp:taxon-name><tp:taxon-name-part taxon-name-part-type="genus" reg="Agrostis">A.</tp:taxon-name-part><tp:taxon-name-part taxon-name-part-type="species" reg="ghiesbreghtii">ghiesbreghtii</tp:taxon-name-part></tp:taxon-name></italic><bold>G</bold><italic><tp:taxon-name><tp:taxon-name-part taxon-name-part-type="genus" reg="Agrostis">A.</tp:taxon-name-part><tp:taxon-name-part taxon-name-part-type="species" reg="gigantea">gigantea</tp:taxon-name-part></tp:taxon-name></italic><bold>H</bold><italic><tp:taxon-name><tp:taxon-name-part taxon-name-part-type="genus" reg="Agrostis">A.</tp:taxon-name-part><tp:taxon-name-part taxon-name-part-type="species" reg="hyemalis">hyemalis</tp:taxon-name-part></tp:taxon-name></italic><bold>I</bold><italic><tp:taxon-name><tp:taxon-name-part taxon-name-part-type="genus" reg="Agrostis">A.</tp:taxon-name-part><tp:taxon-name-part taxon-name-part-type="species" reg="laxissima">laxissima</tp:taxon-name-part></tp:taxon-name></italic><bold>J</bold><italic><tp:taxon-name><tp:taxon-name-part taxon-name-part-type="genus" reg="Agrostis">A.</tp:taxon-name-part><tp:taxon-name-part taxon-name-part-type="species" reg="microphylla">microphylla</tp:taxon-name-part></tp:taxon-name></italic><bold>K</bold><italic><tp:taxon-name><tp:taxon-name-part taxon-name-part-type="genus" reg="Agrostis">A.</tp:taxon-name-part><tp:taxon-name-part taxon-name-part-type="species" reg="pallens">pallens</tp:taxon-name-part></tp:taxon-name></italic><bold>L</bold><italic><tp:taxon-name><tp:taxon-name-part taxon-name-part-type="genus" reg="Agrostis">A.</tp:taxon-name-part><tp:taxon-name-part taxon-name-part-type="species" reg="perennans">perennans</tp:taxon-name-part></tp:taxon-name></italic>. Scale bars: 15 μm.</p></caption><graphic xmlns:xlink="http://www.w3.org/1999/xlink" xlink:href="phytokeys-230-157_article-105878__-g007.jpg" position="float" orientation="portrait" xlink:type="simple" id="oo_891242.jpg"><uri content-type="original_file" xlink:type="simple">https://binary.pensoft.net/fig/891242</uri></graphic></fig><supplementary-material xmlns:xlink="http://www.w3.org/1999/xlink" id="S2" position="float" orientation="portrait" xlink:type="simple"><object-id content-type="doi" xlink:type="simple">10.3897/phytokeys.230.105878.suppl2</object-id><object-id content-type="zenodo_dep_id" xlink:type="simple">8242722</object-id><object-id content-type="arpha" xlink:type="simple">800953AA-E4A1-5FDC-97FA-817C169E7464</object-id><label>Supplementary material 2</label><caption><p>Additional specimens examined</p></caption><statement content-type="dataType"><label>Data type</label><p>Text</p></statement><statement content-type="notes"><label>Explanation note</label><p>This archive contains other additional specimens examined that were not cited in the main text, in Word format.</p></statement><media xlink:href="phytokeys-230-157_article-105878__-s002.docx" mimetype="application" mime-subtype="vnd.openxmlformats-officedocument.wordprocessingml.document" position="float" orientation="portrait" xlink:type="simple" id="oo_891277.docx"><uri content-type="original_file" xlink:type="simple">https://binary.pensoft.net/file/891277</uri></media><permissions><license xlink:type="simple"><license-p>This dataset is made available under the Open Database License (http://opendatacommons.org/licenses/odbl/1.0/). The Open Database License (ODbL) is a license agreement intended to allow users to freely share, modify, and use this Dataset while maintaining this same freedom for others, provided that the original source and author(s) are credited.</license-p></license></permissions><attrib specific-use="authors">Author: J. Luis Vigosa-Mercado</attrib></supplementary-material><supplementary-material xmlns:xlink="http://www.w3.org/1999/xlink" id="S3" position="float" orientation="portrait" xlink:type="simple"><object-id content-type="doi" xlink:type="simple">10.3897/phytokeys.230.105878.suppl3</object-id><object-id content-type="zenodo_dep_id" xlink:type="simple">8242724</object-id><object-id content-type="arpha" xlink:type="simple">4B52B238-D5D3-52C0-B770-DCB9A66D9FCA</object-id><label>Supplementary material 3</label><caption><p>Additional specimens examined</p></caption><statement content-type="dataType"><label>Data type</label><p>Text</p></statement><statement content-type="notes"><label>Explanation note</label><p>This archive contains other additional specimens examined that were not cited in the main text, in Excel format.</p></statement><media xlink:href="phytokeys-230-157_article-105878__-s003.xlsx" mimetype="application" mime-subtype="vnd.openxmlformats-officedocument.spreadsheetml.sheet" position="float" orientation="portrait" xlink:type="simple" id="oo_891278.xlsx"><uri content-type="original_file" xlink:type="simple">https://binary.pensoft.net/file/891278</uri></media><permissions><license xlink:type="simple"><license-p>This dataset is made available under the Open Database License (http://opendatacommons.org/licenses/odbl/1.0/). The Open Database License (ODbL) is a license agreement intended to allow users to freely share, modify, and use this Dataset while maintaining this same freedom for others, provided that the original source and author(s) are credited.</license-p></license></permissions><attrib specific-use="authors">Author: J. Luis Vigosa-Mercado</attrib></supplementary-material><fn-group><fn id="en1"><p>See Suppl. material 1 for other heterotypic synonyms.</p></fn></fn-group></tp:treatment-sec><ref-list><ref id="B79"><mixed-citation xmlns:xlink="http://www.w3.org/1999/xlink" xlink:type="simple"><person-group><name name-style="western"><surname>Ward</surname><given-names>DB</given-names></name></person-group> (<year>2007</year>) <article-title>Thomas Walter typification project, IV: Neotypes and epitypes for 43 Walter names, of genera A through C.</article-title><source>Journal of the Botanical Research Institute of Texas</source><volume>1</volume>(<issue>2</issue>): <fpage>1091</fpage>–<lpage>1100</lpage>. <ext-link xlink:href="https://www.jstor.org/stable/41971537" ext-link-type="uri" xlink:type="simple">https://www.jstor.org/stable/41971537</ext-link></mixed-citation></ref><ref id="B75"><mixed-citation xmlns:xlink="http://www.w3.org/1999/xlink" xlink:type="simple"><person-group><name name-style="western"><surname>Vigosa-Mercado</surname><given-names>JL</given-names></name></person-group> (<year>2022a</year>) Typification of names in Mexican species of <tp:taxon-name><tp:taxon-name-part taxon-name-part-type="subfamily">Pooideae</tp:taxon-name-part></tp:taxon-name> (<tp:taxon-name><tp:taxon-name-part taxon-name-part-type="family">Poaceae</tp:taxon-name-part></tp:taxon-name>). Phytoneuron 2022–44: 1–4. <ext-link xlink:href="https://www.phytoneuron.net/wp-content/uploads/2022/10/44PhytoN-PooideaeLectotypes.pdf" ext-link-type="uri" xlink:type="simple">https://www.phytoneuron.net/wp-content/uploads/2022/10/44PhytoN-PooideaeLectotypes.pdf</ext-link></mixed-citation></ref><ref id="B22"><mixed-citation xmlns:xlink="http://www.w3.org/1999/xlink" xlink:type="simple"><person-group><name name-style="western"><surname>Harvey</surname><given-names>MJ</given-names></name></person-group> (<year>2007</year>) <article-title><italic><tp:taxon-name><tp:taxon-name-part taxon-name-part-type="genus">Agrostis</tp:taxon-name-part></tp:taxon-name></italic>.</article-title> In: <person-group><name name-style="western"><surname>Barkworth</surname><given-names>ME</given-names></name><name name-style="western"><surname>Capels</surname><given-names>KM</given-names></name><name name-style="western"><surname>Long</surname><given-names>S</given-names></name><name name-style="western"><surname>Anderton</surname><given-names>LK</given-names></name><name name-style="western"><surname>Piep</surname><given-names>MB</given-names></name></person-group> (<role>Eds</role>) <issue-title>Flora of North America North of Mexico (Vol.</issue-title><source>24) Oxford University Press, New York</source>, <fpage>633</fpage>–<lpage>662</lpage>. <ext-link xlink:href="http://floranorthamerica.org/Agrostis" ext-link-type="uri" xlink:type="simple">http://floranorthamerica.org/Agrostis</ext-link></mixed-citation></ref><ref id="B66"><mixed-citation xmlns:xlink="http://www.w3.org/1999/xlink" xlink:type="simple"><person-group><name name-style="western"><surname>Sylvester</surname><given-names>SP</given-names></name><name name-style="western"><surname>Cuta-Alarcón</surname><given-names>LE</given-names></name><name name-style="western"><surname>Bravo-Pedraza</surname><given-names>WJ</given-names></name><name name-style="western"><surname>Soreng</surname><given-names>RJ</given-names></name></person-group> (<year>2020a</year>) <article-title><italic><tp:taxon-name><tp:taxon-name-part taxon-name-part-type="genus">Agrostis</tp:taxon-name-part></tp:taxon-name></italic> and <italic><tp:taxon-name><tp:taxon-name-part taxon-name-part-type="genus">Podagrostis</tp:taxon-name-part></tp:taxon-name></italic> from páramos of Boyacá, Colombia: Synoptic taxonomy including a key to Colombian species.</article-title><source>PhytoKeys</source><volume>151</volume>: <fpage>107</fpage>–<lpage>160</lpage>. <ext-link xlink:href="10.3897/phytokeys.151.50538" ext-link-type="doi" xlink:type="simple">https://doi.org/10.3897/phytokeys.151.50538</ext-link></mixed-citation></ref><ref id="B9"><mixed-citation xmlns:xlink="http://www.w3.org/1999/xlink" xlink:type="simple"><person-group><name name-style="western"><surname>Dávila</surname><given-names>P</given-names></name><name name-style="western"><surname>Mejía-Saulés</surname><given-names>MT</given-names></name><name name-style="western"><surname>Soriano-Martínez</surname><given-names>AM</given-names></name><name name-style="western"><surname>Herrera-Arrieta</surname><given-names>Y</given-names></name></person-group> (<year>2018</year>) <article-title>Conocimiento taxonómico de la familia <tp:taxon-name><tp:taxon-name-part taxon-name-part-type="family">Poaceae</tp:taxon-name-part></tp:taxon-name> en México.</article-title><source>Botanical Sciences</source><volume>96</volume>(<issue>3</issue>): <fpage>462</fpage>–<lpage>514</lpage>. <ext-link xlink:href="10.17129/botsci.1894" ext-link-type="doi" xlink:type="simple">https://doi.org/10.17129/botsci.1894</ext-link></mixed-citation></ref><ref id="B61"><mixed-citation xmlns:xlink="http://www.w3.org/1999/xlink" xlink:type="simple"><person-group><name name-style="western"><surname>Sánchez-Ken</surname><given-names>JG</given-names></name></person-group> (<year>2019</year>) Riqueza de especies, clasificación y listado de las gramíneas (<tp:taxon-name><tp:taxon-name-part taxon-name-part-type="family">Poaceae</tp:taxon-name-part></tp:taxon-name>) de México. Acta Botánica Mexicana 126: e1379. <ext-link xlink:href="10.21829/abm126.2019.1379" ext-link-type="doi" xlink:type="simple">https://doi.org/10.21829/abm126.2019.1379</ext-link></mixed-citation></ref></ref-list></tp:taxon-treatment>
