# Supplementary material for: ﻿Revision of the genus Agrostis (Poaceae, Pooideae, Poeae) in Megamexico
Source: PhytoKeys. 2023 Aug 11;230:157–256. doi: 10.3897/phytokeys.230.105878 (PMC10439499; doi:10.3897/phytokeys.230.105878)
Supplement: XML Treatment for Agrostis subrepens [file phytokeys.230.105878-treatment18.xml]

<!DOCTYPE tp:taxon-treatment
  PUBLIC "-//TaxonX//DTD Taxonomic Treatment Publishing DTD v0 20100105//EN" "tax-treatment-NSO.dtd">
<tp:taxon-treatment xmlns:tp="http://www.plazi.org/taxpub"><tp:treatment-meta><kwd-group><label>Taxon classification</label><kwd>
                <named-content content-type="kingdom">Plantae</named-content>
              </kwd><kwd>
                <named-content content-type="order">Poales</named-content>
              </kwd><kwd>
                <named-content content-type="family">Poaceae</named-content>
              </kwd></kwd-group><mixed-citation publication-type="journal"><person-group><name><surname>Vigosa-Mercado</surname><given-names>J. Luis</given-names></name><name><surname>Delgado-Salinas</surname><given-names>Alfonso</given-names></name><name><surname>Alvarado Cárdenas</surname><given-names>Leonardo O.</given-names></name><name><surname>Eguiarte</surname><given-names>Luis E.</given-names></name></person-group><article-title>﻿Revision of the genus <italic><tp:taxon-name><tp:taxon-name-part taxon-name-part-type="genus" reg="Agrostis">Agrostis</tp:taxon-name-part></tp:taxon-name></italic> (<tp:taxon-name><tp:taxon-name-part taxon-name-part-type="family">Poaceae</tp:taxon-name-part></tp:taxon-name>, <tp:taxon-name><tp:taxon-name-part taxon-name-part-type="subfamily">Pooideae</tp:taxon-name-part></tp:taxon-name>, <tp:taxon-name><tp:taxon-name-part taxon-name-part-type="tribe">Poeae</tp:taxon-name-part></tp:taxon-name>) in Megamexico</article-title><source>PhytoKeys</source><day>11</day><month>08</month><year>2023</year><volume>230</volume><fpage>157</fpage><lpage>256</lpage><pub-id pub-id-type="doi">10.3897/phytokeys.230.105878</pub-id></mixed-citation></tp:treatment-meta><tp:nomenclature><label>﻿17.</label><tp:taxon-name>
              <object-id xmlns:xlink="http://www.w3.org/1999/xlink" content-type="arpha" xlink:type="simple">948A2A63-7B9E-5E8E-800D-50278004588E</object-id>
              <tp:taxon-name-part taxon-name-part-type="genus" reg="Agrostis">Agrostis</tp:taxon-name-part>
              <tp:taxon-name-part taxon-name-part-type="species" reg="subrepens">subrepens</tp:taxon-name-part>
            </tp:taxon-name><tp:taxon-authority>(Hitchc.) Hitchc., in Britton, N. Amer. Fl. 17(7): 525. 1937.</tp:taxon-authority><xref ref-type="fig" rid="F4">Figs 4P</xref><xref ref-type="fig" rid="F30">, 30D</xref><xref ref-type="fig" rid="F35">, 35</xref><tp:nomenclature-citation-list><tp:nomenclature-citation><tp:taxon-name>
                  <tp:taxon-name-part taxon-name-part-type="genus" reg="Agrostis">Agrostis</tp:taxon-name-part>
                  <tp:taxon-name-part taxon-name-part-type="species" reg="hyemalis">hyemalis</tp:taxon-name-part>
                </tp:taxon-name><comment>(Walter) Britton, Sterns &amp; Poggenb. var. <tp:taxon-name><tp:taxon-name-part taxon-name-part-type="genus" reg="Agrostis"/><tp:taxon-name-part taxon-name-part-type="species" reg="hyemalis"/><tp:taxon-name-part taxon-name-part-type="variety" reg="subrepens">subrepens</tp:taxon-name-part></tp:taxon-name> Hitchc., U.S.D.A. Bur. Pl. Industr. Bull. 68: 44. 1905. Type: Mexico. Chihuahua: in wet places, pine plains, base of Sierra Madre Mountains, 28 Sep 1887, C.G. Pringle 1420 (holotype: US (US00131756 [image!]); isotypes: F (F-104784 [image!], F-2108718 [image!]), K (K000308371 [image!]), NY (NY-327645 [image!], NY-327646 [image!], US (US00131757 [image!])).</comment></tp:nomenclature-citation></tp:nomenclature-citation-list></tp:nomenclature><tp:treatment-sec sec-type="material" id="SECID0EITHK"><title>Type.</title><p>Based on <italic><tp:taxon-name><tp:taxon-name-part taxon-name-part-type="genus" reg="Agrostis">Agrostis</tp:taxon-name-part><tp:taxon-name-part taxon-name-part-type="species" reg="hyemalis">hyemalis</tp:taxon-name-part></tp:taxon-name></italic> (Walter) Britton, Sterns &amp; Poggenb. var. <tp:taxon-name><tp:taxon-name-part taxon-name-part-type="genus" reg="Agrostis"/><tp:taxon-name-part taxon-name-part-type="species" reg="hyemalis"/><tp:taxon-name-part taxon-name-part-type="variety" reg="subrepens">subrepens</tp:taxon-name-part></tp:taxon-name> Hitchc.</p></tp:treatment-sec><tp:treatment-sec sec-type="description" id="SECID0EIUHK"><title>Description.</title><p><bold><italic>Plants</italic></bold> perennial, rhizomatous or developing pseudostolons. <bold><italic>Tillers</italic></bold> extravaginal, with cataphylls. <bold><italic>Rhizomes and pseudostolons</italic></bold> up to 5 cm long. <bold><italic>Culms</italic></bold> 0.6–1 m long, erect, decumbent at the base, nodes 2–4, glabrous, internodes glabrous. <bold><italic>Leaves</italic></bold> mostly cauline; sheaths 3.5–7 cm long, usually shorter than the internodes, glabrous; ligules 1–2 mm long, longer than wide, dorsally scaberulous, apices truncate, erose; blades 3–5 cm long, 1–1.5 mm wide, linear, flat or involute, scaberulous on both surfaces. <bold><italic>Panicles</italic></bold> 9–22 cm long, 5–10 cm wide, open, lax, pyramidal, long-exserted from the upper sheaths; branches spreading, rebranching about mid-length, scaberulous, without spikelets near their base, inferior branches 2–8 cm long; pedicels 1–3 mm long, ascending to spreading, scaberulous. <bold><italic>Spikelets</italic></bold> 1.8–2.8 mm long, purplish; glumes subequal, lanceolate, apices acute, 1-veined, scaberulous on the keel, lower glume 1.8–2.8 mm long, upper glume 1.7–2.7 mm long; callus glabrous or with a few trichomes, Inconspicuous; lemmas 1.3–2 mm long, elliptic, apices entire, acute, 5-veined, veins prominent, unawned; paleas absent; anthers 3, 1–1.3 mm long. <bold><italic>Caryopsis</italic></bold> ca. 1.2 mm long, elliptic; endosperm solid. 2n= unknown.</p><fig id="F35" position="float" orientation="portrait"><object-id xmlns:xlink="http://www.w3.org/1999/xlink" content-type="doi" xlink:type="simple">10.3897/phytokeys.230.105878.figure35</object-id><object-id xmlns:xlink="http://www.w3.org/1999/xlink" content-type="arpha" xlink:type="simple">68926BF7-7590-5903-AAA0-ED1C9F1347BD</object-id><label>Figure 35.</label><caption><p><italic><tp:taxon-name><tp:taxon-name-part taxon-name-part-type="genus" reg="Agrostis">Agrostis</tp:taxon-name-part><tp:taxon-name-part taxon-name-part-type="species" reg="subrepens">subrepens</tp:taxon-name-part></tp:taxon-name></italic><bold>A</bold> whole plant <bold>B</bold> detail of the pseudostolons <bold>C</bold> ligular area <bold>D</bold> spikelet <bold>E</bold> floret, abaxial view <bold>F</bold> floret, adaxial view. Based on Reeder et al. 3535 (MEXU). Scale bars: 3 cm (<bold>A</bold>); 1 cm (<bold>B</bold>); 1 mm (<bold>C</bold>); 0.5 mm (<bold>D</bold>); 0.3 mm (<bold>E, F</bold>).</p></caption><graphic xmlns:xlink="http://www.w3.org/1999/xlink" xlink:href="phytokeys-230-157_article-105878__-g035.jpg" position="float" orientation="portrait" xlink:type="simple" id="oo_891270.jpg"><uri content-type="original_file" xlink:type="simple">https://binary.pensoft.net/fig/891270</uri></graphic></fig></tp:treatment-sec><tp:treatment-sec sec-type="Anatomy and micromorphology" id="SECID0EFXHK"><title>Anatomy and micromorphology.</title><p>Leaf blades flat in transversal section; adaxial furrows deep, narrow; adaxial ribs square to triangular; keel absent; first order bundles circular in outline, sheath not interrupted, abaxial and adaxial sclerenchyma in strands; second order bundles circular in outline, sheath not interrupted, abaxial and adaxial sclerenchyma in strands; intercostal sclerenchyma absent; leaf margins with well-developed sclerenchyma caps, rounded; colorless cells absent (Fig. <xref ref-type="fig" rid="F31">31H, I</xref>). Lemmas with transversal thickenings irregular, wider than the unthickened portion of the wall; prickle hairs abundant (Fig. <xref ref-type="fig" rid="F32">32D</xref>).</p></tp:treatment-sec><tp:treatment-sec sec-type="distribution" id="SECID0ETXHK"><title>Distribution and habitat.</title><p><italic><tp:taxon-name><tp:taxon-name-part taxon-name-part-type="genus" reg="Agrostis">Agrostis</tp:taxon-name-part><tp:taxon-name-part taxon-name-part-type="species" reg="subrepens">subrepens</tp:taxon-name-part></tp:taxon-name></italic> was described from the Sierra Madre Occidental, in Chihuahua, Mexico (Fig. <xref ref-type="fig" rid="F26">26E</xref>). It has also been reported from South America, in Bolivia, Ecuador, Colombia, Paraguay, Perú and Venezuela (<xref ref-type="bibr" rid="B64">Soreng and Peterson 2003</xref>; <xref ref-type="bibr" rid="B30">Idárraga-Piedrahita et al. 2011</xref>), but the specimens from these countries were not seen, and could represent misidentifications of other species. In the study zone, <italic><tp:taxon-name><tp:taxon-name-part taxon-name-part-type="genus" reg="Agrostis">A.</tp:taxon-name-part><tp:taxon-name-part taxon-name-part-type="species" reg="subrepens">subrepens</tp:taxon-name-part></tp:taxon-name></italic> grows in wet areas, in forests with <italic><tp:taxon-name><tp:taxon-name-part taxon-name-part-type="genus" reg="Pinus">Pinus</tp:taxon-name-part></tp:taxon-name></italic> and <italic><tp:taxon-name><tp:taxon-name-part taxon-name-part-type="genus" reg="Quercus">Quercus</tp:taxon-name-part></tp:taxon-name></italic>, between 2000–2168 m in elevation (Fig. <xref ref-type="fig" rid="F27">27E</xref>).</p></tp:treatment-sec><tp:treatment-sec sec-type="phenology" id="SECID0ENZHK"><title>Phenology.</title><p>Specimens with spikelets have been collected from August to September (Fig. <xref ref-type="fig" rid="F28">28E</xref>).</p></tp:treatment-sec><tp:treatment-sec sec-type="comments" id="SECID0EXZHK"><title>Commentaries.</title><p>The status of <italic><tp:taxon-name><tp:taxon-name-part taxon-name-part-type="genus" reg="Agrostis">A.</tp:taxon-name-part><tp:taxon-name-part taxon-name-part-type="species" reg="subrepens">subrepens</tp:taxon-name-part></tp:taxon-name></italic> as a distinct species and its distribution has been put in doubt recently (<xref ref-type="bibr" rid="B66">Sylvester et al. 2020a</xref>). This species is very similar to <italic><tp:taxon-name><tp:taxon-name-part taxon-name-part-type="genus" reg="Agrostis">A.</tp:taxon-name-part><tp:taxon-name-part taxon-name-part-type="species" reg="perennans">perennans</tp:taxon-name-part></tp:taxon-name></italic> sensu lato and other awnless species of the study zone, but differs from them in the presence of pseudostolons, leaf blades with square to triangular adaxial ribs, and lemmas with irregular thickenings (vs. caespitose plants, leaf blades with rounded adaxial ribs, lemmas with usually polygonal thickenings). Some individuals of <italic><tp:taxon-name><tp:taxon-name-part taxon-name-part-type="genus" reg="Agrostis">A.</tp:taxon-name-part><tp:taxon-name-part taxon-name-part-type="species" reg="perennans">perennans</tp:taxon-name-part></tp:taxon-name></italic> sensu lato sometimes develop pseudostolons, but despite the leaf anatomy, there are few differences between the two taxa. We recognise <italic><tp:taxon-name><tp:taxon-name-part taxon-name-part-type="genus" reg="Agrostis">A.</tp:taxon-name-part><tp:taxon-name-part taxon-name-part-type="species" reg="subrepens">subrepens</tp:taxon-name-part></tp:taxon-name></italic> as a distinct species, until more evidence is available.</p><p>It could also be confused with <italic><tp:taxon-name><tp:taxon-name-part taxon-name-part-type="genus" reg="Agrostis">A.</tp:taxon-name-part><tp:taxon-name-part taxon-name-part-type="species" reg="pallens">pallens</tp:taxon-name-part></tp:taxon-name></italic> from California and Baja California, but it is distinguished in the more open panicles, and unawned lemmas (vs. panicles often contracted, often awned lemmas), as well as the leaf anatomy.</p></tp:treatment-sec><tp:treatment-sec sec-type="conservation status" id="SECID0E12HK"><title>Conservation status.</title><p><italic><tp:taxon-name><tp:taxon-name-part taxon-name-part-type="genus" reg="Agrostis">Agrostis</tp:taxon-name-part><tp:taxon-name-part taxon-name-part-type="species" reg="subrepens">subrepens</tp:taxon-name-part></tp:taxon-name></italic> is known in the study zone from a few localities in Chihuahua, Mexico. It is represented by five collections, with no populations occurring in protected areas. The <abbrev xmlns:xlink="http://www.w3.org/1999/xlink" xlink:title="Extent of Occurrence" id="ABBRID0EL3HK" xlink:type="simple">EOO</abbrev> is 74 km<sup>2</sup> and the <abbrev xmlns:xlink="http://www.w3.org/1999/xlink" xlink:title="Area of Occupancy" id="ABBRID0ER3HK" xlink:type="simple">AOO</abbrev> is 12 km<sup>2</sup>. Following the IUCN criteria, the preliminary assessment category is Endangered (<abbrev xmlns:xlink="http://www.w3.org/1999/xlink" xlink:title="Endangered" id="ABBRID0EX3HK" xlink:type="simple">EN</abbrev>).</p></tp:treatment-sec><tp:treatment-sec sec-type="material" id="SECID0E23HK"><title>Specimens examined.</title><p><bold>Mexico.</bold> Chihuahua: Municipio Casas Grandes, Sierra Madre Occidental, W of Casas Grandes, just S of Hernández [<named-content xmlns:xlink="http://www.w3.org/1999/xlink" content-type="dwc:verbatimCoordinates" xlink:type="simple"><named-content content-type="geo-json" specific-use="{&#34;type&#34;:&#34;Point&#34;,&#34;coordinates&#34;:[-108.290176,30.041864]}" id="NCID0EG4HK" xlink:type="simple">30.04186415°N, 108.2901759°W</named-content></named-content>], 2000 m alt., 18 Sep 1960, J. Reeder et al. 3535 (MEXU [*, **], US). <bold>Municipio Madera</bold>, Chuhuichupa, [<named-content xmlns:xlink="http://www.w3.org/1999/xlink" content-type="dwc:verbatimCoordinates" xlink:type="simple"><named-content content-type="geo-json" specific-use="{&#34;type&#34;:&#34;Point&#34;,&#34;coordinates&#34;:[-108.373695,29.605438]}" id="NCID0EQ4HK" xlink:type="simple">29.60543842°N, 108.3736947°W</named-content></named-content>, 2168 m alt.], Aug–Sep 1936, H. LeSueur 87 (US), 198 (US), near Colonia Garcia, in the Sierra Madre, [<named-content xmlns:xlink="http://www.w3.org/1999/xlink" content-type="dwc:verbatimCoordinates" xlink:type="simple"><named-content content-type="geo-json" specific-use="{&#34;type&#34;:&#34;Point&#34;,&#34;coordinates&#34;:[-108.333000,29.983300]}" id="NCID0EY4HK" xlink:type="simple">29.9833°N, 108.333°W</named-content></named-content>, 2149 m alt.], 1 Aug 1899, E.W. Nelson 6195 (US).</p></tp:treatment-sec><tp:treatment-sec><!--Section generated to contain objects referenced in tp:taxon-treatment.--><fig id="F4" position="float" orientation="portrait"><object-id xmlns:xlink="http://www.w3.org/1999/xlink" content-type="doi" xlink:type="simple">10.3897/phytokeys.230.105878.figure4</object-id><object-id xmlns:xlink="http://www.w3.org/1999/xlink" content-type="arpha" xlink:type="simple">961BD919-1A02-5D5B-8697-654CF16B6CC3</object-id><label>Figure 4.</label><caption><p>Florets of <italic><tp:taxon-name><tp:taxon-name-part taxon-name-part-type="genus" reg="Agrostis">Agrostis</tp:taxon-name-part></tp:taxon-name></italic> species observed with SEM <bold>A</bold><italic><tp:taxon-name><tp:taxon-name-part taxon-name-part-type="genus" reg="Agrostis">A.</tp:taxon-name-part><tp:taxon-name-part taxon-name-part-type="species" reg="bourgaei">bourgaei</tp:taxon-name-part></tp:taxon-name></italic><bold>B</bold><italic><tp:taxon-name><tp:taxon-name-part taxon-name-part-type="genus" reg="Agrostis">A.</tp:taxon-name-part><tp:taxon-name-part taxon-name-part-type="species" reg="calderoniae">calderoniae</tp:taxon-name-part></tp:taxon-name></italic><bold>C</bold><italic><tp:taxon-name><tp:taxon-name-part taxon-name-part-type="genus" reg="Agrostis">A.</tp:taxon-name-part><tp:taxon-name-part taxon-name-part-type="species" reg="capillaris">capillaris</tp:taxon-name-part></tp:taxon-name></italic><bold>D</bold><italic><tp:taxon-name><tp:taxon-name-part taxon-name-part-type="genus" reg="Agrostis">A.</tp:taxon-name-part><tp:taxon-name-part taxon-name-part-type="species" reg="elliottiana">elliottiana</tp:taxon-name-part></tp:taxon-name></italic><bold>E</bold><italic><tp:taxon-name><tp:taxon-name-part taxon-name-part-type="genus" reg="Agrostis">A.</tp:taxon-name-part><tp:taxon-name-part taxon-name-part-type="species" reg="exarata">exarata</tp:taxon-name-part></tp:taxon-name></italic><bold>F</bold><italic><tp:taxon-name><tp:taxon-name-part taxon-name-part-type="genus" reg="Agrostis">A.</tp:taxon-name-part><tp:taxon-name-part taxon-name-part-type="species" reg="ghiesbreghtii">ghiesbreghtii</tp:taxon-name-part></tp:taxon-name></italic><bold>G</bold><italic><tp:taxon-name><tp:taxon-name-part taxon-name-part-type="genus" reg="Agrostis">A.</tp:taxon-name-part><tp:taxon-name-part taxon-name-part-type="species" reg="gigantea">gigantea</tp:taxon-name-part></tp:taxon-name></italic><bold>H</bold><italic><tp:taxon-name><tp:taxon-name-part taxon-name-part-type="genus" reg="Agrostis">A.</tp:taxon-name-part><tp:taxon-name-part taxon-name-part-type="species" reg="hyemalis">hyemalis</tp:taxon-name-part></tp:taxon-name></italic><bold>I</bold><italic><tp:taxon-name><tp:taxon-name-part taxon-name-part-type="genus" reg="Agrostis">A.</tp:taxon-name-part><tp:taxon-name-part taxon-name-part-type="species" reg="laxissima">laxissima</tp:taxon-name-part></tp:taxon-name></italic><bold>J</bold><italic><tp:taxon-name><tp:taxon-name-part taxon-name-part-type="genus" reg="Agrostis">A.</tp:taxon-name-part><tp:taxon-name-part taxon-name-part-type="species" reg="microphylla">microphylla</tp:taxon-name-part></tp:taxon-name></italic><bold>K</bold><italic><tp:taxon-name><tp:taxon-name-part taxon-name-part-type="genus" reg="Agrostis">A.</tp:taxon-name-part><tp:taxon-name-part taxon-name-part-type="species" reg="pallens">pallens</tp:taxon-name-part></tp:taxon-name></italic><bold>L</bold><italic><tp:taxon-name><tp:taxon-name-part taxon-name-part-type="genus" reg="Agrostis">A.</tp:taxon-name-part><tp:taxon-name-part taxon-name-part-type="species" reg="perennans">perennans</tp:taxon-name-part></tp:taxon-name></italic><bold>M</bold><italic><tp:taxon-name><tp:taxon-name-part taxon-name-part-type="genus" reg="Agrostis">A.</tp:taxon-name-part><tp:taxon-name-part taxon-name-part-type="species" reg="scabra">scabra</tp:taxon-name-part></tp:taxon-name></italic><bold>N</bold><italic><tp:taxon-name><tp:taxon-name-part taxon-name-part-type="genus" reg="Agrostis">A.</tp:taxon-name-part><tp:taxon-name-part taxon-name-part-type="species" reg="stolonifera">stolonifera</tp:taxon-name-part></tp:taxon-name></italic><bold>O</bold><italic><tp:taxon-name><tp:taxon-name-part taxon-name-part-type="genus" reg="Agrostis">A.</tp:taxon-name-part><tp:taxon-name-part taxon-name-part-type="species" reg="subpatens">subpatens</tp:taxon-name-part></tp:taxon-name></italic><bold>P</bold><italic><tp:taxon-name><tp:taxon-name-part taxon-name-part-type="genus" reg="Agrostis">A.</tp:taxon-name-part><tp:taxon-name-part taxon-name-part-type="species" reg="subrepens">subrepens</tp:taxon-name-part></tp:taxon-name></italic><bold>Q</bold><italic><tp:taxon-name><tp:taxon-name-part taxon-name-part-type="genus" reg="Agrostis">A.</tp:taxon-name-part><tp:taxon-name-part taxon-name-part-type="species" reg="tolucensis">tolucensis</tp:taxon-name-part></tp:taxon-name></italic><bold>R</bold><italic><tp:taxon-name><tp:taxon-name-part taxon-name-part-type="genus" reg="Agrostis">A.</tp:taxon-name-part><tp:taxon-name-part taxon-name-part-type="species" reg="turrialbae">turrialbae</tp:taxon-name-part></tp:taxon-name></italic><bold>S</bold><italic><tp:taxon-name><tp:taxon-name-part taxon-name-part-type="genus" reg="Agrostis">A.</tp:taxon-name-part><tp:taxon-name-part taxon-name-part-type="species" reg="variabilis">variabilis</tp:taxon-name-part></tp:taxon-name></italic>. Scale bars: 0.3 mm.</p></caption><graphic xmlns:xlink="http://www.w3.org/1999/xlink" xlink:href="phytokeys-230-157_article-105878__-g004.jpg" position="float" orientation="portrait" xlink:type="simple" id="oo_891239.jpg"><uri content-type="original_file" xlink:type="simple">https://binary.pensoft.net/fig/891239</uri></graphic></fig><fig id="F30" position="float" orientation="portrait"><object-id xmlns:xlink="http://www.w3.org/1999/xlink" content-type="doi" xlink:type="simple">10.3897/phytokeys.230.105878.figure30</object-id><object-id xmlns:xlink="http://www.w3.org/1999/xlink" content-type="arpha" xlink:type="simple">2B1A2D74-0B49-5ADB-AAEC-AD9B60AA1CBD</object-id><label>Figure 30.</label><caption><p>Calluses of <italic><tp:taxon-name><tp:taxon-name-part taxon-name-part-type="genus" reg="Agrostis">Agrostis</tp:taxon-name-part></tp:taxon-name></italic> species observed with SEM <bold>A</bold><italic><tp:taxon-name><tp:taxon-name-part taxon-name-part-type="genus" reg="Agrostis">A.</tp:taxon-name-part><tp:taxon-name-part taxon-name-part-type="species" reg="scabra">scabra</tp:taxon-name-part></tp:taxon-name></italic><bold>B</bold><italic><tp:taxon-name><tp:taxon-name-part taxon-name-part-type="genus" reg="Agrostis">A.</tp:taxon-name-part><tp:taxon-name-part taxon-name-part-type="species" reg="stolonifera">stolonifera</tp:taxon-name-part></tp:taxon-name></italic><bold>C</bold><italic><tp:taxon-name><tp:taxon-name-part taxon-name-part-type="genus" reg="Agrostis">A.</tp:taxon-name-part><tp:taxon-name-part taxon-name-part-type="species" reg="subpatens">subpatens</tp:taxon-name-part></tp:taxon-name></italic><bold>D</bold><italic><tp:taxon-name><tp:taxon-name-part taxon-name-part-type="genus" reg="Agrostis">A.</tp:taxon-name-part><tp:taxon-name-part taxon-name-part-type="species" reg="subrepens">subrepens</tp:taxon-name-part></tp:taxon-name></italic><bold>E</bold><italic><tp:taxon-name><tp:taxon-name-part taxon-name-part-type="genus" reg="Agrostis">A.</tp:taxon-name-part><tp:taxon-name-part taxon-name-part-type="species" reg="tolucensis">tolucensis</tp:taxon-name-part></tp:taxon-name></italic><bold>F</bold><italic><tp:taxon-name><tp:taxon-name-part taxon-name-part-type="genus" reg="Agrostis">A.</tp:taxon-name-part><tp:taxon-name-part taxon-name-part-type="species" reg="turrialbae">turrialbae</tp:taxon-name-part></tp:taxon-name></italic><bold>G</bold><italic><tp:taxon-name><tp:taxon-name-part taxon-name-part-type="genus" reg="Agrostis">A.</tp:taxon-name-part><tp:taxon-name-part taxon-name-part-type="species" reg="variabilis">variabilis</tp:taxon-name-part></tp:taxon-name></italic>. Scale bars: 50 μm.</p></caption><graphic xmlns:xlink="http://www.w3.org/1999/xlink" xlink:href="phytokeys-230-157_article-105878__-g030.jpg" position="float" orientation="portrait" xlink:type="simple" id="oo_891265.jpg"><uri content-type="original_file" xlink:type="simple">https://binary.pensoft.net/fig/891265</uri></graphic></fig><fig id="F31" position="float" orientation="portrait"><object-id xmlns:xlink="http://www.w3.org/1999/xlink" content-type="doi" xlink:type="simple">10.3897/phytokeys.230.105878.figure31</object-id><object-id xmlns:xlink="http://www.w3.org/1999/xlink" content-type="arpha" xlink:type="simple">06DF4571-A608-582E-B470-69AC2CB76F08</object-id><label>Figure 31.</label><caption><p>Leaf blade anatomy in transversal section of <italic><tp:taxon-name><tp:taxon-name-part taxon-name-part-type="genus" reg="Agrostis">Agrostis</tp:taxon-name-part></tp:taxon-name></italic> species, in general view, and details of lateral bundles. <bold>A</bold>–<bold>C</bold><italic><tp:taxon-name><tp:taxon-name-part taxon-name-part-type="genus" reg="Agrostis">A.</tp:taxon-name-part><tp:taxon-name-part taxon-name-part-type="species" reg="scabra">scabra</tp:taxon-name-part></tp:taxon-name></italic><bold>D</bold>–<bold>E</bold><italic><tp:taxon-name><tp:taxon-name-part taxon-name-part-type="genus" reg="Agrostis">A.</tp:taxon-name-part><tp:taxon-name-part taxon-name-part-type="species" reg="stolonifera">stolonifera</tp:taxon-name-part></tp:taxon-name></italic><bold>F</bold>–<bold>G</bold><italic><tp:taxon-name><tp:taxon-name-part taxon-name-part-type="genus" reg="Agrostis">A.</tp:taxon-name-part><tp:taxon-name-part taxon-name-part-type="species" reg="subpatens">subpatens</tp:taxon-name-part></tp:taxon-name></italic><bold>H</bold>–<bold>I</bold><italic><tp:taxon-name><tp:taxon-name-part taxon-name-part-type="genus" reg="Agrostis">A.</tp:taxon-name-part><tp:taxon-name-part taxon-name-part-type="species" reg="subrepens">subrepens</tp:taxon-name-part></tp:taxon-name></italic>. Scale bars: 0.1 mm.</p></caption><graphic xmlns:xlink="http://www.w3.org/1999/xlink" xlink:href="phytokeys-230-157_article-105878__-g031.jpg" position="float" orientation="portrait" xlink:type="simple" id="oo_891266.jpg"><uri content-type="original_file" xlink:type="simple">https://binary.pensoft.net/fig/891266</uri></graphic></fig><fig id="F32" position="float" orientation="portrait"><object-id xmlns:xlink="http://www.w3.org/1999/xlink" content-type="doi" xlink:type="simple">10.3897/phytokeys.230.105878.figure32</object-id><object-id xmlns:xlink="http://www.w3.org/1999/xlink" content-type="arpha" xlink:type="simple">D1A9E7C7-BC73-5F16-966E-1FFB35DAD9CF</object-id><label>Figure 32.</label><caption><p>Lemma surface of <italic><tp:taxon-name><tp:taxon-name-part taxon-name-part-type="genus" reg="Agrostis">Agrostis</tp:taxon-name-part></tp:taxon-name></italic> observed with SEM <bold>A</bold><italic><tp:taxon-name><tp:taxon-name-part taxon-name-part-type="genus" reg="Agrostis">A.</tp:taxon-name-part><tp:taxon-name-part taxon-name-part-type="species" reg="scabra">scabra</tp:taxon-name-part></tp:taxon-name></italic><bold>B</bold><italic><tp:taxon-name><tp:taxon-name-part taxon-name-part-type="genus" reg="Agrostis">A.</tp:taxon-name-part><tp:taxon-name-part taxon-name-part-type="species" reg="stolonifera">stolonifera</tp:taxon-name-part></tp:taxon-name></italic><bold>C</bold><italic><tp:taxon-name><tp:taxon-name-part taxon-name-part-type="genus" reg="Agrostis">A.</tp:taxon-name-part><tp:taxon-name-part taxon-name-part-type="species" reg="subpatens">subpatens</tp:taxon-name-part></tp:taxon-name></italic><bold>D</bold><italic><tp:taxon-name><tp:taxon-name-part taxon-name-part-type="genus" reg="Agrostis">A.</tp:taxon-name-part><tp:taxon-name-part taxon-name-part-type="species" reg="subrepens">subrepens</tp:taxon-name-part></tp:taxon-name></italic><bold>E</bold><italic><tp:taxon-name><tp:taxon-name-part taxon-name-part-type="genus" reg="Agrostis">A.</tp:taxon-name-part><tp:taxon-name-part taxon-name-part-type="species" reg="tolucensis">tolucensis</tp:taxon-name-part></tp:taxon-name></italic><bold>F</bold><italic><tp:taxon-name><tp:taxon-name-part taxon-name-part-type="genus" reg="Agrostis">A.</tp:taxon-name-part><tp:taxon-name-part taxon-name-part-type="species" reg="turrialbae">turrialbae</tp:taxon-name-part></tp:taxon-name></italic><bold>G</bold><italic><tp:taxon-name><tp:taxon-name-part taxon-name-part-type="genus" reg="Agrostis">A.</tp:taxon-name-part><tp:taxon-name-part taxon-name-part-type="species" reg="variabilis">variabilis</tp:taxon-name-part></tp:taxon-name></italic>. Scale bars:15 μm.</p></caption><graphic xmlns:xlink="http://www.w3.org/1999/xlink" xlink:href="phytokeys-230-157_article-105878__-g032.jpg" position="float" orientation="portrait" xlink:type="simple" id="oo_891267.jpg"><uri content-type="original_file" xlink:type="simple">https://binary.pensoft.net/fig/891267</uri></graphic></fig><fig id="F26" position="float" orientation="portrait"><object-id xmlns:xlink="http://www.w3.org/1999/xlink" content-type="doi" xlink:type="simple">10.3897/phytokeys.230.105878.figure26</object-id><object-id xmlns:xlink="http://www.w3.org/1999/xlink" content-type="arpha" xlink:type="simple">6611FF87-B1D8-554F-8AC9-DC50C340AE04</object-id><label>Figure 26.</label><caption><p>Map of known geographic distribution of <italic><tp:taxon-name><tp:taxon-name-part taxon-name-part-type="genus" reg="Agrostis">Agrostis</tp:taxon-name-part></tp:taxon-name></italic> species, based on herbarium specimen data <bold>A</bold><italic><tp:taxon-name><tp:taxon-name-part taxon-name-part-type="genus" reg="Agrostis">A.</tp:taxon-name-part><tp:taxon-name-part taxon-name-part-type="species" reg="perennans">perennans</tp:taxon-name-part></tp:taxon-name></italic><bold>B</bold><italic><tp:taxon-name><tp:taxon-name-part taxon-name-part-type="genus" reg="Agrostis">A.</tp:taxon-name-part><tp:taxon-name-part taxon-name-part-type="species" reg="scabra">scabra</tp:taxon-name-part></tp:taxon-name></italic><bold>C</bold><italic><tp:taxon-name><tp:taxon-name-part taxon-name-part-type="genus" reg="Agrostis">A.</tp:taxon-name-part><tp:taxon-name-part taxon-name-part-type="species" reg="stolonifera">stolonifera</tp:taxon-name-part></tp:taxon-name></italic><bold>D</bold><italic><tp:taxon-name><tp:taxon-name-part taxon-name-part-type="genus" reg="Agrostis">A.</tp:taxon-name-part><tp:taxon-name-part taxon-name-part-type="species" reg="subpatens">subpatens</tp:taxon-name-part></tp:taxon-name></italic><bold>E</bold><italic><tp:taxon-name><tp:taxon-name-part taxon-name-part-type="genus" reg="Agrostis">A.</tp:taxon-name-part><tp:taxon-name-part taxon-name-part-type="species" reg="subrepens">subrepens</tp:taxon-name-part></tp:taxon-name></italic><bold>F</bold><italic><tp:taxon-name><tp:taxon-name-part taxon-name-part-type="genus" reg="Agrostis">A.</tp:taxon-name-part><tp:taxon-name-part taxon-name-part-type="species" reg="tolucensis">tolucensis</tp:taxon-name-part></tp:taxon-name></italic>.</p></caption><graphic xmlns:xlink="http://www.w3.org/1999/xlink" xlink:href="phytokeys-230-157_article-105878__-g026.jpg" position="float" orientation="portrait" xlink:type="simple" id="oo_891261.jpg"><uri content-type="original_file" xlink:type="simple">https://binary.pensoft.net/fig/891261</uri></graphic></fig><fig id="F27" position="float" orientation="portrait"><object-id xmlns:xlink="http://www.w3.org/1999/xlink" content-type="doi" xlink:type="simple">10.3897/phytokeys.230.105878.figure27</object-id><object-id xmlns:xlink="http://www.w3.org/1999/xlink" content-type="arpha" xlink:type="simple">A39E3C3D-C016-5BBA-B1A7-B731FB46B2B9</object-id><label>Figure 27.</label><caption><p>Elevation histograms of <italic><tp:taxon-name><tp:taxon-name-part taxon-name-part-type="genus" reg="Agrostis">Agrostis</tp:taxon-name-part></tp:taxon-name></italic> species <bold>A</bold><italic><tp:taxon-name><tp:taxon-name-part taxon-name-part-type="genus" reg="Agrostis">A.</tp:taxon-name-part><tp:taxon-name-part taxon-name-part-type="species" reg="perennans">perennans</tp:taxon-name-part></tp:taxon-name></italic><bold>B</bold><italic><tp:taxon-name><tp:taxon-name-part taxon-name-part-type="genus" reg="Agrostis">A.</tp:taxon-name-part><tp:taxon-name-part taxon-name-part-type="species" reg="scabra">scabra</tp:taxon-name-part></tp:taxon-name></italic><bold>C</bold><italic><tp:taxon-name><tp:taxon-name-part taxon-name-part-type="genus" reg="Agrostis">A.</tp:taxon-name-part><tp:taxon-name-part taxon-name-part-type="species" reg="stolonifera">stolonifera</tp:taxon-name-part></tp:taxon-name></italic><bold>D</bold><italic><tp:taxon-name><tp:taxon-name-part taxon-name-part-type="genus" reg="Agrostis">A.</tp:taxon-name-part><tp:taxon-name-part taxon-name-part-type="species" reg="subpatens">subpatens</tp:taxon-name-part></tp:taxon-name></italic><bold>E</bold><italic><tp:taxon-name><tp:taxon-name-part taxon-name-part-type="genus" reg="Agrostis">A.</tp:taxon-name-part><tp:taxon-name-part taxon-name-part-type="species" reg="subrepens">subrepens</tp:taxon-name-part></tp:taxon-name></italic><bold>F</bold><italic><tp:taxon-name><tp:taxon-name-part taxon-name-part-type="genus" reg="Agrostis">A.</tp:taxon-name-part><tp:taxon-name-part taxon-name-part-type="species" reg="tolucensis">tolucensis</tp:taxon-name-part></tp:taxon-name></italic><bold>G</bold><italic><tp:taxon-name><tp:taxon-name-part taxon-name-part-type="genus" reg="Agrostis">A.</tp:taxon-name-part><tp:taxon-name-part taxon-name-part-type="species" reg="turrialbae">turrialbae</tp:taxon-name-part></tp:taxon-name></italic><bold>H</bold><italic><tp:taxon-name><tp:taxon-name-part taxon-name-part-type="genus" reg="Agrostis">A.</tp:taxon-name-part><tp:taxon-name-part taxon-name-part-type="species" reg="variabilis">variabilis</tp:taxon-name-part></tp:taxon-name></italic>.</p></caption><graphic xmlns:xlink="http://www.w3.org/1999/xlink" xlink:href="phytokeys-230-157_article-105878__-g027.jpg" position="float" orientation="portrait" xlink:type="simple" id="oo_891262.jpg"><uri content-type="original_file" xlink:type="simple">https://binary.pensoft.net/fig/891262</uri></graphic></fig><fig id="F28" position="float" orientation="portrait"><object-id xmlns:xlink="http://www.w3.org/1999/xlink" content-type="doi" xlink:type="simple">10.3897/phytokeys.230.105878.figure28</object-id><object-id xmlns:xlink="http://www.w3.org/1999/xlink" content-type="arpha" xlink:type="simple">540DEB22-8361-5CD7-AF08-C607B3EBCD27</object-id><label>Figure 28.</label><caption><p>Phenology histograms of <italic><tp:taxon-name><tp:taxon-name-part taxon-name-part-type="genus" reg="Agrostis">Agrostis</tp:taxon-name-part></tp:taxon-name></italic> species <bold>A</bold><italic><tp:taxon-name><tp:taxon-name-part taxon-name-part-type="genus" reg="Agrostis">A.</tp:taxon-name-part><tp:taxon-name-part taxon-name-part-type="species" reg="perennans">perennans</tp:taxon-name-part></tp:taxon-name></italic><bold>B</bold><italic><tp:taxon-name><tp:taxon-name-part taxon-name-part-type="genus" reg="Agrostis">A.</tp:taxon-name-part><tp:taxon-name-part taxon-name-part-type="species" reg="scabra">scabra</tp:taxon-name-part></tp:taxon-name></italic><bold>C</bold><italic><tp:taxon-name><tp:taxon-name-part taxon-name-part-type="genus" reg="Agrostis">A.</tp:taxon-name-part><tp:taxon-name-part taxon-name-part-type="species" reg="stolonifera">stolonifera</tp:taxon-name-part></tp:taxon-name></italic><bold>D</bold><italic><tp:taxon-name><tp:taxon-name-part taxon-name-part-type="genus" reg="Agrostis">A.</tp:taxon-name-part><tp:taxon-name-part taxon-name-part-type="species" reg="subpatens">subpatens</tp:taxon-name-part></tp:taxon-name></italic><bold>E</bold><italic><tp:taxon-name><tp:taxon-name-part taxon-name-part-type="genus" reg="Agrostis">A.</tp:taxon-name-part><tp:taxon-name-part taxon-name-part-type="species" reg="subrepens">subrepens</tp:taxon-name-part></tp:taxon-name></italic><bold>F</bold><italic><tp:taxon-name><tp:taxon-name-part taxon-name-part-type="genus" reg="Agrostis">A.</tp:taxon-name-part><tp:taxon-name-part taxon-name-part-type="species" reg="tolucensis">tolucensis</tp:taxon-name-part></tp:taxon-name></italic><bold>G</bold><italic><tp:taxon-name><tp:taxon-name-part taxon-name-part-type="genus" reg="Agrostis">A.</tp:taxon-name-part><tp:taxon-name-part taxon-name-part-type="species" reg="turrialbae">turrialbae</tp:taxon-name-part></tp:taxon-name></italic><bold>H</bold><italic><tp:taxon-name><tp:taxon-name-part taxon-name-part-type="genus" reg="Agrostis">A.</tp:taxon-name-part><tp:taxon-name-part taxon-name-part-type="species" reg="variabilis">variabilis</tp:taxon-name-part></tp:taxon-name></italic>.</p></caption><graphic xmlns:xlink="http://www.w3.org/1999/xlink" xlink:href="phytokeys-230-157_article-105878__-g028.jpg" position="float" orientation="portrait" xlink:type="simple" id="oo_891263.jpg"><uri content-type="original_file" xlink:type="simple">https://binary.pensoft.net/fig/891263</uri></graphic></fig></tp:treatment-sec><ref-list><ref id="B64"><mixed-citation xmlns:xlink="http://www.w3.org/1999/xlink" xlink:type="simple"><person-group><name name-style="western"><surname>Soreng</surname><given-names>RJ</given-names></name><name name-style="western"><surname>Peterson</surname><given-names>PM</given-names></name></person-group> (<year>2003</year>) <article-title><italic><tp:taxon-name><tp:taxon-name-part taxon-name-part-type="genus">Agrostis</tp:taxon-name-part></tp:taxon-name></italic>.</article-title> In: <person-group><name name-style="western"><surname>Soreng</surname><given-names>RJ</given-names></name><name name-style="western"><surname>Peterson</surname><given-names>PM</given-names></name><name name-style="western"><surname>Davidse</surname><given-names>G</given-names></name><name name-style="western"><surname>Judziewicz</surname><given-names>EJ</given-names></name><name name-style="western"><surname>Zuloaga</surname><given-names>FO</given-names></name><name name-style="western"><surname>Filgueiras</surname><given-names>TS</given-names></name><name name-style="western"><surname>Morrone</surname><given-names>O</given-names></name></person-group> (<role>Eds</role>) <issue-title>Catalogue of New World Grasses (Poaceae): IV. Subfamily Pooideae.</issue-title><source>Contributions from the United States National Herbarium</source><volume>48</volume>: <fpage>42</fpage>–<lpage>89</lpage>. <ext-link xlink:href="https://archive.org/details/mobot39088011697067" ext-link-type="uri" xlink:type="simple">https://archive.org/details/mobot39088011697067</ext-link></mixed-citation></ref><ref id="B30"><mixed-citation xmlns:xlink="http://www.w3.org/1999/xlink" xlink:type="simple"><person-group><name name-style="western"><surname>Idárraga-Piedrahita</surname><given-names>A</given-names></name><name name-style="western"><surname>Ortiz</surname><given-names>RC</given-names></name><name name-style="western"><surname>Callejas-Posada</surname><given-names>R</given-names></name><name name-style="western"><surname>Merello</surname><given-names>M [Eds]</given-names></name></person-group> (<year>2011</year>) Listado de las plantas vasculares del departamento de Antioquia. In: Flora de Antioquia: Catálogo de las Plantas Vasculares (Vol. 2) Universidad de Antioquia, Medellín, 127–923. <ext-link xlink:href="https://www.tropicos.org/projectimages/Antioquia/Flora%20Antioquia%20Vol%20II.pdf" ext-link-type="uri" xlink:type="simple">https://www.tropicos.org/projectimages/Antioquia/Flora%20Antioquia%20Vol%20II.pdf</ext-link></mixed-citation></ref><ref id="B66"><mixed-citation xmlns:xlink="http://www.w3.org/1999/xlink" xlink:type="simple"><person-group><name name-style="western"><surname>Sylvester</surname><given-names>SP</given-names></name><name name-style="western"><surname>Cuta-Alarcón</surname><given-names>LE</given-names></name><name name-style="western"><surname>Bravo-Pedraza</surname><given-names>WJ</given-names></name><name name-style="western"><surname>Soreng</surname><given-names>RJ</given-names></name></person-group> (<year>2020a</year>) <article-title><italic><tp:taxon-name><tp:taxon-name-part taxon-name-part-type="genus">Agrostis</tp:taxon-name-part></tp:taxon-name></italic> and <italic><tp:taxon-name><tp:taxon-name-part taxon-name-part-type="genus">Podagrostis</tp:taxon-name-part></tp:taxon-name></italic> from páramos of Boyacá, Colombia: Synoptic taxonomy including a key to Colombian species.</article-title><source>PhytoKeys</source><volume>151</volume>: <fpage>107</fpage>–<lpage>160</lpage>. <ext-link xlink:href="10.3897/phytokeys.151.50538" ext-link-type="doi" xlink:type="simple">https://doi.org/10.3897/phytokeys.151.50538</ext-link></mixed-citation></ref></ref-list></tp:taxon-treatment>
