# Supplementary material for: ﻿Revision of the genus Agrostis (Poaceae, Pooideae, Poeae) in Megamexico
Source: PhytoKeys. 2023 Aug 11;230:157–256. doi: 10.3897/phytokeys.230.105878 (PMC10439499; doi:10.3897/phytokeys.230.105878)
Supplement: XML Treatment for Agrostis tolucensis [file phytokeys.230.105878-treatment19.xml]

<!DOCTYPE tp:taxon-treatment
  PUBLIC "-//TaxonX//DTD Taxonomic Treatment Publishing DTD v0 20100105//EN" "tax-treatment-NSO.dtd">
<tp:taxon-treatment xmlns:tp="http://www.plazi.org/taxpub"><tp:treatment-meta><kwd-group><label>Taxon classification</label><kwd>
                <named-content content-type="kingdom">Plantae</named-content>
              </kwd><kwd>
                <named-content content-type="order">Poales</named-content>
              </kwd><kwd>
                <named-content content-type="family">Poaceae</named-content>
              </kwd></kwd-group><mixed-citation publication-type="journal"><person-group><name><surname>Vigosa-Mercado</surname><given-names>J. Luis</given-names></name><name><surname>Delgado-Salinas</surname><given-names>Alfonso</given-names></name><name><surname>Alvarado Cárdenas</surname><given-names>Leonardo O.</given-names></name><name><surname>Eguiarte</surname><given-names>Luis E.</given-names></name></person-group><article-title>﻿Revision of the genus <italic><tp:taxon-name><tp:taxon-name-part taxon-name-part-type="genus" reg="Agrostis">Agrostis</tp:taxon-name-part></tp:taxon-name></italic> (<tp:taxon-name><tp:taxon-name-part taxon-name-part-type="family">Poaceae</tp:taxon-name-part></tp:taxon-name>, <tp:taxon-name><tp:taxon-name-part taxon-name-part-type="subfamily">Pooideae</tp:taxon-name-part></tp:taxon-name>, <tp:taxon-name><tp:taxon-name-part taxon-name-part-type="tribe">Poeae</tp:taxon-name-part></tp:taxon-name>) in Megamexico</article-title><source>PhytoKeys</source><day>11</day><month>08</month><year>2023</year><volume>230</volume><fpage>157</fpage><lpage>256</lpage><pub-id pub-id-type="doi">10.3897/phytokeys.230.105878</pub-id></mixed-citation></tp:treatment-meta><tp:nomenclature><label>﻿18.</label><tp:taxon-name>
              <object-id xmlns:xlink="http://www.w3.org/1999/xlink" content-type="arpha" xlink:type="simple">435EF884-60DE-5387-94D0-DDE29B78E1F4</object-id>
              <tp:taxon-name-part taxon-name-part-type="genus" reg="Agrostis">Agrostis</tp:taxon-name-part>
              <tp:taxon-name-part taxon-name-part-type="species" reg="tolucensis">tolucensis</tp:taxon-name-part>
            </tp:taxon-name><tp:taxon-authority>Kunth, in Humb., Bonpl. &amp; Kunth, Nov. Gen. Sp. 1: 135. 1816.</tp:taxon-authority><xref ref-type="fig" rid="F4">Figs 4Q</xref><xref ref-type="fig" rid="F30">, 30E</xref><xref ref-type="fig" rid="F36">, 36</xref><tp:nomenclature-citation-list><tp:nomenclature-citation><tp:taxon-name>
                  <tp:taxon-name-part taxon-name-part-type="status">=</tp:taxon-name-part>
                  <tp:taxon-name-part taxon-name-part-type="genus" reg="Agrostis">Agrostis</tp:taxon-name-part>
                  <tp:taxon-name-part taxon-name-part-type="species" reg="virescens">virescens</tp:taxon-name-part>
                </tp:taxon-name><comment> Kunth, in Humb., Bonpl. &amp; Kunth, Nov. Gen. Sp. 1: 135–136. 1816. <tp:taxon-name><tp:taxon-name-part taxon-name-part-type="genus" reg="Agrostis">Agrostis</tp:taxon-name-part><tp:taxon-name-part taxon-name-part-type="species" reg="tolucensis">tolucensis</tp:taxon-name-part></tp:taxon-name> Willd. ex Steud., Syn. Pl. Glumac. 1: 164. 1854, nom. inval., pro syn. Type: Mexico. State of México: in planitie Tolucana, A. Humboldt and A. Bonpland s.n. (holotype: P (P00669395 [image!]); isotypes: LE-TRIN, P (P00136912 [image!], P00740428 [image!], P00740429 [image!], P00740430 [image!])).<sup><xref ref-type="fn" rid="en1">*</xref></sup></comment></tp:nomenclature-citation></tp:nomenclature-citation-list></tp:nomenclature><tp:treatment-sec sec-type="material" id="SECID0ELAAM"><title>Type.</title><p>Mexico. State of México: crescit in apricis, aridis regni Mexicani, prope urbem Toluca et Islahuaca [Ixtlahuaca], 1380 hexap. alt., A. Humboldt and A. Bonpland s.n. (holotype: P (P00669394 [image!]); isotypes: P (P00136913 [image!]), P00136914 [image!], P00136915 [image!], P00740426! [image!]), US [fragm. ex P] (US00156505 [image!]).</p></tp:treatment-sec><tp:treatment-sec sec-type="description" id="SECID0EQAAM"><title>Description.</title><p><bold><italic>Plants</italic></bold> perennial, caespitose, or shortly rhizomatous. <bold><italic>Tillers</italic></bold> extravaginal and intravaginal, with cataphylls. <bold><italic>Rhizomes</italic></bold> if present, up to 1 cm, ascendent. <bold><italic>Culms</italic></bold> 5–30(–60) cm long, erect, nodes 1–3, glabrous, internodes glabrous. <bold><italic>Leaves</italic></bold> mostly basal or basal and cauline; sheaths 1–10 cm long, the lower ones longer than the internodes, the upper ones shorter, glabrous or scaberulous; ligules 2–5(–6) mm long, longer than wide, dorsally scaberulous, apices acute to truncate, erose or lacerate; blades 3–10(–19) cm long, 0.5–3(–4) mm wide, filiform to linear, conduplicate to involute, sometimes flat, scaberulous on both surfaces. <bold><italic>Panicles</italic></bold> (3–)5–12 cm long, (0.3–)0.5–1 cm wide, contracted, dense, spiciform, linear to lanceolate, often interrupted at the base, often partially included in the upper foliage sheats; branches appressed, rebranching below mid-length, scaberulous, with spikelets near their base, inferior branches up to 3 cm long; pedicels 0.5–3 mm long, appressed, scaberulous. <bold><italic>Spikelets</italic></bold> 2–3(–3.6) mm long, greenish to purplish; glumes subequal to unequal, lanceolate, apices acute to shortly acuminate, 1-veined, scaberulous on the keel, lower glume 2–3(–3.6) mm long, upper glume 1.8–2.8(–3.4) mm long; callus pubescent, with 2 bunches of trichomes; lemmas 1.2–2 mm long, elliptic, apices toothed, 5-veined, veins prominent, awned near the base, sometimes above mid-length, rarely awnless, awn 1.5–3.5 mm long, geniculate, reaching the lemma apices; paleas absent or up to 0.2 mm long; anthers 3, 0.5–1 mm long. <bold><italic>Caryopsis</italic></bold> 0.7–1.5 mm long, elliptic; endosperm soft to solid . 2n= 28 (<xref ref-type="bibr" rid="B48">Pohl and Davidse 1971</xref>).</p><fig id="F36" position="float" orientation="portrait"><object-id xmlns:xlink="http://www.w3.org/1999/xlink" content-type="doi" xlink:type="simple">10.3897/phytokeys.230.105878.figure36</object-id><object-id xmlns:xlink="http://www.w3.org/1999/xlink" content-type="arpha" xlink:type="simple">0CD8E615-B3C7-56F2-B7B9-208D9CAA0470</object-id><label>Figure 36.</label><caption><p><italic><tp:taxon-name><tp:taxon-name-part taxon-name-part-type="genus" reg="Agrostis">Agrostis</tp:taxon-name-part><tp:taxon-name-part taxon-name-part-type="species" reg="tolucensis">tolucensis</tp:taxon-name-part></tp:taxon-name></italic><bold>A</bold> whole plant <bold>B</bold> ligular area <bold>C</bold> spikelet <bold>D</bold> floret, abaxial view. Based on Calzada 5707 (MEXU). Scale bars: 3 cm (<bold>A</bold>); 1 mm (<bold>B</bold>); 0.5 mm (<bold>C</bold>); 0.3 mm (<bold>D</bold>).</p></caption><graphic xmlns:xlink="http://www.w3.org/1999/xlink" xlink:href="phytokeys-230-157_article-105878__-g036.jpg" position="float" orientation="portrait" xlink:type="simple" id="oo_891271.jpg"><uri content-type="original_file" xlink:type="simple">https://binary.pensoft.net/fig/891271</uri></graphic></fig><p><bold><italic>Leaf anatom</italic>y.</bold> Leaf blades involute to v-shaped in transversal section; adaxial furrows deep, narrow; adaxial ribs rounded to triangular; keel absent; first order bundles circular in outline, sheath not interrupted, abaxial and adaxial sclerenchyma in strands; second order bundles circular in outline, sheath not interrupted, abaxial and adaxial sclerenchyma; intercostal sclerenchyma present, abaxial; leaf margins with well-developed sclerenchyma caps, rounded; colorless cells absent (Fig. <xref ref-type="fig" rid="F37">37A, B</xref>). Lemmas with transversal thickenings irregular to oblong, wider than the unthickened portion of the wall; prickle hairs abundant (32E).</p><fig id="F37" position="float" orientation="portrait"><object-id xmlns:xlink="http://www.w3.org/1999/xlink" content-type="doi" xlink:type="simple">10.3897/phytokeys.230.105878.figure37</object-id><object-id xmlns:xlink="http://www.w3.org/1999/xlink" content-type="arpha" xlink:type="simple">BC39F1FA-7328-5703-8C81-7B2FDD958B59</object-id><label>Figure 37.</label><caption><p>Leaf blade anatomy in transversal section of <italic><tp:taxon-name><tp:taxon-name-part taxon-name-part-type="genus" reg="Agrostis">Agrostis</tp:taxon-name-part></tp:taxon-name></italic> species, in general view, and details of lateral bundles. <bold>A</bold>, <bold>B</bold><italic><tp:taxon-name><tp:taxon-name-part taxon-name-part-type="genus" reg="Agrostis">A.</tp:taxon-name-part><tp:taxon-name-part taxon-name-part-type="species" reg="tolucensis">tolucensis</tp:taxon-name-part></tp:taxon-name></italic><bold>C</bold>, <bold>D</bold><italic><tp:taxon-name><tp:taxon-name-part taxon-name-part-type="genus" reg="Agrostis">A.</tp:taxon-name-part><tp:taxon-name-part taxon-name-part-type="species" reg="turrialbae">turrialbae</tp:taxon-name-part></tp:taxon-name></italic><bold>E</bold>, <bold>F</bold><italic><tp:taxon-name><tp:taxon-name-part taxon-name-part-type="genus" reg="Agrostis">A.</tp:taxon-name-part><tp:taxon-name-part taxon-name-part-type="species" reg="variabilis">variabilis</tp:taxon-name-part></tp:taxon-name></italic>. Scale bars: 0.1 mm.</p></caption><graphic xmlns:xlink="http://www.w3.org/1999/xlink" xlink:href="phytokeys-230-157_article-105878__-g037.jpg" position="float" orientation="portrait" xlink:type="simple" id="oo_891272.jpg"><uri content-type="original_file" xlink:type="simple">https://binary.pensoft.net/fig/891272</uri></graphic></fig></tp:treatment-sec><tp:treatment-sec sec-type="distribution" id="SECID0EXFAM"><title>Distribution and habitat.</title><p><italic><tp:taxon-name><tp:taxon-name-part taxon-name-part-type="genus" reg="Agrostis">Agrostis</tp:taxon-name-part><tp:taxon-name-part taxon-name-part-type="species" reg="tolucensis">tolucensis</tp:taxon-name-part></tp:taxon-name></italic> is distributed from northern Mexico to Chile. In the study zone, it has been collected in Mexico City, and the Mexican states of Chiapas, Durango, Guerrero, Hidalgo, Jalisco, México, Michoacán, Morelos, Oaxaca, Puebla, Tlaxcala, and Veracruz; in the Guatemalan departments of Sacatepéquez and San Marcos (Fig. <xref ref-type="fig" rid="F26">26F</xref>). It has also been reported from the Mexican states of Colima, Guanajuato, and San Luis Potosí (<xref ref-type="bibr" rid="B78">Villaseñor 2016</xref>; <xref ref-type="bibr" rid="B61">Sánchez-Ken 2019</xref>), but no specimens from these states were found. <italic><tp:taxon-name><tp:taxon-name-part taxon-name-part-type="genus" reg="Agrostis">Agrostis</tp:taxon-name-part><tp:taxon-name-part taxon-name-part-type="species" reg="tolucensis">tolucensis</tp:taxon-name-part></tp:taxon-name></italic> grows in open areas of temperate forests with <italic><tp:taxon-name><tp:taxon-name-part taxon-name-part-type="genus" reg="Abies">Abies</tp:taxon-name-part></tp:taxon-name></italic>, <italic><tp:taxon-name><tp:taxon-name-part taxon-name-part-type="genus" reg="Pinus">Pinus</tp:taxon-name-part></tp:taxon-name></italic>, and <italic><tp:taxon-name><tp:taxon-name-part taxon-name-part-type="genus" reg="Quercus">Quercus</tp:taxon-name-part></tp:taxon-name></italic>, and alpine grasslands, between 1330–4520 m a.s.l. (Fig. <xref ref-type="fig" rid="F27">27F</xref>).</p></tp:treatment-sec><tp:treatment-sec sec-type="phenology" id="SECID0EYHAM"><title>Phenology.</title><p>Specimens with spikelets have been collected year round, but most of them between the months of July and November (Fig. <xref ref-type="fig" rid="F28">28F</xref>).</p></tp:treatment-sec><tp:treatment-sec sec-type="comments" id="SECID0ECIAM"><title>Commentaries.</title><p>It has been reported that South American populations of this species develop long rhizomes (e.g. <xref ref-type="bibr" rid="B52">Renvoize 1998</xref>). This species is often confused with <italic><tp:taxon-name><tp:taxon-name-part taxon-name-part-type="genus" reg="Agrostis">A.</tp:taxon-name-part><tp:taxon-name-part taxon-name-part-type="species" reg="exarata">exarata</tp:taxon-name-part></tp:taxon-name></italic> and <italic><tp:taxon-name><tp:taxon-name-part taxon-name-part-type="genus" reg="Agrostis">A.</tp:taxon-name-part><tp:taxon-name-part taxon-name-part-type="species" reg="subpatens">subpatens</tp:taxon-name-part></tp:taxon-name></italic> (see the notes under the description of these species). <italic><tp:taxon-name><tp:taxon-name-part taxon-name-part-type="genus" reg="Agrostis">Agrostis</tp:taxon-name-part><tp:taxon-name-part taxon-name-part-type="species" reg="tolucensis">tolucensis</tp:taxon-name-part></tp:taxon-name></italic> is a variable species, and several infraspecific taxa have been described, none of which are recognized in this work. In the study zone, at least three forms have been observed, but there is a continuous interval of variation in the populations of this species: 1) small plants with narrow leaf blades and panicles shortly exceeding the foliage, 2) larger plants with narrow leaf blades and panicles long-exserted from the foliage, 3) larger plants with broader leaf blades, more open panicles, and lemmas with awn inserted above mid-length of the lemma. The plants of the latter form have been called <italic><tp:taxon-name><tp:taxon-name-part taxon-name-part-type="genus" reg="Agrostis">A.</tp:taxon-name-part><tp:taxon-name-part taxon-name-part-type="species" reg="virescens">virescens</tp:taxon-name-part></tp:taxon-name></italic>, but they fit well in the continuous interval of variation of the populations. This species is also confused with <italic><tp:taxon-name><tp:taxon-name-part taxon-name-part-type="genus" reg="Agrostis">A.</tp:taxon-name-part><tp:taxon-name-part taxon-name-part-type="species" reg="meyenii">meyenii</tp:taxon-name-part></tp:taxon-name></italic> Trin. (see the note under excluded species).</p></tp:treatment-sec><tp:treatment-sec sec-type="conservation status" id="SECID0EDKAM"><title>Conservation status.</title><p><italic><tp:taxon-name><tp:taxon-name-part taxon-name-part-type="genus" reg="Agrostis">Agrostis</tp:taxon-name-part><tp:taxon-name-part taxon-name-part-type="species" reg="tolucensis">tolucensis</tp:taxon-name-part></tp:taxon-name></italic> is a common and widespread species in the study zone. It is represented by 244 collections, with several populations occurring in 17 protected areas. The <abbrev xmlns:xlink="http://www.w3.org/1999/xlink" xlink:title="Extent of Occurrence" id="ABBRID0EUKAM" xlink:type="simple">EOO</abbrev> is 439,417 km<sup>2</sup> and the <abbrev xmlns:xlink="http://www.w3.org/1999/xlink" xlink:title="Area of Occupancy" id="ABBRID0E1KAM" xlink:type="simple">AOO</abbrev> is 432 km<sup>2</sup>. Following the IUCN criteria, the preliminary assessment category is Least Concern (<abbrev xmlns:xlink="http://www.w3.org/1999/xlink" xlink:title="Least Concern" id="ABBRID0EALAM" xlink:type="simple">LC</abbrev>).</p></tp:treatment-sec><tp:treatment-sec sec-type="material" id="SECID0EELAM"><title>Representative specimens examined.</title><p><bold>Guatemala. San Marcos: Municipio Sibinal</bold>, Volcán Tacaná, 500 m al E de Talquián, <named-content xmlns:xlink="http://www.w3.org/1999/xlink" content-type="dwc:verbatimCoordinates" xlink:type="simple"><named-content content-type="geo-json" specific-use="{&#34;type&#34;:&#34;Point&#34;,&#34;coordinates&#34;:[-92.106944,15.130556]}" id="NCID0EPLAM" xlink:type="simple">15.13055556°N, 92.10694444°W</named-content></named-content>, 4028 m alt., 24 May 2000, N. Gallardo et al. 8851 (MEXU). <bold>México. Chiapas: Municipio Unión Juárez</bold>, SE side of the summit of Volcán Tacaná, [<named-content xmlns:xlink="http://www.w3.org/1999/xlink" content-type="dwc:verbatimCoordinates" xlink:type="simple"><named-content content-type="geo-json" specific-use="{&#34;type&#34;:&#34;Point&#34;,&#34;coordinates&#34;:[-92.083698,15.093062]}" id="NCID0EZLAM" xlink:type="simple">15.09306218°N, 92.08369755°W</named-content></named-content>], 3600 m alt., 10 Nov 1972, D.E. Breedlove 29340 (MEXU [*], MO); cráter del Volcán Tacaná, [<named-content xmlns:xlink="http://www.w3.org/1999/xlink" content-type="dwc:verbatimCoordinates" xlink:type="simple"><named-content content-type="geo-json" specific-use="{&#34;type&#34;:&#34;Point&#34;,&#34;coordinates&#34;:[-92.083698,15.093062]}" id="NCID0EBMAM" xlink:type="simple">15.09306218°N, 92.08369755°W</named-content></named-content>], 4000 m alt., 9 Oct 1987, E. Martínez 20869 (MEXU [*]). <bold>Durango: Municipio San Dimas</bold>, 3 mi S of Guachichiles, upper slopes of cerro Huehento, <named-content xmlns:xlink="http://www.w3.org/1999/xlink" content-type="dwc:verbatimCoordinates" xlink:type="simple"><named-content content-type="geo-json" specific-use="{&#34;type&#34;:&#34;Point&#34;,&#34;coordinates&#34;:[-105.743000,24.078600]}" id="NCID0ELMAM" xlink:type="simple">24.0786°N, 105.743°W</named-content></named-content>, 3078–3249 m alt., 30 Sep 2008, P.M. Peterson and J.M. Saarela 22445 (CAN, US). <bold>Guerrero: Municipio General Heliodoro Castillo</bold>, cerro Teotepec, [<named-content xmlns:xlink="http://www.w3.org/1999/xlink" content-type="dwc:verbatimCoordinates" xlink:type="simple"><named-content content-type="geo-json" specific-use="{&#34;type&#34;:&#34;Point&#34;,&#34;coordinates&#34;:[-100.216667,17.466667]}" id="NCID0EVMAM" xlink:type="simple">17.46666667°N, 100.2166667°W</named-content></named-content>], 3200 m alt., 17 Oct 1999, E. Domínguez 1200 (FCME [*]), 5 Dec 1993, M. González and C. Catalán 564 (CHAPA, MEXU). <bold>Hidalgo: without municipality</bold>, pasando desviación a Pachuca, autopista a México, 19 Jul 1976, J.J. Soto s.n. (IBUG). <bold>Jalisco: Municipio Ciudad Guzmán</bold>, 2 km antes de llegar a La Casita, camino El Refugio–Nevado de Colima, 2860 m alt., 3 Feb 1994, J. Reynoso 1735 (CIIDIR, IBUG). <bold>Municipio San Gabriel</bold>, N slopes of Nevado de Colima, [<named-content xmlns:xlink="http://www.w3.org/1999/xlink" content-type="dwc:verbatimCoordinates" xlink:type="simple"><named-content content-type="geo-json" specific-use="{&#34;type&#34;:&#34;Point&#34;,&#34;coordinates&#34;:[-103.580802,19.601108]}" id="NCID0EDNAM" xlink:type="simple">19.60110761°N, 103.5808018°W</named-content></named-content>, 3000 m alt.], 19 Sep 1980, A.A. Beetle and R. Guzmán M-5380 (IBUG, MEXU [*]). <bold>Mexico: Municipio Amecameca</bold>, La Joya de Alcalican, pies de Iztaccíhuatl, [<named-content xmlns:xlink="http://www.w3.org/1999/xlink" content-type="dwc:verbatimCoordinates" xlink:type="simple"><named-content content-type="geo-json" specific-use="{&#34;type&#34;:&#34;Point&#34;,&#34;coordinates&#34;:[-98.675000,19.141667]}" id="NCID0ENNAM" xlink:type="simple">19.141667°N, 98.675°W</named-content></named-content>], 3950 m alt., 23 Nov 1975, L. Alonso 66 (CHAPA, IBUG, MEXU); SW del Volcán Iztaccíhuatl, 1.5 km al SE de La Joyita, <named-content xmlns:xlink="http://www.w3.org/1999/xlink" content-type="dwc:verbatimCoordinates" xlink:type="simple"><named-content content-type="geo-json" specific-use="{&#34;type&#34;:&#34;Point&#34;,&#34;coordinates&#34;:[-98.641444,19.132917]}" id="NCID0EVNAM" xlink:type="simple">19.13291667°N, 98.64144444°W</named-content></named-content>, 3997 m alt., 15 Nov 2012, R. Hernández-Cárdenas and L. Arredondo-Amezcua 867 (MEXU [*]); km 20 carretera Amecameca–Tlamacas, [<named-content xmlns:xlink="http://www.w3.org/1999/xlink" content-type="dwc:verbatimCoordinates" xlink:type="simple"><named-content content-type="geo-json" specific-use="{&#34;type&#34;:&#34;Point&#34;,&#34;coordinates&#34;:[-98.677030,19.091704]}" id="NCID0E4NAM" xlink:type="simple">19.0917039°N, 98.67702965°W</named-content></named-content>, 3402 m alt.], 2 Oct 1992, A. Miranda and G. Villegas 650 (MEXU [*]); La Joya de Alcalican, extremo SW del Iztaccíhuatl, [<named-content xmlns:xlink="http://www.w3.org/1999/xlink" content-type="dwc:verbatimCoordinates" xlink:type="simple"><named-content content-type="geo-json" specific-use="{&#34;type&#34;:&#34;Point&#34;,&#34;coordinates&#34;:[-98.673333,19.152778]}" id="NCID0EFOAM" xlink:type="simple">19.152778°N, 98.673333°W</named-content></named-content>], 3900 m alt, 26 Nov 1978, H.J. Soriano 116 (ASU, CIIDIR, MEXU [*], XAL). <bold>Municipio Zinacantepec</bold>, camino al Nevado, [<named-content xmlns:xlink="http://www.w3.org/1999/xlink" content-type="dwc:verbatimCoordinates" xlink:type="simple"><named-content content-type="geo-json" specific-use="{&#34;type&#34;:&#34;Point&#34;,&#34;coordinates&#34;:[-99.778889,19.122500]}" id="NCID0EPOAM" xlink:type="simple">19.1225°N, 99.77888889°W</named-content></named-content>], 3200 m alt., 1 Oct 1992, A. Miranda et al. 598 (MEXU [*, **]). <bold>Mexico City</bold>, <bold>Alcaldía Tlalpan</bold>, volcán Pelado, [<named-content xmlns:xlink="http://www.w3.org/1999/xlink" content-type="dwc:verbatimCoordinates" xlink:type="simple"><named-content content-type="geo-json" specific-use="{&#34;type&#34;:&#34;Point&#34;,&#34;coordinates&#34;:[-99.217100,19.151000]}" id="NCID0E2OAM" xlink:type="simple">19.151°N, 99.2171°W</named-content></named-content>], 3100 m alt., 1 Jul 1985, A. Miranda et al. 25 (MEXU). <bold>Michoacán: Municipio Angangeueo</bold>, alrededores del Llano de las Papas, [19.65618889N, 100.2717278], 3200 m alt., 9 Oct 1988, J. Rzedowski 47403 (CHAPA, CIIDIR, IBUG, IEB, MEXU [**], XAL). <bold>Morelos: Municipio Huitzilac</bold>, Zempoala, [<named-content xmlns:xlink="http://www.w3.org/1999/xlink" content-type="dwc:verbatimCoordinates" xlink:type="simple"><named-content content-type="geo-json" specific-use="{&#34;type&#34;:&#34;Point&#34;,&#34;coordinates&#34;:[-99.316966,19.050350]}" id="NCID0EHPAM" xlink:type="simple">19.05034984°N, 99.31696647°W</named-content></named-content>, 2812 m alt.], 1938, E. Lyonnet 2497 (MEXU, US). <bold>Municipio Oaxtepec</bold>, Oaxtepec, [<named-content xmlns:xlink="http://www.w3.org/1999/xlink" content-type="dwc:verbatimCoordinates" xlink:type="simple"><named-content content-type="geo-json" specific-use="{&#34;type&#34;:&#34;Point&#34;,&#34;coordinates&#34;:[-98.962877,18.902198]}" id="NCID0ERPAM" xlink:type="simple">18.90219847°N, 98.96287658°W</named-content></named-content>], 1333 m alt., Aug 1952, F. Gallegos 438 (MEXU). <bold>Oaxaca: Municipio San Miguel Amatlán</bold>, 8.3 mi N of San Cualimojoyas on road towards Santa Maria Yavesia, <named-content xmlns:xlink="http://www.w3.org/1999/xlink" content-type="dwc:verbatimCoordinates" xlink:type="simple"><named-content content-type="geo-json" specific-use="{&#34;type&#34;:&#34;Point&#34;,&#34;coordinates&#34;:[-96.444500,17.181900]}" id="NCID0E2PAM" xlink:type="simple">17.1819°N, 96.4445°W</named-content></named-content>, 2794 m alt., 20 Sep 2008, P.M. Peterson and J.M. Saarela 22308 (US). <bold>Puebla: Municipio Atzitzintla</bold>, Sierra Negra, SW of Pico de Orizaba, summit of mountain, [<named-content xmlns:xlink="http://www.w3.org/1999/xlink" content-type="dwc:verbatimCoordinates" xlink:type="simple"><named-content content-type="geo-json" specific-use="{&#34;type&#34;:&#34;Point&#34;,&#34;coordinates&#34;:[-97.310745,18.985280]}" id="NCID0EFQAM" xlink:type="simple">18.98528°N, 97.310745°W</named-content></named-content>], 4520 m alt., 10 Sep 1958, J.H. Beaman 2506 (MEXU, US). <bold>Municipio San Nicolás de los Ranchos</bold>, 6 km al SE de Paso de Cortés, brecha a Xalitzintla, [<named-content xmlns:xlink="http://www.w3.org/1999/xlink" content-type="dwc:verbatimCoordinates" xlink:type="simple"><named-content content-type="geo-json" specific-use="{&#34;type&#34;:&#34;Point&#34;,&#34;coordinates&#34;:[-98.440000,20.180000]}" id="NCID0EPQAM" xlink:type="simple">20.18°N, 98.44°W</named-content></named-content>], 3400 m alt., 14 Sep 1988, P. Tenorio 15092 (MEXU, TEX); Buenavista, 5 km al E de Xalitzintla, [<named-content xmlns:xlink="http://www.w3.org/1999/xlink" content-type="dwc:verbatimCoordinates" xlink:type="simple"><named-content content-type="geo-json" specific-use="{&#34;type&#34;:&#34;Point&#34;,&#34;coordinates&#34;:[-98.550000,19.100000]}" id="NCID0EXQAM" xlink:type="simple">19.1°N, 98.55°W</named-content></named-content>], 3300 m alt., 15 Feb 1988, P. Tenorio 15099 (MEXU [**]). <bold>Tlaxcala: Municipio Huamantla</bold>, volcán La Malinche, 4200 m alt., 4 Nov 1988, R. Acosta 2556 (CIB, MEXU [*]); parte alta de La Malinche, [<named-content xmlns:xlink="http://www.w3.org/1999/xlink" content-type="dwc:verbatimCoordinates" xlink:type="simple"><named-content content-type="geo-json" specific-use="{&#34;type&#34;:&#34;Point&#34;,&#34;coordinates&#34;:[-98.028333,19.256667]}" id="NCID0EBRAM" xlink:type="simple">19.25666667°N, 98.02833333°W</named-content></named-content>], 3500 m alt., 7 Oct 1993, R. Hernández 96 (CIIDIR, MEXU). <bold>Veracruz: Municipio Perote</bold>, Cofre de Perote, 500 m al NO de la estación de televisión, [<named-content xmlns:xlink="http://www.w3.org/1999/xlink" content-type="dwc:verbatimCoordinates" xlink:type="simple"><named-content content-type="geo-json" specific-use="{&#34;type&#34;:&#34;Point&#34;,&#34;coordinates&#34;:[-97.151389,19.496389]}" id="NCID0ELRAM" xlink:type="simple">19.496389°N, 97.151389°W</named-content></named-content>], 4030 m alt., 10 Sep 1992, B.V. Hernández 66 (MEXU [*], CHAPA, CIB, XAL). See Suppl. material <xref ref-type="supplementary-material" rid="S2">2</xref> for the full list of examined specimens.</p></tp:treatment-sec><tp:treatment-sec><!--Section generated to contain objects referenced in tp:taxon-treatment.--><fig id="F4" position="float" orientation="portrait"><object-id xmlns:xlink="http://www.w3.org/1999/xlink" content-type="doi" xlink:type="simple">10.3897/phytokeys.230.105878.figure4</object-id><object-id xmlns:xlink="http://www.w3.org/1999/xlink" content-type="arpha" xlink:type="simple">961BD919-1A02-5D5B-8697-654CF16B6CC3</object-id><label>Figure 4.</label><caption><p>Florets of <italic><tp:taxon-name><tp:taxon-name-part taxon-name-part-type="genus" reg="Agrostis">Agrostis</tp:taxon-name-part></tp:taxon-name></italic> species observed with SEM <bold>A</bold><italic><tp:taxon-name><tp:taxon-name-part taxon-name-part-type="genus" reg="Agrostis">A.</tp:taxon-name-part><tp:taxon-name-part taxon-name-part-type="species" reg="bourgaei">bourgaei</tp:taxon-name-part></tp:taxon-name></italic><bold>B</bold><italic><tp:taxon-name><tp:taxon-name-part taxon-name-part-type="genus" reg="Agrostis">A.</tp:taxon-name-part><tp:taxon-name-part taxon-name-part-type="species" reg="calderoniae">calderoniae</tp:taxon-name-part></tp:taxon-name></italic><bold>C</bold><italic><tp:taxon-name><tp:taxon-name-part taxon-name-part-type="genus" reg="Agrostis">A.</tp:taxon-name-part><tp:taxon-name-part taxon-name-part-type="species" reg="capillaris">capillaris</tp:taxon-name-part></tp:taxon-name></italic><bold>D</bold><italic><tp:taxon-name><tp:taxon-name-part taxon-name-part-type="genus" reg="Agrostis">A.</tp:taxon-name-part><tp:taxon-name-part taxon-name-part-type="species" reg="elliottiana">elliottiana</tp:taxon-name-part></tp:taxon-name></italic><bold>E</bold><italic><tp:taxon-name><tp:taxon-name-part taxon-name-part-type="genus" reg="Agrostis">A.</tp:taxon-name-part><tp:taxon-name-part taxon-name-part-type="species" reg="exarata">exarata</tp:taxon-name-part></tp:taxon-name></italic><bold>F</bold><italic><tp:taxon-name><tp:taxon-name-part taxon-name-part-type="genus" reg="Agrostis">A.</tp:taxon-name-part><tp:taxon-name-part taxon-name-part-type="species" reg="ghiesbreghtii">ghiesbreghtii</tp:taxon-name-part></tp:taxon-name></italic><bold>G</bold><italic><tp:taxon-name><tp:taxon-name-part taxon-name-part-type="genus" reg="Agrostis">A.</tp:taxon-name-part><tp:taxon-name-part taxon-name-part-type="species" reg="gigantea">gigantea</tp:taxon-name-part></tp:taxon-name></italic><bold>H</bold><italic><tp:taxon-name><tp:taxon-name-part taxon-name-part-type="genus" reg="Agrostis">A.</tp:taxon-name-part><tp:taxon-name-part taxon-name-part-type="species" reg="hyemalis">hyemalis</tp:taxon-name-part></tp:taxon-name></italic><bold>I</bold><italic><tp:taxon-name><tp:taxon-name-part taxon-name-part-type="genus" reg="Agrostis">A.</tp:taxon-name-part><tp:taxon-name-part taxon-name-part-type="species" reg="laxissima">laxissima</tp:taxon-name-part></tp:taxon-name></italic><bold>J</bold><italic><tp:taxon-name><tp:taxon-name-part taxon-name-part-type="genus" reg="Agrostis">A.</tp:taxon-name-part><tp:taxon-name-part taxon-name-part-type="species" reg="microphylla">microphylla</tp:taxon-name-part></tp:taxon-name></italic><bold>K</bold><italic><tp:taxon-name><tp:taxon-name-part taxon-name-part-type="genus" reg="Agrostis">A.</tp:taxon-name-part><tp:taxon-name-part taxon-name-part-type="species" reg="pallens">pallens</tp:taxon-name-part></tp:taxon-name></italic><bold>L</bold><italic><tp:taxon-name><tp:taxon-name-part taxon-name-part-type="genus" reg="Agrostis">A.</tp:taxon-name-part><tp:taxon-name-part taxon-name-part-type="species" reg="perennans">perennans</tp:taxon-name-part></tp:taxon-name></italic><bold>M</bold><italic><tp:taxon-name><tp:taxon-name-part taxon-name-part-type="genus" reg="Agrostis">A.</tp:taxon-name-part><tp:taxon-name-part taxon-name-part-type="species" reg="scabra">scabra</tp:taxon-name-part></tp:taxon-name></italic><bold>N</bold><italic><tp:taxon-name><tp:taxon-name-part taxon-name-part-type="genus" reg="Agrostis">A.</tp:taxon-name-part><tp:taxon-name-part taxon-name-part-type="species" reg="stolonifera">stolonifera</tp:taxon-name-part></tp:taxon-name></italic><bold>O</bold><italic><tp:taxon-name><tp:taxon-name-part taxon-name-part-type="genus" reg="Agrostis">A.</tp:taxon-name-part><tp:taxon-name-part taxon-name-part-type="species" reg="subpatens">subpatens</tp:taxon-name-part></tp:taxon-name></italic><bold>P</bold><italic><tp:taxon-name><tp:taxon-name-part taxon-name-part-type="genus" reg="Agrostis">A.</tp:taxon-name-part><tp:taxon-name-part taxon-name-part-type="species" reg="subrepens">subrepens</tp:taxon-name-part></tp:taxon-name></italic><bold>Q</bold><italic><tp:taxon-name><tp:taxon-name-part taxon-name-part-type="genus" reg="Agrostis">A.</tp:taxon-name-part><tp:taxon-name-part taxon-name-part-type="species" reg="tolucensis">tolucensis</tp:taxon-name-part></tp:taxon-name></italic><bold>R</bold><italic><tp:taxon-name><tp:taxon-name-part taxon-name-part-type="genus" reg="Agrostis">A.</tp:taxon-name-part><tp:taxon-name-part taxon-name-part-type="species" reg="turrialbae">turrialbae</tp:taxon-name-part></tp:taxon-name></italic><bold>S</bold><italic><tp:taxon-name><tp:taxon-name-part taxon-name-part-type="genus" reg="Agrostis">A.</tp:taxon-name-part><tp:taxon-name-part taxon-name-part-type="species" reg="variabilis">variabilis</tp:taxon-name-part></tp:taxon-name></italic>. Scale bars: 0.3 mm.</p></caption><graphic xmlns:xlink="http://www.w3.org/1999/xlink" xlink:href="phytokeys-230-157_article-105878__-g004.jpg" position="float" orientation="portrait" xlink:type="simple" id="oo_891239.jpg"><uri content-type="original_file" xlink:type="simple">https://binary.pensoft.net/fig/891239</uri></graphic></fig><fig id="F30" position="float" orientation="portrait"><object-id xmlns:xlink="http://www.w3.org/1999/xlink" content-type="doi" xlink:type="simple">10.3897/phytokeys.230.105878.figure30</object-id><object-id xmlns:xlink="http://www.w3.org/1999/xlink" content-type="arpha" xlink:type="simple">2B1A2D74-0B49-5ADB-AAEC-AD9B60AA1CBD</object-id><label>Figure 30.</label><caption><p>Calluses of <italic><tp:taxon-name><tp:taxon-name-part taxon-name-part-type="genus" reg="Agrostis">Agrostis</tp:taxon-name-part></tp:taxon-name></italic> species observed with SEM <bold>A</bold><italic><tp:taxon-name><tp:taxon-name-part taxon-name-part-type="genus" reg="Agrostis">A.</tp:taxon-name-part><tp:taxon-name-part taxon-name-part-type="species" reg="scabra">scabra</tp:taxon-name-part></tp:taxon-name></italic><bold>B</bold><italic><tp:taxon-name><tp:taxon-name-part taxon-name-part-type="genus" reg="Agrostis">A.</tp:taxon-name-part><tp:taxon-name-part taxon-name-part-type="species" reg="stolonifera">stolonifera</tp:taxon-name-part></tp:taxon-name></italic><bold>C</bold><italic><tp:taxon-name><tp:taxon-name-part taxon-name-part-type="genus" reg="Agrostis">A.</tp:taxon-name-part><tp:taxon-name-part taxon-name-part-type="species" reg="subpatens">subpatens</tp:taxon-name-part></tp:taxon-name></italic><bold>D</bold><italic><tp:taxon-name><tp:taxon-name-part taxon-name-part-type="genus" reg="Agrostis">A.</tp:taxon-name-part><tp:taxon-name-part taxon-name-part-type="species" reg="subrepens">subrepens</tp:taxon-name-part></tp:taxon-name></italic><bold>E</bold><italic><tp:taxon-name><tp:taxon-name-part taxon-name-part-type="genus" reg="Agrostis">A.</tp:taxon-name-part><tp:taxon-name-part taxon-name-part-type="species" reg="tolucensis">tolucensis</tp:taxon-name-part></tp:taxon-name></italic><bold>F</bold><italic><tp:taxon-name><tp:taxon-name-part taxon-name-part-type="genus" reg="Agrostis">A.</tp:taxon-name-part><tp:taxon-name-part taxon-name-part-type="species" reg="turrialbae">turrialbae</tp:taxon-name-part></tp:taxon-name></italic><bold>G</bold><italic><tp:taxon-name><tp:taxon-name-part taxon-name-part-type="genus" reg="Agrostis">A.</tp:taxon-name-part><tp:taxon-name-part taxon-name-part-type="species" reg="variabilis">variabilis</tp:taxon-name-part></tp:taxon-name></italic>. Scale bars: 50 μm.</p></caption><graphic xmlns:xlink="http://www.w3.org/1999/xlink" xlink:href="phytokeys-230-157_article-105878__-g030.jpg" position="float" orientation="portrait" xlink:type="simple" id="oo_891265.jpg"><uri content-type="original_file" xlink:type="simple">https://binary.pensoft.net/fig/891265</uri></graphic></fig><fig id="F26" position="float" orientation="portrait"><object-id xmlns:xlink="http://www.w3.org/1999/xlink" content-type="doi" xlink:type="simple">10.3897/phytokeys.230.105878.figure26</object-id><object-id xmlns:xlink="http://www.w3.org/1999/xlink" content-type="arpha" xlink:type="simple">6611FF87-B1D8-554F-8AC9-DC50C340AE04</object-id><label>Figure 26.</label><caption><p>Map of known geographic distribution of <italic><tp:taxon-name><tp:taxon-name-part taxon-name-part-type="genus" reg="Agrostis">Agrostis</tp:taxon-name-part></tp:taxon-name></italic> species, based on herbarium specimen data <bold>A</bold><italic><tp:taxon-name><tp:taxon-name-part taxon-name-part-type="genus" reg="Agrostis">A.</tp:taxon-name-part><tp:taxon-name-part taxon-name-part-type="species" reg="perennans">perennans</tp:taxon-name-part></tp:taxon-name></italic><bold>B</bold><italic><tp:taxon-name><tp:taxon-name-part taxon-name-part-type="genus" reg="Agrostis">A.</tp:taxon-name-part><tp:taxon-name-part taxon-name-part-type="species" reg="scabra">scabra</tp:taxon-name-part></tp:taxon-name></italic><bold>C</bold><italic><tp:taxon-name><tp:taxon-name-part taxon-name-part-type="genus" reg="Agrostis">A.</tp:taxon-name-part><tp:taxon-name-part taxon-name-part-type="species" reg="stolonifera">stolonifera</tp:taxon-name-part></tp:taxon-name></italic><bold>D</bold><italic><tp:taxon-name><tp:taxon-name-part taxon-name-part-type="genus" reg="Agrostis">A.</tp:taxon-name-part><tp:taxon-name-part taxon-name-part-type="species" reg="subpatens">subpatens</tp:taxon-name-part></tp:taxon-name></italic><bold>E</bold><italic><tp:taxon-name><tp:taxon-name-part taxon-name-part-type="genus" reg="Agrostis">A.</tp:taxon-name-part><tp:taxon-name-part taxon-name-part-type="species" reg="subrepens">subrepens</tp:taxon-name-part></tp:taxon-name></italic><bold>F</bold><italic><tp:taxon-name><tp:taxon-name-part taxon-name-part-type="genus" reg="Agrostis">A.</tp:taxon-name-part><tp:taxon-name-part taxon-name-part-type="species" reg="tolucensis">tolucensis</tp:taxon-name-part></tp:taxon-name></italic>.</p></caption><graphic xmlns:xlink="http://www.w3.org/1999/xlink" xlink:href="phytokeys-230-157_article-105878__-g026.jpg" position="float" orientation="portrait" xlink:type="simple" id="oo_891261.jpg"><uri content-type="original_file" xlink:type="simple">https://binary.pensoft.net/fig/891261</uri></graphic></fig><fig id="F27" position="float" orientation="portrait"><object-id xmlns:xlink="http://www.w3.org/1999/xlink" content-type="doi" xlink:type="simple">10.3897/phytokeys.230.105878.figure27</object-id><object-id xmlns:xlink="http://www.w3.org/1999/xlink" content-type="arpha" xlink:type="simple">A39E3C3D-C016-5BBA-B1A7-B731FB46B2B9</object-id><label>Figure 27.</label><caption><p>Elevation histograms of <italic><tp:taxon-name><tp:taxon-name-part taxon-name-part-type="genus" reg="Agrostis">Agrostis</tp:taxon-name-part></tp:taxon-name></italic> species <bold>A</bold><italic><tp:taxon-name><tp:taxon-name-part taxon-name-part-type="genus" reg="Agrostis">A.</tp:taxon-name-part><tp:taxon-name-part taxon-name-part-type="species" reg="perennans">perennans</tp:taxon-name-part></tp:taxon-name></italic><bold>B</bold><italic><tp:taxon-name><tp:taxon-name-part taxon-name-part-type="genus" reg="Agrostis">A.</tp:taxon-name-part><tp:taxon-name-part taxon-name-part-type="species" reg="scabra">scabra</tp:taxon-name-part></tp:taxon-name></italic><bold>C</bold><italic><tp:taxon-name><tp:taxon-name-part taxon-name-part-type="genus" reg="Agrostis">A.</tp:taxon-name-part><tp:taxon-name-part taxon-name-part-type="species" reg="stolonifera">stolonifera</tp:taxon-name-part></tp:taxon-name></italic><bold>D</bold><italic><tp:taxon-name><tp:taxon-name-part taxon-name-part-type="genus" reg="Agrostis">A.</tp:taxon-name-part><tp:taxon-name-part taxon-name-part-type="species" reg="subpatens">subpatens</tp:taxon-name-part></tp:taxon-name></italic><bold>E</bold><italic><tp:taxon-name><tp:taxon-name-part taxon-name-part-type="genus" reg="Agrostis">A.</tp:taxon-name-part><tp:taxon-name-part taxon-name-part-type="species" reg="subrepens">subrepens</tp:taxon-name-part></tp:taxon-name></italic><bold>F</bold><italic><tp:taxon-name><tp:taxon-name-part taxon-name-part-type="genus" reg="Agrostis">A.</tp:taxon-name-part><tp:taxon-name-part taxon-name-part-type="species" reg="tolucensis">tolucensis</tp:taxon-name-part></tp:taxon-name></italic><bold>G</bold><italic><tp:taxon-name><tp:taxon-name-part taxon-name-part-type="genus" reg="Agrostis">A.</tp:taxon-name-part><tp:taxon-name-part taxon-name-part-type="species" reg="turrialbae">turrialbae</tp:taxon-name-part></tp:taxon-name></italic><bold>H</bold><italic><tp:taxon-name><tp:taxon-name-part taxon-name-part-type="genus" reg="Agrostis">A.</tp:taxon-name-part><tp:taxon-name-part taxon-name-part-type="species" reg="variabilis">variabilis</tp:taxon-name-part></tp:taxon-name></italic>.</p></caption><graphic xmlns:xlink="http://www.w3.org/1999/xlink" xlink:href="phytokeys-230-157_article-105878__-g027.jpg" position="float" orientation="portrait" xlink:type="simple" id="oo_891262.jpg"><uri content-type="original_file" xlink:type="simple">https://binary.pensoft.net/fig/891262</uri></graphic></fig><fig id="F28" position="float" orientation="portrait"><object-id xmlns:xlink="http://www.w3.org/1999/xlink" content-type="doi" xlink:type="simple">10.3897/phytokeys.230.105878.figure28</object-id><object-id xmlns:xlink="http://www.w3.org/1999/xlink" content-type="arpha" xlink:type="simple">540DEB22-8361-5CD7-AF08-C607B3EBCD27</object-id><label>Figure 28.</label><caption><p>Phenology histograms of <italic><tp:taxon-name><tp:taxon-name-part taxon-name-part-type="genus" reg="Agrostis">Agrostis</tp:taxon-name-part></tp:taxon-name></italic> species <bold>A</bold><italic><tp:taxon-name><tp:taxon-name-part taxon-name-part-type="genus" reg="Agrostis">A.</tp:taxon-name-part><tp:taxon-name-part taxon-name-part-type="species" reg="perennans">perennans</tp:taxon-name-part></tp:taxon-name></italic><bold>B</bold><italic><tp:taxon-name><tp:taxon-name-part taxon-name-part-type="genus" reg="Agrostis">A.</tp:taxon-name-part><tp:taxon-name-part taxon-name-part-type="species" reg="scabra">scabra</tp:taxon-name-part></tp:taxon-name></italic><bold>C</bold><italic><tp:taxon-name><tp:taxon-name-part taxon-name-part-type="genus" reg="Agrostis">A.</tp:taxon-name-part><tp:taxon-name-part taxon-name-part-type="species" reg="stolonifera">stolonifera</tp:taxon-name-part></tp:taxon-name></italic><bold>D</bold><italic><tp:taxon-name><tp:taxon-name-part taxon-name-part-type="genus" reg="Agrostis">A.</tp:taxon-name-part><tp:taxon-name-part taxon-name-part-type="species" reg="subpatens">subpatens</tp:taxon-name-part></tp:taxon-name></italic><bold>E</bold><italic><tp:taxon-name><tp:taxon-name-part taxon-name-part-type="genus" reg="Agrostis">A.</tp:taxon-name-part><tp:taxon-name-part taxon-name-part-type="species" reg="subrepens">subrepens</tp:taxon-name-part></tp:taxon-name></italic><bold>F</bold><italic><tp:taxon-name><tp:taxon-name-part taxon-name-part-type="genus" reg="Agrostis">A.</tp:taxon-name-part><tp:taxon-name-part taxon-name-part-type="species" reg="tolucensis">tolucensis</tp:taxon-name-part></tp:taxon-name></italic><bold>G</bold><italic><tp:taxon-name><tp:taxon-name-part taxon-name-part-type="genus" reg="Agrostis">A.</tp:taxon-name-part><tp:taxon-name-part taxon-name-part-type="species" reg="turrialbae">turrialbae</tp:taxon-name-part></tp:taxon-name></italic><bold>H</bold><italic><tp:taxon-name><tp:taxon-name-part taxon-name-part-type="genus" reg="Agrostis">A.</tp:taxon-name-part><tp:taxon-name-part taxon-name-part-type="species" reg="variabilis">variabilis</tp:taxon-name-part></tp:taxon-name></italic>.</p></caption><graphic xmlns:xlink="http://www.w3.org/1999/xlink" xlink:href="phytokeys-230-157_article-105878__-g028.jpg" position="float" orientation="portrait" xlink:type="simple" id="oo_891263.jpg"><uri content-type="original_file" xlink:type="simple">https://binary.pensoft.net/fig/891263</uri></graphic></fig><supplementary-material xmlns:xlink="http://www.w3.org/1999/xlink" id="S2" position="float" orientation="portrait" xlink:type="simple"><object-id content-type="doi" xlink:type="simple">10.3897/phytokeys.230.105878.suppl2</object-id><object-id content-type="zenodo_dep_id" xlink:type="simple">8242722</object-id><object-id content-type="arpha" xlink:type="simple">800953AA-E4A1-5FDC-97FA-817C169E7464</object-id><label>Supplementary material 2</label><caption><p>Additional specimens examined</p></caption><statement content-type="dataType"><label>Data type</label><p>Text</p></statement><statement content-type="notes"><label>Explanation note</label><p>This archive contains other additional specimens examined that were not cited in the main text, in Word format.</p></statement><media xlink:href="phytokeys-230-157_article-105878__-s002.docx" mimetype="application" mime-subtype="vnd.openxmlformats-officedocument.wordprocessingml.document" position="float" orientation="portrait" xlink:type="simple" id="oo_891277.docx"><uri content-type="original_file" xlink:type="simple">https://binary.pensoft.net/file/891277</uri></media><permissions><license xlink:type="simple"><license-p>This dataset is made available under the Open Database License (http://opendatacommons.org/licenses/odbl/1.0/). The Open Database License (ODbL) is a license agreement intended to allow users to freely share, modify, and use this Dataset while maintaining this same freedom for others, provided that the original source and author(s) are credited.</license-p></license></permissions><attrib specific-use="authors">Author: J. Luis Vigosa-Mercado</attrib></supplementary-material><fn-group><fn id="en1"><p>See Suppl. material 1 for other heterotypic synonyms.</p></fn></fn-group></tp:treatment-sec><ref-list><ref id="B48"><mixed-citation xmlns:xlink="http://www.w3.org/1999/xlink" xlink:type="simple"><person-group><name name-style="western"><surname>Pohl</surname><given-names>RW</given-names></name><name name-style="western"><surname>Davidse</surname><given-names>G</given-names></name></person-group> (<year>1971</year>) <article-title>Chromosome numbers of Costa Rican grasses.</article-title><source>Brittonia</source><volume>23</volume>(<issue>3</issue>): <fpage>293</fpage>–<lpage>324</lpage>. <ext-link xlink:href="10.2307/2805632" ext-link-type="doi" xlink:type="simple">https://doi.org/10.2307/2805632</ext-link></mixed-citation></ref><ref id="B78"><mixed-citation xmlns:xlink="http://www.w3.org/1999/xlink" xlink:type="simple"><person-group><name name-style="western"><surname>Villaseñor</surname><given-names>JL</given-names></name></person-group> (<year>2016</year>) <article-title>Checklist of the native vascular plants of México.</article-title><source>Revista Mexicana de Biodiversidad</source><volume>87</volume>(<issue>3</issue>): <fpage>559</fpage>–<lpage>902</lpage>. <ext-link xlink:href="10.1016/j.rmb.2016.06.017" ext-link-type="doi" xlink:type="simple">https://doi.org/10.1016/j.rmb.2016.06.017</ext-link></mixed-citation></ref><ref id="B61"><mixed-citation xmlns:xlink="http://www.w3.org/1999/xlink" xlink:type="simple"><person-group><name name-style="western"><surname>Sánchez-Ken</surname><given-names>JG</given-names></name></person-group> (<year>2019</year>) Riqueza de especies, clasificación y listado de las gramíneas (<tp:taxon-name><tp:taxon-name-part taxon-name-part-type="family">Poaceae</tp:taxon-name-part></tp:taxon-name>) de México. Acta Botánica Mexicana 126: e1379. <ext-link xlink:href="10.21829/abm126.2019.1379" ext-link-type="doi" xlink:type="simple">https://doi.org/10.21829/abm126.2019.1379</ext-link></mixed-citation></ref><ref id="B52"><mixed-citation xmlns:xlink="http://www.w3.org/1999/xlink" xlink:type="simple"><person-group><name name-style="western"><surname>Renvoize</surname><given-names>SA</given-names></name></person-group> (<year>1998</year>) Gramíneas de Bolivia. Royal Botanical Gardens, Kew, 1– 644.</mixed-citation></ref></ref-list></tp:taxon-treatment>
