# Supplementary material for: ﻿Revision of the genus Agrostis (Poaceae, Pooideae, Poeae) in Megamexico
Source: PhytoKeys. 2023 Aug 11;230:157–256. doi: 10.3897/phytokeys.230.105878 (PMC10439499; doi:10.3897/phytokeys.230.105878)
Supplement: Supplementary material 3 — Additional specimens examined [file phytokeys-230-157_article-105878__-s003.xlsx]

## Sheet: Additional examined specimens
Genus	Species	Countrand	State	Municipalitand/Countand	Locality	Latitude	Longitude	Elevation	Daand	Month	Year	Collector	Number	Herbarium code	Number of catalogue
Agrostis	bourgaei E. Fourn.	Mexico	Hidalgo	Epazoyucan	Peñas Largas	20.1	-98.6167	2850	22	12	1983	Rzedowski, J.	38373a	CHAPA
Agrostis	bourgaei E. Fourn.	Mexico	Hidalgo	Epazoyucan	Peñas Largas	20.1	-98.6167	2850	22	12	1983	Rzedowski, J.	38373a	IEB	57914
Agrostis	bourgaei E. Fourn.	Mexico	Hidalgo	Epazoyucan	Peñas Largas	20.1	-98.6167	2850	22	12	1983	Rzedowski, J.	38373a	MEXU	918886
Agrostis	bourgaei E. Fourn.	Mexico	Hidalgo	Epazoyucan	Peñas Largas	20.1	-98.6167	2850	22	12	1983	Rzedowski, J.	38373a	XAL	67781
Agrostis	bourgaei E. Fourn.	Mexico	Hidalgo	Mineral del Chico	Alrededores de Las Ventanas, 5 km al N de Pachuca, mpio. Mineral del Chico.	20.1683	-98.7361	2900	2	11	1983	Acosta, S. and M. Medina	413a	HUMO	607
Agrostis	bourgaei E. Fourn.	Mexico	Hidalgo	Mineral del Chico	Laguna La Estanzuela	20.1669	-98.7543	3200	5	8	1978	Díaz, C.L.	9638	MEXU	1071047
Agrostis	bourgaei E. Fourn.	Mexico	México	Amanalco de Becerra	Amanalco	19.2512	-100.012	2368	3	12	1993	Bolaños, A.	s.n.	MEXU	1097551
Agrostis	bourgaei E. Fourn.	Mexico	México	Amecameca	5 km al O de Paso de Cortés, vertiente NO del Popocatépetl	19.0887	-98.6716	3500	9	10	1966	Rzedowski, J.	23267	MEXU	1070985
Agrostis	bourgaei E. Fourn.	Mexico	México	Chimalhuacán	en orilla de Laguna, Chimalhuacán			2300	22	10	1950	Matuda, E.	18548	US	2040882
Agrostis	bourgaei E. Fourn.	Mexico	México	Huixquolucan	puerto El Guarda, 6 km al O de San Francisco Chimalpa	19.4094	-99.3808	3100	2	10	1969	Pérez, A.M.	87	CHAPA
Agrostis	bourgaei E. Fourn.	Mexico	México	Huixquolucan	puerto El Guarda, 6 km al O de San Francisco Chimalpa	19.4094	-99.3808	3100	2	10	1969	Pérez, A.M.	87	IBUG	28156
Agrostis	bourgaei E. Fourn.	Mexico	México	Ixtapaluca	Estacion Experimental de Investigacion y Enseñanza de Zoquiapan, S of Rio Frio	19.2801	-98.6718	3250	11	7	1975	Koch, S.D.	75328	CHAPA
Agrostis	bourgaei E. Fourn.	Mexico	México	Ixtapaluca	Estacion Experimental de Investigacion y Enseñanza de Zoquiapan, S of Rio Frio	19.2801	-98.6718	3250	11	7	1975	Koch, S.D.	75328	US	3643218
Agrostis	bourgaei E. Fourn.	Mexico	México	Ixtapaluca	Estación Experimental de Investigación y de Enseñanza de Zoquiapan, 8 km de Río Frío, lado N del Llano Aculco	19.2908	-98.6728	3250	21	8	1975	Koch, S.D.	75388	CHAPA
Agrostis	bourgaei E. Fourn.	Mexico	México	Ixtapaluca	Estación Experimental de Investigación y de Enseñanza de Zoquiapan, 8 km de Río Frío, orilla del llano Tlalpuente, sobre la orilla del Arroyo Aculco	19.2886	-98.6729	3050	8	7	1978	Vega, R.	277	CHAPA
Agrostis	bourgaei E. Fourn.	Mexico	México	Ixtapaluca	Estación Experimental de Investigación y de Enseñanza de Zoquiapan, 8 km de Río Frío, camino 4, 500 m del entronque con camino 2, orilla Cañda Temascatitla	19.287	-98.6703	3450	24	9	1978	Vega, R.	526	CHAPA
Agrostis	bourgaei E. Fourn.	Mexico	México	Jilotzingo	3 km al NO de San Luis Ayucan sobre la carretera a Santa Ana Jilotzingo	19.4961	-99.3491	2850	29	10	1978	Rzedowski, J.	35955	INEGI	9369
Agrostis	bourgaei E. Fourn.	Mexico	México	Lerma	5 km al O de La Marquesa, en la desviación a Salazar	19.3044	-99.3905	2800	1	8	1981	Guzmán, R.	3966	IBUG	43165
Agrostis	bourgaei E. Fourn.	Mexico	México	Lerma	5 km al O de La Marquesa, en la desviación a Salazar	19.3044	-99.3905	2800	1	8	1981	Guzmán, R.	3966	MEXU	1070992
Agrostis	bourgaei E. Fourn.	Mexico	México	Lerma	San Lázaro	19.825	-99.1325		1	7	2018	Lyonnet, E.	269	MEXU	258393
Agrostis	bourgaei E. Fourn.	Mexico	México	Lerma	San Lázaro	19.825	-99.1325		1	7	2018	Lyonnet, E.	269	US	1034158
Agrostis	bourgaei E. Fourn.	Mexico	México	Naucalpan	5 km al O de San Francisco Chimalpa			3050	23	8	1964	Rzedowski, J.	18699	CHAPA
Agrostis	bourgaei E. Fourn.	Mexico	México	Naucalpan	5 km al O de San Francisco Chimalpa			3050	23	8	1964	Rzedowski, J.	18699	MICH	1116423
Agrostis	bourgaei E. Fourn.	Mexico	México	Ocuilán	Laguna de Zempoala	19.0503	-99.317	2800	1	8	1987	Castañeda, J.	327	MEXU	1310350
Agrostis	bourgaei E. Fourn.	Mexico	México	San Felipe del Progreso	carretera San Felipe del Progreso-Carmona, 3 km sobre la desviación a El Guardia de Guadalupe, ranchos La Rosa y La Rosa de la Palma				15	6	1990	Miranda, A.	567	MEXU	1088728
Agrostis	bourgaei E. Fourn.	Mexico	México	Temascaltepec	frente a camino en construcción de Cieneguillas de Labra, por la carretera Sultepec-La Puerta	18.9917	-99.9116	2600	1	8	1981	Guzmán, R.	4025	MEXU	1070989
Agrostis	bourgaei E. Fourn.	Mexico	México	Temascaltepec	Tequesquipan	19.0564	-99.9447	2480	18	8	1932	Hinton, G.B.	1338	TEX	TEX00142458
Agrostis	bourgaei E. Fourn.	Mexico	México	Temascaltepec	1 km después de Cajones, rumbo a Sultepec	19.0444	-99.875	3060	7	2	1984	Manrique, E. et al.	656	MEXU	1088670
Agrostis	bourgaei E. Fourn.	Mexico	México	Tlalmanalco	La Ciénega, región de Peñas Cuatas, ladera NO del Iztaccíhuatl	19.6689	-99.3286	3600	19	8	1984	Acosta, S.	691	MEXU	837557
Agrostis	bourgaei E. Fourn.	Mexico	México	Tlalmanalco	La Ciénega, región de Peñas Cuatas, ladera NO del Iztaccíhuatl	19.6689	-99.3286	3600	19	8	1984	Acosta, S.	691	MEXU	837675
Agrostis	bourgaei E. Fourn.	Mexico	México	Tlalmanalco	La Ciénega, región de Peñas Cuatas, ladera NO del Iztaccíhuatl	19.6689	-99.3286	3600	19	8	1984	Acosta, S.	691	UAMIZ	22098
Agrostis	bourgaei E. Fourn.	Mexico	México	Tlalmanalco	La Ciénega, región de Peñas Cuatas, ladera NO del Iztaccíhuatl	19.6689	-99.3286	3600	19	8	1984	Acosta, S.	692	UAMIZ	22145
Agrostis	bourgaei E. Fourn.	Mexico	México	Tlalmanalco	La Ciénega, región de la cabeza del Iztaccíhuatl	19.2	-98.8	3600	18	7	1982	Rzedowski, J.	37853	IEB	57918
Agrostis	bourgaei E. Fourn.	Mexico	México	Tlalmanalco	La Ciénega, región de la cabeza del Iztaccíhuatl	19.2	-98.8	3600	18	7	1982	Rzedowski, J.	37853	XAL	67780
Agrostis	bourgaei E. Fourn.	Mexico	México	Villa de Allende	Criadero San Cayetano, 4 km al N de Agua Escondida	19.3933	-100.076	2500	22	8	1982	Díaz, M.J.	263	MEXU	1071001
Agrostis	bourgaei E. Fourn.	Mexico	México	Villa de Allende	Villa de Allende	19.3762	-100.149	2440	5	10	1952	Matuda, E.	26816	MEXU	65204
Agrostis	bourgaei E. Fourn.	Mexico	México	Villa de Allende	Villa de Allende	19.3762	-100.149	2440	5	10	1952	Matuda, E.	26816	MEXU	116475
Agrostis	bourgaei E. Fourn.	Mexico	México	Villa de Allende	Villa de Allende	19.3762	-100.149	2440	5	10	1952	Matuda, E.	26816	MEXU	141730
Agrostis	bourgaei E. Fourn.	Mexico	México	Villa del Carbón	Cerro la Bufa	19.6665	-99.553	2900-3500				Matuda, E.	29738	MEXU	65210
Agrostis	bourgaei E. Fourn.	Mexico	México	Villa del Carbón	Cerro la Bufa	19.6665	-99.553	2900-3500				Matuda, E.	29738	US	2183907
Agrostis	bourgaei E. Fourn.	Mexico	México	Without municipality	at slow running stream at the edge of a marsh, 20 mi E of Toluca				10	8	1947	Barkley, F.A. et al.	606	MEXU	226738
Agrostis	bourgaei E. Fourn.	Mexico	México	Without municipality	pedrégal près Tizapan, vallée de Mexico				2	8	1865	Bourgeau, E.	682	P	P00740531
Agrostis	bourgaei E. Fourn.	Mexico	México	Without municipality	12.5 mi from turnoff to the summit of Popocatepetl			3460	18	10	1976	Brunken, J. and C. Perino	419	MEXU	204608
Agrostis	bourgaei E. Fourn.	Mexico	México	Without municipality	entre Las Juntas y Texcaltitlán, al S del Nevado de Toluca				1	8	1981	Guzmán, R.	4013	MEXU	1070991
Agrostis	bourgaei E. Fourn.	Mexico	México	Without municipality	Rancho Buenavista y Libertad			2520	8	8	1981	Guzmán, R.	4231	MEXU	1070987
Agrostis	bourgaei E. Fourn.	Mexico	México	Without municipality	Criadero de trucha			3000	3	9	1950	Matuda, E.	19394	MEXU	65224
Agrostis	bourgaei E. Fourn.	Mexico	México	Without municipality	Criadero de trucha			3000	3	9	1950	Matuda, E.	19394	MEXU	109240
Agrostis	bourgaei E. Fourn.	Mexico	México	Without municipality	Criadero de trucha			3000	3	9	1950	Matuda, E.	19394	US	2040930
Agrostis	bourgaei E. Fourn.	Mexico	México	Without municipality	wet banks, Sierra de las Cruces				2	8	1893	Pringle, C.G.	4485	BR	BR0000006863616
Agrostis	bourgaei E. Fourn.	Mexico	México	Without municipality	Sierra de las Cruces				10	7	1982	Pringle, C.G.	5199	MEXU	4598
Agrostis	bourgaei E. Fourn.	Mexico	Mexico City	Cuajimalpa	Parque Nacional Desierto de los Leones, 2 km a pie de La Venta por la brecha que va a Santa Rosa	19.3211	-99.3068	2881	22	8	2021	Vigosa, L. and A. Mercado	112	MEXU
Agrostis	bourgaei E. Fourn.	Mexico	Mexico City	Álvaro Obregón	Lomas de Mixcoac	19.3706	-99.2103		13	8	1938	Lyonnet, E.	2266	ENCB
Agrostis	bourgaei E. Fourn.	Mexico	Mexico City	Álvaro Obregón	Lomas de Mixcoac	19.3706	-99.2103		13	8	1938	Lyonnet, E.	2266	MEXU	282019
Agrostis	bourgaei E. Fourn.	Mexico	Mexico City	Álvaro Obregón	Lomas de Mixcoac	19.3706	-99.2103		13	8	1938	Lyonnet, E.	2266	MEXU	282020
Agrostis	bourgaei E. Fourn.	Mexico	Mexico City	Álvaro Obregón	Santa Rosa	19.3236	-99.2805	2700	18	8	1977	Ventura, A.	3004	CHAPA
Agrostis	bourgaei E. Fourn.	Mexico	Mexico City	Álvaro Obregón	Santa Rosa	19.3236	-99.2805	2700	18	8	1977	Ventura, A.	3004	CIIDIR
Agrostis	bourgaei E. Fourn.	Mexico	Mexico City	Álvaro Obregón	Santa Rosa	19.3236	-99.2805	2700	18	8	1977	Ventura, A.	3004	MEXU	772798
Agrostis	bourgaei E. Fourn.	Mexico	Mexico City	Álvaro Obregón	Santa Rosa	19.3236	-99.2805	2700	18	8	1977	Ventura, A.	3004	MEXU	1070999
Agrostis	bourgaei E. Fourn.	Mexico	Mexico City	Álvaro Obregón	Santa Rosa	19.3236	-99.2805	2700	18	8	1977	Ventura, A.	3004	XAL
Agrostis	bourgaei E. Fourn.	Mexico	Mexico City	Cuajimalpa	Llano de la Cieneguilla, Puerto de las Cruces	19.2469	-99.3344	3500	19	9	1983	Acosta, S. and R. Aguilar	417	CHAPA
Agrostis	bourgaei E. Fourn.	Mexico	Mexico City	Cuajimalpa	Llano de la Cieneguilla, Puerto de las Cruces	19.2469	-99.3344	3500	19	9	1983	Acosta, S. and R. Aguilar	417	CIIDIR
Agrostis	bourgaei E. Fourn.	Mexico	Mexico City	Cuajimalpa	Llano de la Cieneguilla, Puerto de las Cruces	19.2469	-99.3344	3500	19	9	1983	Acosta, S. and R. Aguilar	417	IEB	57920
Agrostis	bourgaei E. Fourn.	Mexico	Mexico City	Cuajimalpa	Llano de la Cieneguilla, Puerto de las Cruces	19.2469	-99.3344	3500	19	9	1983	Acosta, S. and R. Aguilar	417	MEXU	772748
Agrostis	bourgaei E. Fourn.	Mexico	Mexico City	Cuajimalpa	Llano de la Cieneguilla, Puerto de las Cruces	19.2469	-99.3344	3500	19	9	1983	Acosta, S. and R. Aguilar	418	CIIDIR
Agrostis	bourgaei E. Fourn.	Mexico	Mexico City	Cuajimalpa	Llano de la Cieneguilla, Puerto de las Cruces	19.2469	-99.3344	3500	19	9	1983	Acosta, S. and R. Aguilar	418	IEB	57913
Agrostis	bourgaei E. Fourn.	Mexico	Mexico City	Cuajimalpa	Llano de la Cieneguilla, Puerto de las Cruces	19.2469	-99.3344	3500	19	9	1983	Acosta, S. and R. Aguilar	418	MEXU	1071000
Agrostis	bourgaei E. Fourn.	Mexico	Mexico City	Cuajimalpa	Llano de la Cieneguilla, Puerto de las Cruces	19.2469	-99.3344	3500	19	9	1983	Acosta, S. and R. Aguilar	419	CIIDIR
Agrostis	bourgaei E. Fourn.	Mexico	Mexico City	Cuajimalpa	Llano de la Cieneguilla, Puerto de las Cruces	19.2469	-99.3344	3500	19	9	1983	Acosta, S. and R. Aguilar	419	IBUG	87291
Agrostis	bourgaei E. Fourn.	Mexico	Mexico City	Cuajimalpa	Llano de la Cieneguilla, Puerto de las Cruces	19.2469	-99.3344	3500	19	9	1983	Acosta, S. and R. Aguilar	419	MEXU	773025
Agrostis	bourgaei E. Fourn.	Mexico	Mexico City	Cuajimalpa	Llano de la Cieneguilla, Puerto de las Cruces	19.2469	-99.3344	3500	19	9	1983	Acosta, S. and R. Aguilar	419	MEXU	1070997
Agrostis	bourgaei E. Fourn.	Mexico	Mexico City	Cuajimalpa	Llano de la Cieneguilla, Puerto de las Cruces	19.2469	-99.3344	3500	19	9	1983	Acosta, S. and R. Aguilar	420	CHAPA
Agrostis	bourgaei E. Fourn.	Mexico	Mexico City	Cuajimalpa	Llano de la Cieneguilla, Puerto de las Cruces	19.2469	-99.3344	3500	19	9	1983	Acosta, S. and R. Aguilar	420	CIIDIR
Agrostis	bourgaei E. Fourn.	Mexico	Mexico City	Cuajimalpa	Llano de la Cieneguilla, Puerto de las Cruces	19.2469	-99.3344	3500	19	9	1983	Acosta, S. and R. Aguilar	420	IBUG	132997
Agrostis	bourgaei E. Fourn.	Mexico	Mexico City	Cuajimalpa	Llano de la Cieneguilla, Puerto de las Cruces	19.2469	-99.3344	3500	19	9	1983	Acosta, S. and R. Aguilar	420	IEB	57912
Agrostis	bourgaei E. Fourn.	Mexico	Mexico City	Cuajimalpa	Llano de la Cieneguilla, Puerto de las Cruces	19.2469	-99.3344	3500	19	9	1983	Acosta, S. and R. Aguilar	420	MEXU	772987
Agrostis	bourgaei E. Fourn.	Mexico	Mexico City	Cuajimalpa	Llano de la Cieneguilla, Puerto de las Cruces	19.2469	-99.3344	3500	19	9	1983	Acosta, S. and R. Aguilar	420	MEXU	1070998
Agrostis	bourgaei E. Fourn.	Mexico	Mexico City	Cuajimalpa	Llano de la Cieneguilla, Puerto de las Cruces	19.2469	-99.3344	3500	19	9	1983	Acosta, S. and R. Aguilar	IEB	MEXU	57919
Agrostis	bourgaei E. Fourn.	Mexico	Mexico City	Cuajimalpa	Puerto de las Cruces	19.2897	-99.3456	3100	18	9	1983	Herrera, Y.	288	CHAPA
Agrostis	bourgaei E. Fourn.	Mexico	Mexico City	Cuajimalpa	Puerto de las Cruces	19.2897	-99.3456	3100	18	9	1983	Herrera, Y.	288	CIIDIR
Agrostis	bourgaei E. Fourn.	Mexico	Mexico City	Cuajimalpa	Puerto de las Cruces	19.2897	-99.3456	3100	18	9	1983	Herrera, Y.	288	IEB	57929
Agrostis	bourgaei E. Fourn.	Mexico	Mexico City	Cuajimalpa	Puerto de las Cruces	19.2897	-99.3456	3100	18	9	1983	Herrera, Y.	288	MEXU	1071002
Agrostis	bourgaei E. Fourn.	Mexico	Mexico City	Cuajimalpa	Puerto Las Cruces	19.2958	-99.3481	3100	18	9	1983	Herrera, Y.	288	TEX	TEX00142157
Agrostis	bourgaei E. Fourn.	Mexico	Mexico City	Cuajimalpa	Desierto de los Leones	19.3125	-99.3085	2900	1	1	1938	Lyonnet, E.	2038	MEXU	279863
Agrostis	bourgaei E. Fourn.	Mexico	Mexico City	Cuajimalpa	Desierto de los Leones	19.3125	-99.3085	2900	1	1	1938	Lyonnet, E.	2038	MEXU	279865
Agrostis	bourgaei E. Fourn.	Mexico	Mexico City	Cuajimalpa	Desierto de Los Leones	19.2531	-99.3286	2900	1	1	1938	Lyonnet, E.	2038	US	1761251
Agrostis	bourgaei E. Fourn.	Mexico	Mexico City	Cuajimalpa	Desierto de los Leones	19.3125	-99.3085	2900	23	9	1938	Lyonnet, E.	2600	CHAPA
Agrostis	bourgaei E. Fourn.	Mexico	Mexico City	Cuajimalpa	Desierto de los Leones	19.3125	-99.3085	2900	23	9	1938	Lyonnet, E.	2600	ENCB
Agrostis	bourgaei E. Fourn.	Mexico	Mexico City	Cuajimalpa	Desierto de los Leones	19.3125	-99.3085	2900	23	9	1938	Lyonnet, E.	2600	MEXU	914600
Agrostis	bourgaei E. Fourn.	Mexico	Mexico City	Cuajimalpa	Desierto de los Leones	19.3125	-99.3085	2900	23	9	1938	Lyonnet, E.	2600	MEXU	1041879
Agrostis	bourgaei E. Fourn.	Mexico	Mexico City	Cuajimalpa	Desierto de los Leones	19.3125	-99.3085	2900	23	9	1938	Lyonnet, E.	2600	US	1761312
Agrostis	bourgaei E. Fourn.	Mexico	Mexico City	Cuajimalpa	Desierto de los Leones				23	10	1938	Lyonnet, E.	2721	US	1761354
Agrostis	bourgaei E. Fourn.	Mexico	Mexico City	Cuajimalpa	Llano de la Cieneguilla, cerca de Cerro de la Palma, Sierra de las Cruces			3600	26	8		Rzedowski, J.	20529	CHAPA
Agrostis	bourgaei E. Fourn.	Mexico	Mexico City	Cuajimalpa	El Zarco, Llano de la Cieneguilla, cerca del Cerro de la Palma, Sierra de las Cruces	19.2903	-99.3485	3500	9	7	1967	Rzedowski, J.	23851	MICH	1116428
Agrostis	bourgaei E. Fourn.	Mexico	Mexico City	Cuajimalpa	Desierto de los Leones, 1 km al S del convento			3000	8	11	1970	Rzedowski, J.	27916	CHAPA
Agrostis	bourgaei E. Fourn.	Mexico	Mexico City	Cuajimalpa	alrededores del Llano de la Cieneguilla, arriba del Desierto de los Leones			3400	5	9	1979	Rzedowski, J.	36364	CIIDIR
Agrostis	bourgaei E. Fourn.	Mexico	Mexico City	Magdalena Contreras	Cañada de Contreras, alrededores del Cuarto Dinamo			3000	5	8	1965	Rzedowski, J.	20420	CHAPA
Agrostis	bourgaei E. Fourn.	Mexico	Michoacán	Angangueo	Sierra Chincua	19.6781	-100.274	2910	28	7	2005	Cornejo, M.G. and G. Ibarra	1267	MEXU	1309400
Agrostis	bourgaei E. Fourn.	Mexico	Michoacán	Angangueo	Estación Chincua, reserva de la biósfera Mariposa Monarca	19.6562	-100.272	3030	5	8	2000	Cornejo, M.G. Et al.	67	IEB	151162
Agrostis	bourgaei E. Fourn.	Mexico	Michoacán	Angangueo	Estación Chincua, reserva de la biósfera Mariposa Monarca	19.6562	-100.272	3030	5	8	2000	Cornejo, M.G. Et al.	67	MEXU	96017
Agrostis	bourgaei E. Fourn.	Mexico	Michoacán	Angangueo	Encino Gordo, sierra Chincua			2930	13	1	1988	Mejía, M.	s.n.	IEB	57986
Agrostis	bourgaei E. Fourn.	Mexico	Michoacán	Angangueo	parte alta de la Sierra Chincua, cerca del Llano de las Papas	19.6562	-100.272	3200	17	11	1987	Rzedowski, J.	45802	IEB	58065
Agrostis	bourgaei E. Fourn.	Mexico	Michoacán	Charo	Between the Rio del Salto and La Polvilla, ca 18 mi E of Morelia	19.65	-100.95	2195 - 2438		11	1961	King, R.M. and T.R. Soderstrom	5106	US	2378957
Agrostis	bourgaei E. Fourn.	Mexico	Michoacán	Hidalgo	1 km al NE del campamento Agua Fría, Los Azufres	19.8058	-100.658	2870	16	8	1985	Rodríguez, L.S.	2032	IEB	58067
Agrostis	bourgaei E. Fourn.	Mexico	Michoacán	Maravatío	km 6 carr. Maravatío-Ciudad Hidalgo al S del poblado de Casa Blanca	19.8571	-100.452	2000				Morales, J.E. and A. Pastor	56	IEB	57943
Agrostis	bourgaei E. Fourn.	Mexico	Michoacán	Maravatío	km 6 de la carretera Maravatío-Ciudad Hidalgo, al S del poblado Casa Blanca	19.8571	-100.452	2020	26	11	1992	Morales, J.E. and A. Pastor	56	MEXU	1097493
Agrostis	bourgaei E. Fourn.	Mexico	Michoacán	Morelia	cerca de la cortina de la presa Cointzio	19.6085	-101.255	2100	15	10	1986	Rzedowski, J.	41001	IBUG	84321
Agrostis	bourgaei E. Fourn.	Mexico	Michoacán	Morelia	cerca de la cortina de la presa Cointzio	19.6085	-101.255	2100	15	10	1986	Rzedowski, J.	41001	IEB	57990
Agrostis	bourgaei E. Fourn.	Mexico	Michoacán	Queréndaro	Parque Garnica, ca. 29 km E of Morelia along highway 15 to Toluca	19.7134	-100.789	2800	19	8	1975	Davidse, G. and J. Davidse	9871	MEXU	54605
Agrostis	bourgaei E. Fourn.	Mexico	Michoacán	Queréndaro	Parque Garnica, ca. 29 km E of Morelia along highway 15 to Toluca	19.7134	-100.789	2800				Davidse, G. and J. Davidse	9871	US	3579072
Agrostis	bourgaei E. Fourn.	Mexico	Michoacán	Queréndaro	Presa Malpaís, afueras de Queréndaro	19.818	-100.853	1861	11	8	2000	Novelo, A. and L. Ramos	4056	IEB	151678
Agrostis	bourgaei E. Fourn.	Mexico	Michoacán	Queréndaro	Presa Malpaís, afueras de Queréndaro	19.818	-100.853	1861	11	8	2000	Novelo, A. and L. Ramos	4056	MO
Agrostis	bourgaei E. Fourn.	Mexico	Michoacán	Queréndaro	3 km al N de San José Lagunillas, sobre el camino a Milpillas	19.6974	-100.875	2750				Rzedowski, J.	40484	IBUG	84322
Agrostis	bourgaei E. Fourn.	Mexico	Michoacán	Queréndaro	3 km al N de San José Lagunillas, sobre el camino a Milpillas	19.6974	-100.875	2750				Rzedowski, J.	40484	IEB	57991
Agrostis	bourgaei E. Fourn.	Mexico	Michoacán	Queréndaro	3 km al S de San José de la Cumbre	19.6579	-100.858	2750	26	2	1989	Rzedowski, J.	48283	IEB	58074
Agrostis	bourgaei E. Fourn.	Mexico	Michoacán	Queréndaro	El Salto, 2 km al S de San Miguel de las Cuevas	19.7419	-100.809	2330				Zamudio S. and C. Medina	14392	IEB	22685
Agrostis	bourgaei E. Fourn.	Mexico	Michoacán	Queréndaro	El Salto, 2 km al S de San Miguel de las Cuevas	19.7419	-100.809	2330				Zamudio S. and C. Medina	14392	XAL	s.f.
Agrostis	bourgaei E. Fourn.	Mexico	Michoacán	Zinapécuaro	5 km de Pueblo Viejo	19.7575	-100.786	2330	17	6	1995	Aragón, L.	305	MEXU	1097484
Agrostis	bourgaei E. Fourn.	Mexico	Michoacán	Zinapécuaro	Arroyo El Chino, 2 km al N de Laguna Larga	19.8087	-100.677	2630	6	1	1989	Jasso, M.	715	IEB	58068
Agrostis	bourgaei E. Fourn.	Mexico	Morelos	Huitzilac	Lagunas de Zempoala	19.0532	-99.3128		19	9	1938	Lyonnet, E.	2518	CHAPA
Agrostis	bourgaei E. Fourn.	Mexico	Morelos	Huitzilac	Lagunas de Zempoala	19.0532	-99.3128		19	9	1938	Lyonnet, E.	2518	FCME	25221
Agrostis	bourgaei E. Fourn.	Mexico	Morelos	Huitzilac	Lagunas de Zempoala	19.0532	-99.3128		19	9	1938	Lyonnet, E.	2518	MEXU	287088
Agrostis	bourgaei E. Fourn.	Mexico	Morelos	Huitzilac	Zempoala	19.0503	-99.317		17	9	1938	Lyonnet, E.	2518	MEXU	287089
Agrostis	bourgaei E. Fourn.	Mexico	Morelos	Huitzilac	Lagunas de Zempoala	19.0532	-99.3128		19	9	1938	Lyonnet, E.	2518	UAMIZ	13936
Agrostis	bourgaei E. Fourn.	Mexico	Morelos	Huitzilac	Lagunas de Zempoala	19.0532	-99.3128		19	9	1938	Lyonnet, E.	2518	US	1761299
Agrostis	bourgaei E. Fourn.	Mexico	Morelos	Huitzilac	Parque Nacional Lagunas de Zempoala, Laguna Tonatiahua	19.0553	-99.3161	3200	20	8	1986	Matosic, P.R. et al.	1274	MEXU	844940
Agrostis	bourgaei E. Fourn.	Mexico	Morelos	Tlaquiltenango	Huaxtla	18.3744	-99.0722	725	23	2	2015	Rendón, G. et al.	s.n.	HUMO	36279
Agrostis	bourgaei E. Fourn.	Mexico	Morelos	Without municipality	upper end of lake 1, Lagunas de Zempoala National Park				28	7	1949	Rowell, C.M.	2028	US	2115401
Agrostis	bourgaei E. Fourn.	Mexico	Oaxaca	Teposcolula	Laguna Grande, 1 km al N de San Isidro Lagunas	17.6222	-97.5414	2200	5	8	1982	García-Mendoza	1116	MEXU
Agrostis	bourgaei E. Fourn.	Mexico	Puebla	San Nicolás de los Ranchos	Paso de Cortés, 3 km al S de la carretera a Amecameca, sobre la brecha al Volcán Iztaccíhuatl, 13 km al E de Amecameca	19.12	-98.63	3760	1	11	1976	Koch, S.D.	76237	CHAPA
Agrostis	bourgaei E. Fourn.	Mexico	Puebla	San Nicolás de los Ranchos	Paso de Cortés, 3 km al S de la carretera a Amecameca, sobre la brecha al Volcán Iztaccíhuatl, 13 km al E de Amecameca	19.12	-98.63	3760	1	11	1976	Koch, S.D.	76237	US	2824583
Agrostis	bourgaei E. Fourn.	Mexico	Puebla	San Nicolás de los Ranchos	declive E del Paso de Cortés, 3.5 km (5 km por la brecha) al NE del entronque de la carretera a Amecameca y el camino entre Popocatépetl e Iztaccíhuatl, 15 km al Ese de Amecameca			3600	6	12	1976	Koch, S.D.	76312	CHAPA
Agrostis	bourgaei E. Fourn.	Mexico	Puebla	San Nicolás de los Ranchos	Declive E del Paso de Cortés, 3.5 km (5 km por la brecha) al NE del entroque de la carretera a Amecameca y el camino entre Popocatépetl e Iztaccíhuatl, 15 km al ESE de Amecamea	19.0667	-98.4833	3600	6	12	1976	Koch, S.D.	76313	CHAPA
Agrostis	bourgaei E. Fourn.	Mexico	Puebla	San Nicolás de los Ranchos	Declive E del Paso de Cortés, 3.5 km (5 km por la brecha) al NE del entroque de la carretera a Amecameca y el camino entre Popocatépetl e Iztaccíhuatl, 15 km al ESE de Amecamea	19.0667	-98.4833	3600	6	12	1976	Koch, S.D.	76313	US	2832232
Agrostis	calderoniae Acosta	Mexico	México	Amecameca	vertiente SW del Iztaccíhuatl, 4 km al N de la estación retransmisora de TV	19.1431	-98.6477	3800	15	7	1965	Rzedowski, J.	20161	ENCB
Agrostis	calderoniae Acosta	Mexico	México	Tlalmanalco	La Ciénega, región de Peñas Cuatas,ladera NO Iztaccíhuatl	19.2253	-98.6808	3600	19	8	1983	Acosta, S.	687	ENCB
Agrostis	calderoniae Acosta	Mexico	México	Tlalmanalco	La Ciénega, región de Peñas Cuatas,ladera NO Iztaccíhuatl	19.2253	-98.6808	3600	19	8	1983	Acosta, S.	687	MEXU	436130
Agrostis	calderoniae Acosta	Mexico	México	Tlalmanalco	La Ciénega, región de Peñas Cuatas, ladera NW del Iztaccíhuatl	19.2253	-98.6808	3500	19	8	1984	Acosta, S.	692	IEB	58060
Agrostis	calderoniae Acosta	Mexico	México	Tlalmanalco	La Ciénega, región de Peñas Cuatas,ladera NO Iztaccíhuatl	19.2253	-98.6808	3650	6	1	1966	Rzedowski, J.	21798	ENCB
Agrostis	calderoniae Acosta	Mexico	México	Tlalmanalco	La Ciénega, región de Peñas Cuatas,ladera NO Iztaccíhuatl	19.2253	-98.6808	3600	18	7	1982	Rzedowski, J.	37855	ENCB
Agrostis	capillaris L.	Honduras	Francisco Morazán	Central	Bosque denso, húmedo y nebuloso de Montaña La Tigra al SO de San Juancito	14.2	-87.1	2000	11	6	1963	Molina, A.	12706	MICH	1116425
Agrostis	capillaris L.	Honduras	Francisco Morazán	Central	Bosque denso, húmedo y nebuloso de Montaña La Tigra al SO de San Juancito	14.2	-87.1	2000	11	6	1963	Molina, A.	12706	US	2579255
Agrostis	castellana Boiss. & Reut.	Mexico	México	Temascaltepec	Mesón Viejo, Temascaltepec	19.1667	-99.8833	2830	1	6	1933	Hinton, G.B.	3996	TEX	TEX00142522
Agrostis	castellana Boiss. & Reut.	Mexico	México	Temascaltepec	Mesón Viejo, Temascaltepec	19.1667	-99.8833	2830	1	6	1933	Hinton, G.B.	3996	US	1840856
Agrostis	castellana Boiss. & Reut.	Mexico	México	Temascaltepec	Mesón Viejo, Temascaltepec	19.1667	-99.8833	2830	1	6	1933	Hinton, G.B.	3996	US	1840856
Agrostis	elliottiana Schult.	United States	Arizona	Pima	Arizona National Scenic Trail, Santa Catalina Mountains, Coronado National Forest, along 4WD road west of Bellota Ranch.	32.3244	-110.655	1189	28	4	2005	Hodgson, W.C. et al.	20220	DES	DES00084864
Agrostis	elliottiana Schult.	United States	Arizona	Pima	Coronado National Forest, 6.8 mi E of Coronado National Forest boundary, laong extension of Tanque Verde Road	32.2516	-110.62	1300	28	4	1973	Lehto, E. et al.	10924	ASU	ASU0062161
Agrostis	elliottiana Schult.	United States	Arizona	Pima	E edge of Rincon Mountains , 4 km N of Pima-Cochise County line along USFS-35 (Mescal Road)	32.1167	-110.483	1330	16	4	1986	Reeder, J.R.	7842	MICH	1403292
Agrostis	elliottiana Schult.	United States	New Mexico	Hidalgo	Peloncillo Mountains, Cloverdale Creek Canyon about 1.3 road mi NW of the Pendleton Ranch House	31.449	-108.987	1676	20	4	1986	Worthington, R.D.	14015	COLO	1415983
Agrostis	elliottiana Schult.	United States	New Mexico	Hidalgo	Peloncillo Mountains, Cloverdale Creek Canyon about 1.3 road mi NW of the Pendleton Ranch House	31.449	-108.987	1676	20	4	1986	Worthington, R.D.	14015	DES	DES00035022R
Agrostis	elliottiana Schult.	United States	New Mexico	Hidalgo	Peloncillo Mountains, Cloverdale Creek Canyon about 1.3 road mi NW of the Pendleton Ranch House	31.449	-108.987	1676	20	4	1986	Worthington, R.D.	14015	NY	1554749
Agrostis	elliottiana Schult.	United States	New Mexico	Hidalgo	Peloncillo Mountains, Cloverdale Creek Canyon about 1.3 road mi NW of the Pendleton Ranch House	31.449	-108.987	1676	20	4	1986	Worthington, R.D.	14015	UNM	UNM0095671
Agrostis	exarata Trin.	Mexico	Baja California	Ensenada	Sierra San Pedro Mártir, head of arroyo Copal, steep canyon on E sidealong crest of range, 1.5 km N of cerro Observatorio	31.0442	-115.463	2800	16	7	1988	Boyd, S. and T. Ross	2544	F	2076997
Agrostis	exarata Trin.	Mexico	Baja California	Ensenada	Sierra San Pedro Mártir, head of arroyo Copal, steep canyon on E sidealong crest of range, 1.5 km N of cerro Observatorio	31.0442	-115.463	2800	16	7	1988	Boyd, S. and T. Ross	2544	MEXU	657182
Agrostis	exarata Trin.	Mexico	Baja California	Ensenada	Sierra San Pedro Mártir, head of arroyo Copal, steep canyon on E sidealong crest of range, 1.5 km N of cerro Observatorio	31.0442	-115.463	2800	16	7	1988	Boyd, S. and T. Ross	2544	NY	NY1637232
Agrostis	exarata Trin.	Mexico	Baja California	Ensenada	Sierra San Pedro Martir, seep along road to Observatory, between Observatory and road to La Tasajera	31.0356	-115.469	2546	31	7	2005	De Groot, S.J. and R. Lauri	5159	BRY	BRYV0074691
Agrostis	exarata Trin.	Mexico	Baja California	Ensenada	Mexico, Baja California, Sierra San Pedro Martir, just outside National Park entrance, ca. 20 mi E of Meling Ranch	30.8316	-115.557	1000	22	8	1972	McGill. L.	539	ASU	ASU0005884
Agrostis	exarata Trin.	Mexico	Baja California	Ensenada	Sierra San Pedro Martir, arroyo 2 km SE of Yerbabuena	31.0042	-115.45	2450	4	9	1978	Moran, R.	26241	DES	DES00024823
Agrostis	exarata Trin.	Mexico	Baja California	Ensenada	Sierra San Pedro Martir, arroyo 2 km SE of Yerbabuena	31.0042	-115.45	2450	4	9	1978	Moran, R.	26241	MSC	MSC0217960
Agrostis	exarata Trin.	Mexico	Baja California	Ensenada	Sierra San Pedro Martir, in arroando, Jeffrey Pine forest, Yerba Buena	31.0129	-115.48	2475	16	8	1967	Moran, R. and R.F. Thorne	14158	SD	76614
Agrostis	exarata Trin.	Mexico	Baja California	Ensenada	Sierra San Pedro Martir, occasional band small stream, JeffreyPine forest, Yerba Buena	31.0129	-115.48	2550	16	8	1967	Moran, R. and R.F. Thorne	14218	SD	76644
Agrostis	exarata Trin.	Mexico	Baja California	Ensenada	Sierra San Pedro Martir, Los Llanitos	30.9667	-115.433	2400	17	8	1967	Reid Moran; R. F. Thorne	14251	SD	76644
Agrostis	exarata Trin.	Mexico	Baja California	Ensenada	Sierra San Pedro Mártir, cypress canyon near end of Upper Vallecitos road at Los Llanitos, ca. 6.4 mi SE from Observatory road at Vallecitos near SW base of Cerros la Botella Azul	31.0333	-115.458	2300	19	7	1988	Thorne, R.F. et al.	63486	ARIZ	432641
Agrostis	exarata Trin.	Mexico	Baja California	Ensenada	Parque Nacional Sierra San Pedro Mártir, Vallecitos	31.0333	-115.458	2430	1	9	1985	Thorne, R.F., et al.	61432	MEXU	820932
Agrostis	exarata Trin.	Mexico	Baja California	Ensenada	Parque Nacional Sierra San Pedro Mártir, Vallecitos	31.0333	-115.458	2430	1	9	1985	Thorne, R.F., et al.	61433	US	3643141
Agrostis	exarata Trin.	Mexico	Baja California	San Felipe	Canyon del Diablo, to the north and west of Picacho del Diablo (Cerro La Encantada), eastern flank of Sierra San Pedro Martir	31.0833	-115.383	1600	16	6	1954	Chambers, K.	557	UC	UC1023855
Agrostis	exarata Trin.	Mexico	Baja California	San Felipe	Canyon del Diablo, to the north and west of Picacho del Diablo (Cerro La Encantada), eastern flank of Sierra San Pedro Martir	31.0833	-115.383	1600	16	6	1954	Chambers, K.	616	UC	UC1023863
Agrostis	exarata Trin.	Mexico	Baja California	Without municipality	Tia Juana [Tijuana?]			20		6	1895	Stokes, S.G.	s.n.	SD	13421
Agrostis	exarata Trin.	Mexico	Baja California Sur	Los Cabos	Along small dry streambed, on open rolling ridge tops, La Chuparosa	23.4833	-109.783	1800	12	4	1955	Carter, A. and R.S. Ferris	s.n.	SD	49667
Agrostis	exarata Trin.	Mexico	Chihuahua	Casas Grandes	In the Tinaja, about 20 miles from the home of Herman Hatch in Colonia Juarez	30.3599	-108.089	1580	6	6	1965	Moore, G.	527	BRY	BRYV0090963
Agrostis	exarata Trin.	Mexico	Chihuahua	Casas Grandes	At Pacheco, on road to Keith Bowman's ranch and at the ranch	30.0871	-108.344	1900	11	7	1997	Spencer, J. and D. Atwood	687	BRY	BRYV0074721
Agrostis	exarata Trin.	Mexico	Chihuahua	Guachochi	Rejogochic, N of Humira and the gorge of the Barranco del Cobre, S of Creel	27.4159	-107.483	1870	1	11	1975	Bye, R.	5728	ASU	ASU0005885
Agrostis	exarata Trin.	Mexico	Chihuahua	Guachochi	Rejogochic, N of Humira and the gorge of the Barranco del Cobre, S of Creel	27.4159	-107.483		1	11	1975	Bye, R.	5728	COLO	1416460
Agrostis	exarata Trin.	Mexico	Chihuahua	Guachochi	SW of Cusarare at brink of Cascada de Cusarare	27.625	-107.542	1075	22	7	1973	Bye, R.A.	4317b	COLO	1419829
Agrostis	exarata Trin.	Mexico	Chihuahua	Guachochi	SW of Cusarare at brink of Cascada de Cusarare	27.625	-107.542	1075	22	7	1973	Bye, R.A.	4317b	MEXU	511935
Agrostis	exarata Trin.	Mexico	Chihuahua	Janos	1 mi S of Los Azules, in Sierra La Brena on the Sierra Madre Occidental	30.2177	-108.53	2039	26	9	1998	Spencer, J. and D. Atwood	1301	BRY	BRYV0074723
Agrostis	exarata Trin.	Mexico	Chihuahua	Ocampo	Parque Nacional de la Cascada de Basaseachic	28.1667	-108.208	1600	26	4	1985	Spellenberg, R. et al.	8022	MEXU	558777
Agrostis	exarata Trin.	Mexico	Chihuahua	Ocampo	Parque Nacional de la Cascada de Basaseachic	28.1667	-108.208	1600	25	4	1987	Spellenberg, R. et al.	9056	MEXU	639839
Agrostis	exarata Trin.	Mexico	Chihuahua	Ocampo	Cascada de Basaseachic, Rio Basaseachic	28.175	-108.211	1800	4	6	1999	Van Devender, T. et al.	99-218	ASC	ASC00081527
Agrostis	exarata Trin.	Mexico	Chihuahua	Without municipality	by springs, Sierra Madre			2895	3	10	1887	Pringle, C.G.	1421	F	104785
Agrostis	exarata Trin.	Mexico	Chihuahua	Without municipality	By springs, Sierra Madre			2900	3	10	1887	Pringle, C.G.	1421	MEXU	4738
Agrostis	exarata Trin.	Mexico	Coahuila	Zaragoza	Sierra del Carmen, Canyon de Sentenela on Hacienda Piedra Blanca	29.1102	-101.705	860	6	7	1936	Wynf, F.L. and C.H. Muller	547	MSC	MSC0217962
Agrostis	exarata Trin.	Mexico	Durango	Canelas	28.5 km de Canelas por el camino a Durango	25.1147	-106.5	1325	6	10	1985	González, S.	3459	IEB	57931
Agrostis	exarata Trin.	Mexico	Durango	Canelas	28.5 km de Canelas por el camino a Durango	25.1147	-106.5	1325	6	10	1985	González, S.	3459	MEXU	531278
Agrostis	exarata Trin.	Mexico	Durango	Canelas	28.5 km de Canelas, por el camino a Durango	25.1147	-106.5	2650	6	10	1985	González, S. et al.	3459	CIIDIR
Agrostis	exarata Trin.	Mexico	Durango	Canelas	Cuevecillas, 1.8 km al E del Entronque Topia-Canelas, por el camino a Durango	25.1319	-106.45	2600	6	10	1985	González, S. et al.	3476	CIIDIR
Agrostis	exarata Trin.	Mexico	Durango	Durango	collected at the city of Durango and vicinity	24.0311	-104.662				1896	Palmer, E.	190	F	51303
Agrostis	exarata Trin.	Mexico	Durango	Durango	collected at the city of Durango and vicinity	24.0311	-104.662				1896	Palmer, E.	190	FCME	155293
Agrostis	exarata Trin.	Mexico	Durango	San Dimas	Vencedores, paraje El Pantano, al SO del poblado	24.4222	-105.714	2460	24	8	2013	Heynes, S. et al.	557	CIIDIR
Agrostis	exarata Trin.	Mexico	Durango	San Dimas	Vencedores, camino a las cabañas	24.4494	-105.776	2355	25	8	2013	Heynes, S.A. et al.	587	MEXU	1493961
Agrostis	exarata Trin.	Mexico	Durango	Without municipality	State of Durango							Garcia, P.I.	378	US	1013355
Agrostis	exarata Trin.	Mexico	Guanajuato	San Felipe	Vergel de la Sierra	21.385	-101.635	2440	3	9	1981	Beetle, A.A.	M-7402	MICH	1116430
Agrostis	exarata Trin.	Mexico	Guanajuato	San Felipe	Vergel de la Sierra	21.385	-101.635	2440	3	9	1981	Guzmán, R.	4543	MEXU	800403
Agrostis	exarata Trin.	Mexico	Guanajuato	San Felipe	Vergel de la Sierra	21.385	-101.635	2400	3	9	1981	Santillán, R.	154-R	MEXU	1071010
Agrostis	exarata Trin.	Mexico	Hidalgo	Acaxochitlán	San Francisco	20.1898	-98.1453	2000	30	5	1985	Villa, A.	186	MEXU	1071007
Agrostis	exarata Trin.	Mexico	Sonora	Without municipality	Sonora				24	6	1855	Schott, A.	s.n.	F
Agrostis	exarata Trin.	United States	Arizona	Cochise	Rucker Canyon	31.7575	-109.361	2495	28	5	1952	Blakley, E.R.	1301	DES	DES00007014
Agrostis	exarata Trin.	United States	Arizona	Cochise	Coronado National Forest; West Turkey Creek, near Rock Creek	31.8671	-109.379	1737	14	9	1997	Fry, J. et al.	109	ASU	ASU0071209
Agrostis	exarata Trin.	United States	Arizona	Cochise	Huachuca Mountains, Carr Canyon, near end of road	31.4298	-110.304	1920	12	8	1947	Gould, F.W. and L.E. Gillogly	4398	F	1584562
Agrostis	exarata Trin.	United States	Arizona	Cochise	Huachuca Mountains, Carr Canyon, near end of road	31.4298	-110.304	1920	12	8	1947	Gould, F.W. and L.E. Gillogly	4398	NY	1555398
Agrostis	exarata Trin.	United States	Arizona	Cochise	Turkey Creek below highway 181, ca. 50 km (by air) ESE of Willcox, Sulphur Springs Valley	31.872	-109.491	1472	8	5	2016	Roll, C.M.	2054	ARIZ	438929
Agrostis	exarata Trin.	United States	Arizona	Pima	Saguaro National Park, Rincon Mountain District, Rincon Mountains. Near pond at Manning Camp	32.2083	-110.55	2438	26	6	1982	Bowers, J.E. and S.P. McLaughlin	R-296	ARIZ	247830
Agrostis	exarata Trin.	United States	Arizona	Pima	Forest Cabin, Baboquivari Mountains	31.7897	-111.586	2091	14	5	1941	Goodding	110-41	ASU	ASU0062185
Agrostis	exarata Trin.	United States	Arizona	Pima	Sabino Canyon, Santa Catalina Mountains	32.3302	-110.795	2000	2	5	1903	Thornber, J.J.	492	ASU	ASU0062178
Agrostis	exarata Trin.	United States	California	San Bernardino	San Bernardino National Forest, San Gorgonio Wilderness, headwaters of the Whitewater watershed, head of the North Fork of Whitewater River, collecting at North Fork Meadows, San Gorgonio Mountain	34.1018	-116.802	2590	6	7	2016	Bell, D.S. and A. Chambers	9893	RSA	863639
Agrostis	exarata Trin.	United States	California	San Diego	along Joaquapin Creek, 200 m NE of Dyar Sprring Trail junction, Cuyamaca Ranchocho State Park	32.9208	-116.546	1450	26	7	1985	Curto, M.	65	SD	120516
Agrostis	exarata Trin.	United States	California	San Diego	along the Sweetwater River through Green Valley, especially near Juaquapin Creek junction, Cuyamaca Rancho State Park	32.9136	-116.57	1220	9	7	1986	Curto, M.	343	SD	121274
Agrostis	exarata Trin.	United States	California	San Diego	Near Terry's Lodge, Laguna Mountains	32.867	-116.442	1800	31	8	1938	Gander, F.F.	6430	SD	22641
Agrostis	exarata Trin.	United States	California	San Diego	Hot Springs Mountain area, in clearing at edge of road 200 m northwest of gate at boundary on Los Coyotes Indian Reservation, road to Lost Valley.	33.3144	-116.579	1900	16	6	2000	Hendrickson, L.	318	BSCA	BSCA5318
Agrostis	exarata Trin.	United States	California	San Diego	Cuyamaca Rancho State Park, 0.4 mile NE of intersection of State Highway 79 and Stonewall Mine Road, ca. 100 m NE of Los Caballos equestrian campground and 20 m south of Stonewall Mine Road in north-treading drainage	32.9728	-116.571	1440	26	6	2005	Hendrickson, L.	1093	BSCA	BSCA4351
Agrostis	exarata Trin.	United States	California	San Diego	Cuyamaca Rancho State Park, 0.4 mile NE of intersection of State Highway 79 and Stonewall Mine Road, ca. 100 m NE of Los Caballos equestrian campground and 20 m south of Stonewall Mine Road in north-treading drainage	32.9728	-116.571	1440	26	6	2005	Hendrickson, L.	1093	SD	233381
Agrostis	exarata Trin.	United States	California	San Diego	Cuyamaca Rancho State Park, Green Valley east of State highway 78 and access road to historic Dyer house, Sweetwater River near confluence with Cold Stream.	32.9253	-116.559	1232	6	10	2005	Hendrickson, L.	1180	SD	233379
Agrostis	exarata Trin.	United States	California	San Diego	Cuyamaca Rancho State Park, Cuyamaca Peak, 1 mi E of Highway 79, beside Fern Flat Fire Road (unpaved), 0.5 mile SE of intersection with Lookout Fire Road and 0.8 air mile ENE of summit	32.9487	-116.594	1586	18	9	2008	Hendrickson, L.	3276	BSCA	BSCA4349
Agrostis	exarata Trin.	United States	California	San Diego	Cuyamaca Rancho State Park, Cuyamaca Peak, 1 mi E of Highway 79, beside Fern Flat Fire Road (unpaved), 0.5 mile SE of intersection with Lookout Fire Road and 0.8 air mile ENE of summit	32.9487	-116.594	1586	18	9	2008	Hendrickson, L.	3276	SD	233385
Agrostis	exarata Trin.	United States	California	San Diego	Cuyamaca Rancho State Park, Green Valleand, S-79 at Park Headquarters, Countand School Camp, E on Upper Green Valleand Fire Road past campus to gate, then ca. 1 mile north on UGVFRd.	32.9423	-116.55	1234	1	7	2006	Jee, L.L. and L. E. Hendrickson	149	SD	233377
Agrostis	exarata Trin.	United States	California	San Diego	Laguna Mountais, Lucky 5 Ranch, southern portion of new acquisition by California State Parks, W side of Sunrise highway (S-1) between Cuyamaca Lake and Mount Laguna	32.9322	-116.49	1624	15	7	2003	Rebman, J.P. et al.	9373	BSCA	BSCA5317
Agrostis	exarata Trin.	United States	California	San Diego	Laguna Mountais, Lucky 5 Ranch, southern portion of new acquisition by California State Parks, W side of Sunrise highway (S-1) between Cuyamaca Lake and Mount Laguna	32.9322	-116.49	1624	15	7	2003	Rebman, J.P. et al.	9373	SD	164365
Agrostis	exarata Trin.	United States	California	San Diego	Cuyamaca Rancho State Park, along Azalea Spring Fire Road between Middle Peak and Cuyamaca Peak, vicinity of Azalea Spring	32.9605	-116.6	1625	16	6	2009	Rebman, J.P. et al.	18144	BSCA	BSCA5314
Agrostis	exarata Trin.	United States	California	San Diego	Cuyamaca Rancho State Park, along Azalea Spring Fire Road between Middle Peak and Cuyamaca Peak, vicinity of Azalea Spring	32.9605	-116.6	1625	16	6	2009	Rebman, J.P. et al.	18144	SD	198861
Agrostis	exarata Trin.	United States	California	San Diego	Cleveland National Forest, vicinity of Buckman Springs, NE of Morena Reservoir, S of Morena Stokes Valley, Corral Canyon Road, and W of Buckman Springs Road	32.7048	-116.506	930	26	6	2012	Rebman, J.P. et al.	25033	SD	231472
Agrostis	exarata Trin.	United States	California	San Diego	Cuyamaca State Park. Near the Cold Stream Trail, E of Hwy 79, about 1/4 mile SE of the West Mesa parking area, 1.5 mi SE of Park Headquarters.	32.9371	-116.562	1277	16	9	2005	Sweet, M. y B. Bruce	207	BSCA	BSCA4350
Agrostis	exarata Trin.	United States	New Mexico	Grant	Mimbres River	32.8584	-107.978	1676	1	7	1904	Metcalfe, O.B.	1073	F	187470
Agrostis	exarata Trin.	United States	New Mexico	Grant	Mimbres River	32.8584	-107.978	1676	1	7	1904	Metcalfe, O.B.	1073	NY	1555382
Agrostis	exarata Trin.	United States	New Mexico	Luna	Windmill Canyon	32.1555	-107.595	2438	2	10	1994	Roalson, E.H. and K.W. Allred	1201	BRY	BRYV0074695
Agrostis	exarata Trin.	United States	Texas	Brewster	Lower Oak Creek, Chisos Mountains	29.266	-103.301		6	7	1937	Warnock, B.H.	20153	TEX	TEX00312180
Agrostis	exarata Trin.	United States	Texas	Jeff Davis	Davis Mountains, Little Aguja Canyon	30.9204	-103.827	1520	12	6	1931	Moore, J.A. and J.A. Steyermark	3069	MICH	1403383
Agrostis	exarata Trin.	United States	Texas	Jeff Davis	Davis Mountains, Little Aguja Canyon	30.9204	-103.827	1520	12	6	1931	Moore, J.A. and J.A. Steyermark	3069	NY	1555373
Agrostis	exarata Trin.	United States	Texas	Jeff Davis	Davis Mountains, Little Aguja Canyon	30.8082	-103.909	1520	12	6	1928	Palmer, E.J.	34496	NY	1555372
Agrostis	exarata Trin.	United States	Texas	Jeff Davis	Livermore Ranch, ca. 15 air miles E of State Highway 166 via dirt ranch road and ca. 18 air miles W of Fort Davis, S end of Davis Mountains	30.6189	-104.189	1950	24	7	2016	Yatskievych, G. et al.	16-224	TEX	TEX00496968
Agrostis	exarata Trin.	United States	Texas	Jeff Davis	Livermore Ranch, ca. 15 air miles E of State Highway 166 via dirt ranch road and ca. 18 air miles W of Fort Davis, S end of Davis Mountains	30.6189	-104.189	1950	24	7	2016	Yatskievych, G. et al.	16-232a	TEX	TEX00517054
Agrostis	ghiesbreghtii E. Fourn.	Guatemala	Quetzaltenango	Quetzaltenango	Volcán Santa María, upper NE facing slopes to summit of volcano	14.7583	-91.5492	3600	13	1	1940	Steyermark, J.A.	34160	F	1049188
Agrostis	ghiesbreghtii E. Fourn.	Guatemala	Sacatepéquez	Alotenango	Volcán de Acatenango	14.4995	-90.8718	3200	10	4	2000	Véliz, M. et al.	8303	MEXU	991937
Agrostis	ghiesbreghtii E. Fourn.	Guatemala	Sacatepéquez	Alotenango	Volcán de Acatenango	14.4995	-90.8718	3700	11	4	2000	Véliz, M. et al.	8371	MEXU	1265256
Agrostis	ghiesbreghtii E. Fourn.	Guatemala	Sacatepéquez	Santa María de Jesús	Volcán de Agua	14.4681	-90.7365	3200	24	8	2000	Véliz, M. et al.	10298	MEXU	1349161
Agrostis	ghiesbreghtii E. Fourn.	Mexico	Chiapas	Motozintla	NW slope of Cerro Mozotlan , below the microwave tower along the road from Huixtla to El Porvenir and Siltepec	15.4261	-92.3436	3000	15	10	1980	Breedlove, D.E.	46272	MEXU	823121
Agrostis	ghiesbreghtii E. Fourn.	Mexico	Chiapas	Motozintla	near summit of Cerro Mozotal	15.4261	-92.3436	2750	24	11	1981	Breedlove, D.E.	55885	MEXU	823124
Agrostis	ghiesbreghtii E. Fourn.	Mexico	Chiapas	Motozintla	near summit of Cerro Mozotal	15.4261	-92.3436	2750	24	11	1981	Breedlove, D.E.	55893	MEXU	823128
Agrostis	ghiesbreghtii E. Fourn.	Mexico	Chiapas	Motozintla	near summit of Cerro Mozotal	15.4261	-92.3436	2750	24	11	1981	Breedlove, D.E.	55893	MO	282013
Agrostis	ghiesbreghtii E. Fourn.	Mexico	Chiapas	Motozintla	Near summit of Cerro Mozotal	15.4261	-92.3436	2750	24	11	1981	Breedlove, D.E. and B. Bartholomew	55885	MICH	1116432
Agrostis	ghiesbreghtii E. Fourn.	Mexico	Chiapas	Motozintla	Near summit of Cerro Mozotal	15.4261	-92.3436	2750	24	11	1981	Breedlove, D.E. and B. Bartholomew	55885	TEX	TEX00142515
Agrostis	ghiesbreghtii E. Fourn.	Mexico	Guanajuato	Xichú	Sierra de Xichú	21.2874	-100.089	1900	19	9	1981	Mora, A.	281-AMB	MEXU	1071021
Agrostis	ghiesbreghtii E. Fourn.	Mexico	Guerrero	Atoyac de Álvarez	6 km después de Puerto del Gallo hacia Cerro Teotepec	17.4647	-100.153	2700	12	12	1998	Velázquez, E.	1859	MEXU	1071013
Agrostis	ghiesbreghtii E. Fourn.	Mexico	Guerrero	Coyuca de Benítez	Cerro Teotepec Chico [Cerro Tlacotpec]	17.3833	-100.083	2860	1	10	1992	Lorea, F.	2244	FCME
Agrostis	ghiesbreghtii E. Fourn.	Mexico	Guerrero	Coyuca de Benítez	Cerro Teotepec Chico [Cerro Tlacotpec]	17.3833	-100.083	2860	1	10	1992	Lorea, F.	2244	MEXU	1071011
Agrostis	ghiesbreghtii E. Fourn.	Mexico	Guerrero	Coyuca de Benítez	El Parteaguas, 8 km despúes de la desviación a Pueblo Viejo, hacia Puerto del Gallo	17.4592	-100.134	3090	9	12	1998	Velázquez, E.	1769	MEXU	1071015
Agrostis	ghiesbreghtii E. Fourn.	Mexico	Guerrero	General Heliodoro Castillo	Cerro Teotepec, ladera N	17.4667	-100.217	3000	27	1	1993	Diego, N.	6730	MEXU	107012
Agrostis	ghiesbreghtii E. Fourn.	Mexico	Guerrero	General Heliodoro Castillo	Puerto Unión, ladera del Cerro Teotepec	17.4513	-100.059	3030	31	10	1998	Diego, N. et al.	8204	MEXU	1071040
Agrostis	ghiesbreghtii E. Fourn.	Mexico	Guerrero	General Heliodoro Castillo	Escalerilla	17.4722	-100.039	2550	1	11	1998	Diego, N. et al.	8296	FCME	91388
Agrostis	ghiesbreghtii E. Fourn.	Mexico	Guerrero	General Heliodoro Castillo	Escalerilla	17.4722	-100.039	2550	1	11	1998	Diego, N. et al.	8296	MEXU	1071019
Agrostis	ghiesbreghtii E. Fourn.	Mexico	Guerrero	General Heliodoro Castillo	Escalerilla	17.4722	-100.039	2550	1	11	1998	Diego, N. et al.	8296	MEXU	1071042
Agrostis	ghiesbreghtii E. Fourn.	Mexico	Guerrero	General Heliodoro Castillo	Escalerilla	17.4722	-100.039	2550	1	11	1998	Diego, N. et al.	8296	MEXU	1184847
Agrostis	ghiesbreghtii E. Fourn.	Mexico	Guerrero	General Heliodoro Castillo	Cerro Teotepec	17.4667	-100.217	3350	11	4	1963	Rzedowski, J.	16505	ENCB
Agrostis	ghiesbreghtii E. Fourn.	Mexico	Guerrero	General Heliodoro Castillo	Cerro Teotepec	17.4667	-100.217	3350	11	4	1963	Rzedowski, J.	16505	MSC	MSC0217966
Agrostis	ghiesbreghtii E. Fourn.	Mexico	Guerrero	General Heliodoro Castillo	Cerro Teotepec	17.4667	-100.217	3350	5	12	1963	Rzedowski, J.	18137	ENCB
Agrostis	ghiesbreghtii E. Fourn.	Mexico	Guerrero	General Heliodoro Castillo	Cerro Teotepec	17.4667	-100.217	3350	5	12	1963	Rzedowski, J.	18137	F	1706927
Agrostis	ghiesbreghtii E. Fourn.	Mexico	Guerrero	General Heliodoro Castillo	Cerro Teotepec	17.4667	-100.217	3350	5	12	1963	Rzedowski, J.	18137	IEB	212308
Agrostis	ghiesbreghtii E. Fourn.	Mexico	Guerrero	General Heliodoro Castillo	Cerro Teotepec	17.4667	-100.217	3350	5	12	1963	Rzedowski, J.	18137	MICH	1116475
Agrostis	ghiesbreghtii E. Fourn.	Mexico	Guerrero	General Heliodoro Castillo	Cerro Teotepec	17.4667	-100.217	3350	5	12	1963	Rzedowski, J.	18167	F	1706926
Agrostis	ghiesbreghtii E. Fourn.	Mexico	Guerrero	General Heliodoro Castillo	Cerro Teotepec	17.4667	-100.217	3350	5	12	1963	Rzedowski, J.	18167	MICH	1116476
Agrostis	ghiesbreghtii E. Fourn.	Mexico	Guerrero	General Heliodoro Castillo	Cerro Teotepec	17.4667	-100.217	3350	5	12	1963	Rzedowski, J.	18167	US	2625320
Agrostis	ghiesbreghtii E. Fourn.	Mexico	Guerrero	General Heliodoro Castillo	Vertiente SO del Cerro Teotepec	17.4833	-100.2	3400	29	1	1965	Rzedowski, J. and R. McVaugh	209	ENCB
Agrostis	ghiesbreghtii E. Fourn.	Mexico	Hidalgo	Mineral del Chico	Alrededores de Las Ventanas, 5 km al N de Pachuca	20.1925	-98.7395	2900	2	11	1983	Acosta, S. et al.	416	FCME	118595
Agrostis	ghiesbreghtii E. Fourn.	Mexico	Hidalgo	Mineral del Chico	Alrededores de Las Ventanas, 5 km al N de Pachuca	20.1925	-98.7395	2900	2	11	1983	Acosta, S. et al.	416	FCME	118596
Agrostis	ghiesbreghtii E. Fourn.	Mexico	Hidalgo	Mineral del Chico	Alrededores de Las Ventanas, 5 km al N de Pachuca	20.1925	-98.7395	2900	2	11	1983	Acosta, S. et al.	416	MEXU	783747
Agrostis	ghiesbreghtii E. Fourn.	Mexico	Hidalgo	Mineral del Chico	Alrededores de Las Ventanas, 5 km al N de Pachuca	20.1925	-98.7395	2900	2	11	1983	Acosta, S. et al.	416	UAMIZ	18860
Agrostis	ghiesbreghtii E. Fourn.	Mexico	Hidalgo	Mineral del Chico	Alrededores de Las Ventanas, 5 km al N de Pachuca	20.1925	-98.7395	2900	2	11	1983	Acosta, S. et al.	416	XAL
Agrostis	ghiesbreghtii E. Fourn.	Mexico	Hidalgo	Mineral del Chico	El Chico				29	7	1938	Lyonnet, E.	2223	CHAPA
Agrostis	ghiesbreghtii E. Fourn.	Mexico	Hidalgo	Mineral del Chico	El Chico				29	7	1938	Lyonnet, E.	2223	FCME	25117
Agrostis	ghiesbreghtii E. Fourn.	Mexico	Hidalgo	Mineral del Chico	El Chico				29	7	1938	Lyonnet, E.	2223	MEXU	281970
Agrostis	ghiesbreghtii E. Fourn.	Mexico	Hidalgo	Mineral del Chico	El Chico				29	7	1938	Lyonnet, E.	2223	MEXU	281971
Agrostis	ghiesbreghtii E. Fourn.	Mexico	Hidalgo	Mineral del Chico	El Chico				29	7	1938	Lyonnet, E.	2223	US	2238728
Agrostis	ghiesbreghtii E. Fourn.	Mexico	Hidalgo	Mineral del Chico	El Chico					8	1928	Lyonnet, E.	46b	MEXU	240573
Agrostis	ghiesbreghtii E. Fourn.	Mexico	Hidalgo	Mineral del Chico	El Chico					8	1928	Lyonnet, E.	46b	MEXU	240572
Agrostis	ghiesbreghtii E. Fourn.	Mexico	Hidalgo	Mineral del Chico	3 km al S de El Chico			2800	11	7	1988	Medina M. and M.A. Barrios	3619	IBUG	137735
Agrostis	ghiesbreghtii E. Fourn.	Mexico	Hidalgo	Mineral del Chico	Cerro de Las Ventanas	20.1854	-98.7347	3050	21	8	1983	Rzedowski, J.	38184	IEB	57933
Agrostis	ghiesbreghtii E. Fourn.	Mexico	Hidalgo	Mineral del Chico	Cerro de Las Ventanas	20.1854	-98.7347	3050	21	8	1983	Rzedowski, J.	38184	XAL	67782
Agrostis	ghiesbreghtii E. Fourn.	Mexico	Hidalgo	Real del Monte	Parte alta del cerro Zumate, cerca de Pueblo Nuevo	20.168	-98.6668	3000	21	8	1983	Rzedowski, J.	38182	IEB	57939
Agrostis	ghiesbreghtii E. Fourn.	Mexico	Hidalgo	Real del Monte	Parte alta del cerro Zumate, cerca de Pueblo Nuevo	20.168	-98.6668	3000	21	8	1983	Rzedowski, J.	38182	MEXU	918510
Agrostis	ghiesbreghtii E. Fourn.	Mexico	Hidalgo	Zimapán	11 km al S de La Luz	20.7333	-99.3667	1100	10	1	1991	Huerta, V.M.	1165	CIB
Agrostis	ghiesbreghtii E. Fourn.	Mexico	Hidalgo	Zimapán	11 km al S de La Luz	20.7333	-99.3667	1100	10	1	1991	Huerta, V.M.	1165	IEB	57935
Agrostis	ghiesbreghtii E. Fourn.	Mexico	Hidalgo	Zimapán	11 km al S de La Luz	20.7333	-99.3667	1100	10	1	1991	Huerta, V.M.	1165	XAL	57935
Agrostis	ghiesbreghtii E. Fourn.	Mexico	México	Ixtapaluca	Río Frío, camino a Puebla	19.3547	-98.6686	3000		9	1927	Lyonnet, E.	67	MEXU	240329
Agrostis	ghiesbreghtii E. Fourn.	Mexico	México	Ixtapaluca	Río Frío, camino a Puebla	19.3547	-98.6686	3000		9	1927	Lyonnet, E.	67	US	1034080
Agrostis	ghiesbreghtii E. Fourn.	Mexico	México	Ocuilán	Laguna Tonatihua	19.0553	-99.3161	2800	6	10	1987	Castañeda, J.	642	MEXU	1283812
Agrostis	ghiesbreghtii E. Fourn.	Mexico	México	Ocuilán	Lagunas de Zempoala	19.0503	-99.317	2890	31	10	1987	Castañeda, J.	860	MEXU	1310725
Agrostis	ghiesbreghtii E. Fourn.	Mexico	México	San Simón de Guerrero	3 km sobre la desviación de Simón de Guerrero, carretera hacia Sultepec	19.0186	-100.028	2870	7	2	1984	Manrique, E. et al.	673	MEXU	1088732
Agrostis	ghiesbreghtii E. Fourn.	Mexico	México	Temascaltepec	carretera Toluca-Temascaltepec, 0.5 km de la desviación a Peñuelas	19.1747	-99.8559	3108	3	4	1981	Guzmán, R. and L. Rico	1185	MEXU	289140
Agrostis	ghiesbreghtii E. Fourn.	Mexico	México	Temascaltepec	carretera Toluca-Temascaltepec, 0.5 km de la desviación a Peñuelas	19.1747	-99.8559	3108	3	4	1981	Guzmán, R. and L. Rico	1185	MEXU	1071020
Agrostis	ghiesbreghtii E. Fourn.	Mexico	México	Temascaltepec	Mesón Viejo	19.1667	-99.8833	2784	29	11	1932	Hinton, G. et al.	2734	GBH
Agrostis	ghiesbreghtii E. Fourn.	Mexico	México	Temascaltepec	Mesón Viejo	19.1667	-99.8833	2784	29	11	1932	Hinton, G. et al.	2734	NY	1637238
Agrostis	ghiesbreghtii E. Fourn.	Mexico	México	Temascaltepec	Mesón Viejo	19.1667	-99.8833	2784	29	11	1932	Hinton, G. et al.	2734	US	1867705
Agrostis	ghiesbreghtii E. Fourn.	Mexico	México	Temascaltepec	Mesón Viejo	19.1667	-99.8833	2784	1	12	1932	Hinton, G. et al.	2742	US	1867707
Agrostis	ghiesbreghtii E. Fourn.	Mexico	México	Zinacantepec	Crucero	19.1333	-99.8333	3359	17	2	1934	Hinton, G. et al.	5590	MEXU	65212
Agrostis	ghiesbreghtii E. Fourn.	Mexico	México	Zinacantepec	Crucero	19.1333	-99.8333	3359	17	2	1934	Hinton, G. et al.	5590	NY	1637239
Agrostis	ghiesbreghtii E. Fourn.	Mexico	México	Zinacantepec	Crucero	19.1333	-99.8333	3359	17	2	1934	Hinton, G. et al.	5590	US	1867752
Agrostis	ghiesbreghtii E. Fourn.	Mexico	México	Zinacantepec	Crucero	19.1333	-99.8333	3359	28	10	1935	Hinton, G. et al.	8393	NY	1637236
Agrostis	ghiesbreghtii E. Fourn.	Mexico	México	Zinacantepec	Crucero	19.1333	-99.8333	3359	28	10	1935	Hinton, G. et al.	8393	US	1867789
Agrostis	ghiesbreghtii E. Fourn.	Mexico	México	Zinacantepec	Desviación a la Peñuela, carretera Toluca-Temascaltepec	19.176	-99.8511	3120	27	10	1992	Vega, A. et al.	192	MEXU	1071014
Agrostis	ghiesbreghtii E. Fourn.	Mexico	Mexico City	Cuajimalpa	Loma La Vaquera (arroyo Agua de Leones)			3220	16	10	1985	Miranda, A. and P. Guerrero	136a	MEXU	1088667
Agrostis	ghiesbreghtii E. Fourn.	Mexico	Michoacán	Contepec	Cerro Altamirano, Reserva de la Biósfera Mariposa Monarca	19.9667	-100.133	3027	6	3	2005	Martínez, J.	1453	IEB	195540
Agrostis	ghiesbreghtii E. Fourn.	Mexico	Michoacán	Contepec	Cerro Altamirano, Reserva de la Biósfera Mariposa Monarca	19.9667	-100.133	3027	6	3	2005	Martínez, J.	1453	MEXU	1302184
Agrostis	ghiesbreghtii E. Fourn.	Mexico	Morelos	Huitzilac	Zempoala	19.0333	-99.3	3000	3	11	1951	Matuda, E.	26005	MEXU	65223
Agrostis	ghiesbreghtii E. Fourn.	Mexico	Morelos	Huitzilac	Zempoala	19.0333	-99.3	3000	3	11	1951	Matuda, E.	26005	MEXU	65223
Agrostis	ghiesbreghtii E. Fourn.	Mexico	Morelos	Huitzilac	Zempoala	19.0333	-99.3	3000	3	11	1951	Matuda, E.	26005	MEXU	116494
Agrostis	ghiesbreghtii E. Fourn.	Mexico	Morelos	Huitzilac	Zempoala	19.0333	-99.3	3000	3	11	1951	Matuda, E.	26005	US	2079219
Agrostis	ghiesbreghtii E. Fourn.	Mexico	Morelos	Huitzilac	Parque Nacional Lagunas de Zempoala, cerca de la salida a Chalma	19.0337	-99.3013	3100	3	11	1965	Rzedowski, J.	21622	MICH	1116435
Agrostis	ghiesbreghtii E. Fourn.	Mexico	Oaxaca	Candelaria Loxicha	150 km de Oaxaca a Puerto Ángel	15.9766	-96.4936	1318				anónimo	s.n.	IBUG	33075
Agrostis	ghiesbreghtii E. Fourn.	Mexico	Oaxaca	Candelaria Loxicha	150 km de Oaxaca a Puerto Ángel	15.9766	-96.4936	1318				Anónimo	s.n.	MEXU	1071017
Agrostis	ghiesbreghtii E. Fourn.	Mexico	Oaxaca	Oaxaca de Juárez	Cerro de San Felipe	17.161	-96.6893	3100	29	12	1936	Camp, W.H.	2408	NY	1637237
Agrostis	ghiesbreghtii E. Fourn.	Mexico	Oaxaca	Oaxaca de Juárez	Sierra de San Felipe	17.161	-96.6893	3048	18	9	1894	Pringle, C.G.	4895	MSC	MSC0217964
Agrostis	ghiesbreghtii E. Fourn.	Mexico	Oaxaca	Oaxaca de Juárez	Sierra de San Felipe	17.161	-96.6893	3048	18	9	1894	Pringle, C.G.	4895	US	820306
Agrostis	ghiesbreghtii E. Fourn.	Mexico	Oaxaca	Oaxaca de Juárez	Sierra de San Felipe	17.161	-96.6893	3048	25	9	1894	Smith, C.L.	922	US	312691
Agrostis	ghiesbreghtii E. Fourn.	Mexico	Oaxaca	San Juan Mixtepec	laderas 3 km al S del río San Lucas, a un costado de Tziquicuaza, Distrito Juxtlahuaca			2260	20	12	1989	Reyes, J.	2133	MEXU	965856
Agrostis	ghiesbreghtii E. Fourn.	Mexico	Oaxaca	San Martín Peras	Santiago Juxtlahuaca, San Martín Peras, 2.3 Km al S de la intersección a San Martín Peras sobre la carr a Coicoyán de las Flores	17.2943	-98.2021	2455	31	10	1994	Panero, J.L. e I. Calzada	5326	MEXU	646608
Agrostis	ghiesbreghtii E. Fourn.	Mexico	Oaxaca	San Martín Peras	Santiago Juxtlahuaca, San Martín Peras, 2.3 Km al S de la intersección a San Martín Peras sobre la carr a Coicoyán de las Flores	17.2943	-98.2021	2455	31	10	1994	Panero, J.L. e I. Calzada	5326	TEX	TEX00200168
Agrostis	ghiesbreghtii E. Fourn.	Mexico	Oaxaca	San Martín Peras	Santiago Juxtlahuaca, San Martín Peras, carretera Tecomaxtlahuaca-San Martín Peras, 2 k de la intersección a Coicoyán de las Flores	17.2963	-98.1955	2570	17	10	1994	Panero, J.L. et al.	5117	MEXU	646581
Agrostis	ghiesbreghtii E. Fourn.	Mexico	Oaxaca	San Martín Peras	Santiago Juxtlahuaca, San Martín Peras, carretera Tecomaxtlahuaca-San Martín Peras, 2 k de la intersección a Coicoyán de las Flores	17.2963	-98.1955	2570	17	10	1994	Panero, J.L. et al.	5117	TEX	TEX00200644
Agrostis	ghiesbreghtii E. Fourn.	Mexico	Oaxaca	San Miguel el Grande	23 km rumbo a Chalcatongo de Tlaxiaco	17.1304	-97.6178	3093	24	6	1980	Beetle, A.A.	M-4754	CHAPA
Agrostis	ghiesbreghtii E. Fourn.	Mexico	Oaxaca	San Miguel el Grande	23 km rumbo a Chalcatongo de Tlaxiaco	17.1304	-97.6178	3093	24	6	1980	Beetle, A.A.	M-4754	MEXU	1071016
Agrostis	ghiesbreghtii E. Fourn.	Mexico	Oaxaca	San Pablo Macuiltianguis	Los Tanques, paraje de La Brecha 290			2850	27	7	1980	Lucero, R.	55	XAL
Agrostis	ghiesbreghtii E. Fourn.	Mexico	Oaxaca	San Pablo Macuiltianguis	32 km N of the turnoff to Guelatato, Distrito Ixtlán			2050	1	2	1981	Martin, G.J.	289	MEXU	387241
Agrostis	ghiesbreghtii E. Fourn.	Mexico	Oaxaca	San Pablo Macuiltianguis	Cerca de la Puerta del Sol, rumbo a San Pablo Macuiltianguis km 8	17.5331	-96.5122	2650	10	1	1981	Ortega, R.V. and M. Ortiz	1616	MEXU	351025
Agrostis	ghiesbreghtii E. Fourn.	Mexico	Oaxaca	San Pablo Macuiltianguis	sobre brecha 290 a Macuiltianguis	17.5435	-96.5378	2610	20	3	1980	Pérez, G.	C-73	MEXU	776212
Agrostis	ghiesbreghtii E. Fourn.	Mexico	Oaxaca	San Pedro Yolox	7.5 km N of the juncture of the road between Yolox and highway 197 and the road to Reforma	17.5954	-96.5379	2500	25	3	1981	Martin, G.	452	MEXU	437404
Agrostis	ghiesbreghtii E. Fourn.	Mexico	Oaxaca	San Pedro Yolox	Cerro Carrizo, subida por San Martín Buenavista, Sierra de Juárez	17.6597	-96.5769	2386	21	5	2002	Torres, R.	16296	MEXU	1067559
Agrostis	ghiesbreghtii E. Fourn.	Mexico	Oaxaca	San Pedro Yolox	Cerro Carrizo, subida por San Martín Buenavista, Sierra de Juárez	17.6597	-96.5769	2386	21	5	2002	Torres, R.	16296	MEXU	1163910
Agrostis	ghiesbreghtii E. Fourn.	Mexico	Oaxaca	Santa Catarina Ixtepeji	Road above Paraje la Cumbre, Sierra Juarez, Parque Nacional Benito Juarez, 22 km NNE of Cd. Oaxaca on MEX 175	17.1741	-96.6048	2600	3	11	2002	Reina, A.L. and T. Van Devender	2002-1035	ARIZ	406593
Agrostis	ghiesbreghtii E. Fourn.	Mexico	Oaxaca	Santa Catarina Ixtepeji	Road above Paraje la Cumbre, Sierra Juarez, Parque Nacional Benito Juarez, 22 km NNE of Cd. Oaxaca on MEX 175	17.1741	-96.6048	2600	3	11	2002	Reina, A.L. and T. Van Devender	2002-1036	ARIZ	406511
Agrostis	ghiesbreghtii E. Fourn.	Mexico	Oaxaca	Santa Catarina Ixtepeji	El Punto, 28 km al NE de Oaxaca, sobre la carretera a Ixtlán de Juárez	17.2177	-96.5835	2400	2	12	1964	Rzedowski, J.	19247	MICH	1116474
Agrostis	ghiesbreghtii E. Fourn.	Mexico	Oaxaca	Santa María Tlahuitoltepec	35 km N of Ayutla along road from Mitla to Choapam, slope of Cerro Zempoaltepetl	17.1425	-96.01	2470	22	11	1986	Breedlove, D.E. and J. Sigg	65965	TEX	TEX00508636
Agrostis	ghiesbreghtii E. Fourn.	Mexico	Oaxaca	Santa María Tlahuitoltepec	SE slopes of Sierra Zempoaltepetl	17.13	-96.0135	3300	7	8	1950	Gentry, H.S.	9231	MEXU	933385
Agrostis	ghiesbreghtii E. Fourn.	Mexico	Oaxaca	Santa María Tlahuitoltepec	vecinity of Cerro Zempoaltepetl	17.13	-96.0135	3300	10	8	1950	Hallberg, B.	912	US	2150867
Agrostis	ghiesbreghtii E. Fourn.	Mexico	Oaxaca	Santa María Tlahuitoltepec	vecinity of Cerro Zempoaltepetl	17.13	-96.0135	3300	10	8	1950	Hallberg, B.	912	US	1116438
Agrostis	ghiesbreghtii E. Fourn.	Mexico	Oaxaca	Santiago Comaltepec	Humo Chico	17.5658	-96.4988	3160	13	1	1981	Ortega, R.V. and M. Ortiz	1701	IBUG	69223
Agrostis	ghiesbreghtii E. Fourn.	Mexico	Oaxaca	Santiago Comaltepec	Humo Chico	17.5658	-96.4988	3160	13	1	1981	Ortega, R.V. and M. Ortiz	1701	MEXU	750800
Agrostis	ghiesbreghtii E. Fourn.	Mexico	Oaxaca	Santiago Comaltepec	Humo Chico	17.5658	-96.4988	3160	13	1	1981	Ortega, R.V. and M. Ortiz	1701	UAMIZ	7275
Agrostis	ghiesbreghtii E. Fourn.	Mexico	Oaxaca	Santiago Comaltepec	parte más alta del Cerro Humo Chico, distrito de Ixtlán	17.5607	-96.5355	2200	25	2	1972	Rzedowski, J.	28833	CHAPA
Agrostis	ghiesbreghtii E. Fourn.	Mexico	Oaxaca	Santiago Comaltepec	parte más alta del Cerro Humo Chico, distrito de Ixtlán	17.5607	-96.5355	2200	25	2	1972	Rzedowski, J.	28833	MICH	1116433
Agrostis	ghiesbreghtii E. Fourn.	Mexico	Oaxaca	Santiago Comaltepec	Cerro Pelón, distrito de Ixtlán			2950	26	2	1972	Rzedowski, J.	28841	CHAPA
Agrostis	ghiesbreghtii E. Fourn.	Mexico	Oaxaca	Santiago Textitlán	paraje arriba del Chorro	16.6937	-97.2678	1717	3	1	2007	Trujillo, I.	1281	INEGI	49067
Agrostis	ghiesbreghtii E. Fourn.	Mexico	Oaxaca	Santiago Textitlán	paraje Tierra Morada	16.729	-97.4173	1792	8	1	2007	Trujillo, I.	1300	INEGI	49068
Agrostis	ghiesbreghtii E. Fourn.	Mexico	Oaxaca	Without municipality	Between Mitla and Cuesta				3	1	1966	Ernst, W.R.	2359	MEXU	99000
Agrostis	ghiesbreghtii E. Fourn.	Mexico	Oaxaca	Without municipality	Between Mitla and Cuesta				3	1	1966	Ernst, W.R.	2359	MEXU	222884
Agrostis	ghiesbreghtii E. Fourn.	Mexico	Oaxaca	Without municipality	Between Mitla and Cuesta				3	1	1966	Ernst, W.R.	2359	US	2797989
Agrostis	ghiesbreghtii E. Fourn.	Mexico	Oaxaca	Without municipality	Between Mitla and cerro San Felipe				14	2	1966	Ernst, W.R.	2760	MEXU	98994
Agrostis	ghiesbreghtii E. Fourn.	Mexico	Oaxaca	Without municipality	Between Mitla and cerro San Felipe				14	2	1966	Ernst, W.R.	2765	MEXU	99001
Agrostis	ghiesbreghtii E. Fourn.	Mexico	Oaxaca	Without municipality	Between Mitla and cerro San Felipe				14	2	1966	Ernst, W.R.	2765	US	2797985
Agrostis	ghiesbreghtii E. Fourn.	Mexico	Oaxaca	Without municipality	14 km al S de San Pedro Teococuilco			2900	28	2	1972	Rzedowski, J.	28918	CHAPA
Agrostis	ghiesbreghtii E. Fourn.	Mexico	Oaxaca	Without municipality	14 km al S de San Pedro Teococuilco			2900	28	2	1972	Rzedowski, J.	28918	IBUG	28157
Agrostis	ghiesbreghtii E. Fourn.	Mexico	Oaxaca	Zimatlán de Álvarez	Camino al Sotol, San Pedro El Alto	16.7239	-97.1189	2700	3	2	1995	García, E.	3	MEXU	743833
Agrostis	ghiesbreghtii E. Fourn.	Mexico	Oaxaca	Zoochila	Santa María de Yalina, district of Villa Alta	17.2322	-96.2576	1930	1	11	1944	Vera, J.	3583	MICH	1116434
Agrostis	ghiesbreghtii E. Fourn.	Mexico	Puebla	Atzitzintla	Teamalaquilla [Texmalaquilla]	18.9431	-97.2875	3100	29	8	1938	Balls, E.K.	5393	MICH	1116436
Agrostis	ghiesbreghtii E. Fourn.	Mexico	Puebla	Atzitzintla	Teamalaquilla [Texmalaquilla]	18.9431	-97.2875	3100	29	8	1938	Balls, E.K.	5393	MSC	MSC0217965
Agrostis	ghiesbreghtii E. Fourn.	Mexico	Puebla	Atzitzintla	Teamalaquilla [Texmalaquilla]	18.9431	-97.2875	3100	29	8	1938	Balls, E.K.	5393	US	585166
Agrostis	ghiesbreghtii E. Fourn.	Mexico	Veracruz	Calcahualco	3.5 km by road N of Vaquería, 0.8 km from junction with Coscomatepec-Escola-Jacal road, 1 km by road W of Escola	19.1167	-97.2333	2700	15	11	1981	Nee, M.	23149	XAL
Agrostis	ghiesbreghtii E. Fourn.	Mexico	Veracruz	Calcahualco	Barranca de San Miguel Tlacotiopa	19.1119	-97.2051	2700	19	1	1989	Tenorio, P.	15470	CIIDIR
Agrostis	ghiesbreghtii E. Fourn.	Mexico	Veracruz	Calcahualco	Barranca de San Miguel Tlacotiopa	19.1119	-97.2051	2700	19	1	1989	Tenorio, P.	15470	MEXU	1071018
Agrostis	ghiesbreghtii E. Fourn.	Mexico	Veracruz	Calcahualco	Barranca de San Miguel Tlacotiopa	19.1119	-97.2051	2700	19	1	1989	Tenorio, P.	15470	MEXU	1282004
Agrostis	ghiesbreghtii E. Fourn.	Mexico	Veracruz	La Perla	In monte orizabensis	19.0333	-97.2667					Liebmann, F.M.	712	C
Agrostis	ghiesbreghtii E. Fourn.	Mexico	Veracruz	La Perla	vertiente del volcán Pico de Orizaba en el borde con el estado de Puebla	19.0316	-97.2214	3600	27	7	1971	Nevling, L. and A. Gómez-Pompa	2072	F	1912794
Agrostis	ghiesbreghtii E. Fourn.	Mexico	Veracruz	La Perla	Mt. Orizaba	19.0333	-97.2667					Purpus, C.A.	3013	F	276334
Agrostis	ghiesbreghtii E. Fourn.	Mexico	Veracruz	La Perla	Mt. Orizaba	19.0333	-97.2667					Purpus, C.A.	3013	US	1720157
Agrostis	ghiesbreghtii E. Fourn.	Mexico	Veracruz	La Perla	Mt. Orizaba	19.0333	-97.2667					Purpus, C.A.	3013	US	843150
Agrostis	ghiesbreghtii E. Fourn.	Mexico	Veracruz	La Perla	Mt. Orizaba	19.0333	-97.2667					Purpus, C.A.	3013	US	841598
Agrostis	ghiesbreghtii E. Fourn.	Mexico	Veracruz	La Perla	Mt. Orizaba	19.0333	-97.2667		27	2	1892	Smith, J.G.	591	US	733902
Agrostis	ghiesbreghtii E. Fourn.	Mexico	Veracruz	La Perla	Mt. Orizaba	19.0333	-97.2667		27	2	1892	Smith, J.G.	600	US	733903
Agrostis	gigantea Roth	Mexico	Durango	Canelas	Las Cebollitas	25.1027	-106.444	2460	1	8	1990	Benítez, A.	1725	CHAPA
Agrostis	gigantea Roth	Mexico	Durango	Canelas	Las Cebollitas	25.1027	-106.444	2460	1	8	1990	Benítez, A.	1725	CIIDIR
Agrostis	gigantea Roth	Mexico	Durango	Canelas	Las Cebollitas	25.1027	-106.444	2460	1	8	1990	Benítez, A.	1725	IEB	57910
Agrostis	gigantea Roth	Mexico	Durango	Canelas	Las Cebollitas	25.1027	-106.444	2460	1	8	1990	Benítez, A.	1725	MEXU	567161
Agrostis	gigantea Roth	Mexico	Durango	Canelas	Las Cebollitas	25.1027	-106.444	2460	1	8	1990	Benítez, A.	1725	UAMIZ	31368
Agrostis	gigantea Roth	Mexico	México	Amecameca	Km 15 carretera Amecameca-Tlamacas	19.0852	-98.6811		2	10	1992	Miranda, A.and G. Villegas	634	MEXU	1070993
Agrostis	gigantea Roth	Mexico	México	El Oro	near Tultenango	19.8122	-100.075	2560	13	7	1901	Rose J.N. and R.H. Haand	5421	US	395180
Agrostis	gigantea Roth	Mexico	México	Isidro Fabela	Alrededores de la presa Iturbide	19.5245	-99.4688	3300	19	8	1971	Rzedowski, J.	28545	CHAPA
Agrostis	gigantea Roth	Mexico	México	Isidro Fabela	Alrededores de la presa Iturbide	19.5245	-99.4688	3300	19	8	1971	Rzedowski, J.	28545	IBUG	28161
Agrostis	gigantea Roth	Mexico	México	Isidro Fabela	alrededores de la presa Iturbide	19.5245	-99.4688	3300	31	12	1972	Rzedowski, J.	30163	CHAPA
Agrostis	gigantea Roth	Mexico	México	Jilotepec	Jilotepec	19.9679	-99.5167	2450	27	6	1954	Matuda, E.	30961	MEXU	s.f.
Agrostis	gigantea Roth	Mexico	México	Jilotepec	Jilotepec	19.9679	-99.5167	2450	27	6	1954	Matuda, E.	30961	MEXU	141707
Agrostis	gigantea Roth	Mexico	México	Jilotepec	Jilotepec	19.9679	-99.5167	2450	27	6	1954	Matuda, E.	30961	MEXU	114952
Agrostis	gigantea Roth	Mexico	México	Jilotepec	Jilotepec	19.9679	-99.5167	2450	27	6	1954	Matuda, E.	30961	MEXU	65222
Agrostis	gigantea Roth	Mexico	México	Nicolás Romero	2 km al W de San José del Vidrio, sobre el camino a Villa del Carbón	19.6494	-99.4066	2716	30	7	1981	Guzmán, R.	3952	MEXU
Agrostis	gigantea Roth	Mexico	México	Tepotzotlán	lado W de la cortina de la presa de Guadalupe			2250	16	9	1965	Cruz, R.	390a	CHAPA
Agrostis	gigantea Roth	Mexico	México	Toluca	2 km al W de Toluca, por la carretera a Morelia				8	8	1981	Guzmán, R.	4184	MEXU	107988
Agrostis	gigantea Roth	Mexico	Mexico City	Cuajimalpa	área natural protegida Desierto de los Leones	19.2872	-99.3147	2250	14	6	2003	Gutiérrez, J.A. et al.	719	MEXU	1292438
Agrostis	gigantea Roth	Mexico	Mexico City	Cuajimalpa	La Venta, Santa Rosa-Contreras	19.3316	-99.3114	2600	29	7	1951	Matuda, E.	21271	MEXU	142002
Agrostis	gigantea Roth	Mexico	Mexico City	Cuajimalpa	La Venta, Santa Rosa-Contreras	19.3316	-99.3114	2600	29	7	1951	Matuda, E.	21271	MEXU	65215
Agrostis	gigantea Roth	Mexico	Michoacán	Morelia	Umécuaro	19.5274	-101.254	2195				Díaz-Barriga, H.	6272	IEB	222684
Agrostis	gigantea Roth	Mexico	Michoacán	Morelia	Umécuaro	19.5274	-101.254	2195				Díaz-Barriga, H.	6272	IEB	224499
Agrostis	gigantea Roth	Mexico	Michoacán	Nahuatzen	2 km al S de Arantepacua	19.5855	-101.972	2300	13	11	1991	García, E. and E. Pérez	4101	CIIDIR
Agrostis	gigantea Roth	Mexico	Michoacán	Salvador Escalante	Santa Clara del Cobre	19.4107	-101.653	2150				Pérez, E.	96	IEB	57981
Agrostis	gigantea Roth	Mexico	Michoacán	Salvador Escalante	Santa Clara del Cobre	19.4107	-101.653	2150				Pérez, E.	96	MEXU	1097565
Agrostis	gigantea Roth	Mexico	San Luis Potosí	San Luis Potosí	San Luis Potosí	22.1651	-100.98					M. Virlet d’Aoust	1345	P
Agrostis	gigantea Roth	Mexico	Sonora	Yécora	5.2 km W of Yécora on Mex 16	28.3618	-108.961	1720	1	6	1999	Reina, A.L. et al.	99-160	TEX	TEX00142523
Agrostis	gigantea Roth	United States	Arizona	Cochise	Chiricahua Mountains. Barefoot Park.	32.0044	-109.356	2500	7	10	1992	Reeder, J.R. and C.G. Reeder	8948	ASU	ASU0062286
Agrostis	gigantea Roth	United States	Arizona	Graham	Hospital Flat, Pinaleno Mountains	32.6651	-109.877	700	7	9	1980	Jenkins, C.E. and G. Yatskievych	3120	ASU	ASU0062087
Agrostis	gigantea Roth	United States	Arizona	Pima	Mount Lemmon Highway; ca. 2k northwest of Mount Bigelow; Bear Wallow.	32.4225	-110.737	2377	17	9	1992	Baker, M.A.	10214	ASU	ASU0062284
Agrostis	gigantea Roth	United States	Arizona	Pima	Mount Lemmon Hwy; ca. 2 k NW of Mount Bigelow; Bear Wallow; N35 87 300, E5 24 700; T12S R16E NE1/4 Sec 5	32.4172	-110.729	2378	17	9	1992	Baker, M.A.	10214	DES	DES00049810
Agrostis	gigantea Roth	United States	California	San Diego	Sweetwater River, 1 mile north [of] Green Valley, Highway 79 bridge.	32.9178	-116.571	1239	25	7	1962	Albright and Mallory	77 62-27	BSCA	BSCA5316
Agrostis	gigantea Roth	United States	California	San Diego	50+ clumps of rhizomatous plants along Fern Flat Fire Road at Fern Flat Spring. Cuyamaca Rancho State Park	32.9485	-116.592	1585	21	7	1987	Curto, M.	407	SD	SD00034374
Agrostis	gigantea Roth	United States	California	San Diego	Cuyamaca Rancho State Park, Cuyamaca Peak, 1 mi E of highway 79, beside Fern Flat Fire Road (unpaved), 0.5 mi SE of intersection with Lookout Fire Road and 0.8 air mile ENE of summit.	32.9487	-116.594	1586	18	9	2008	Hendrickson, L.	3272	BSCA	BSCA4352
Agrostis	gigantea Roth	United States	California	San Diego	Cuyamaca Rancho State Park, Cuyamaca Peak, 1 mi E of highway 79, beside Fern Flat Fire Road (unpaved), 0.5 mi SE of intersection with Lookout Fire Road and 0.8 air mile ENE of summit.	32.9487	-116.594	1586	18	9	2008	Hendrickson, L.	3272	SD	233405
Agrostis	gigantea Roth	United States	California	San Diego	Cuyamaca Mountains, Cuyamaca Rancho State Park, Arroyo Seco Creek, NW of Green Valley Campground. 0.4 mi NW of Arroyo Seco Fire road gate	32.9096	-116.589	1192	18	9	2010	Hendrickson, L.	5156	SD	233406
Agrostis	gigantea Roth	United States	New Mexico	Hidalgo	Animas Valley, north of Gray Ranch headquarters.	31.526	-108.875	1554	8	8	1976	Wagner, W.L.	2317	UNM	UNM0095931
Agrostis	gigantea Roth	United States	New Mexico	Lincoln	White Mts, vicinity of Rio Bonito	33.463	-105.587	1975	7	7	1969	Hutchins, B.	2315	SAT	2596
Agrostis	gigantea Roth	United States	New Mexico	Lincoln	White Mts, Cedar Creek	33.3655	-105.695	2162	9	9	1970	Hutchins, B.	3315	SAT	2591
Agrostis	gigantea Roth	United States	New Mexico	Lincoln	In the White Mountains.	33.4454	-105.648	1920	7	7	1897	Wooton, E.O.	682	NY	1533264
Agrostis	gigantea Roth	United States	New Mexico	Lincoln	Eagle Creek and FSR 120	33.3909	-105.611	2134	13	9	2002	Worthington, R.D.	21703	UTEP	63898
Agrostis	gigantea Roth	United States	New Mexico	Lincoln	SW side of Ruidoso along Hwy 70 near country line crossing	33.3038	-105.65	2049	20	7	2003	Worthington, R.D.	32157	UTEP	65485
Agrostis	gigantea Roth	United States	New Mexico	Otero	Karr Canyon Rd. at Trail 105	32.8797	-105.79	2743	26	8	1979	Worthington, R.D.	5140	UTEP	12374
Agrostis	gigantea Roth	United States	New Mexico	Otero	Back of San Andres Canyon at Cottonwood Spring	32.7872	-105.884	1760	30	7	2002	Worthington, R.D.	31453	UTEP	63590
Agrostis	gigantea Roth	United States	New Mexico	Otero	Silver Springs Canyon and Hwy. 24 at the Reservation Boundary	33.0066	-105.656	2393	14	8	2002	Worthington, R.D.	31510	UTEP	63722
Agrostis	gigantea Roth	United States	New Mexico	Otero	Sacramento Mts., Lower Cathey Canyon about 2.2 road Mi	32.8084	-105.786	2774	2	9	2007	Worthington, R.D.	34965	UTEP	74648
Agrostis	gigantea Roth	United States	New Mexico	Otero	Sacramento Mts., about 4.7 Road Miles up Wills Canyon (Fsr 169) from Rio Penasco	32.8221	-105.677	2423	21	8	2013	Worthington, R.D.	37342	UTEP	85503
Agrostis	gigantea Roth	United States	New Mexico	Socorro	Bosque del Apache refuge, San Antonio	33.9178	-106.866	651	7	12	1940	Lee, L.	s.n.	UNM	UNM0095794
Agrostis	gigantea Roth	United States	Texas	Brewster	Chisos Mts.; Big Bend National Park.				30	6	1932	Mueller, C.H.	21	SRSC	8029
Agrostis	gigantea Roth	United States	Texas	Brewster	Chisos Mts.				30	6	1932	Mueller, C.H.	21	TEX	TEX00312233
Agrostis	gigantea Roth	United States	Texas	Brewster	along creek from Boot Springs toward Boot, Chisos Mountains	29.2724	-103.266	2065	26	8	1937	Warnock, B.H.	1039	MICH	1403545
Agrostis	gigantea Roth	United States	Texas	Brewster	Along creek from Boot Springs toward Boot; Chisos Mountains; Big Bend National Park.				26	8	1937	Warnock, B.H.	1039	SRSC	8028
Agrostis	gigantea Roth	United States	Texas	Brewster	Boot Springs, Chisos Mts.				26	8	1937	Warnock, B.H.	1039	TEX	TEX00322049
Agrostis	gigantea Roth	United States	Texas	Jeff Davis	Musquiz Canyon; bog; 18 miles north of Alpine; Davis Mountains.			1448	19	6	1947	Warnock, B.H.	6177	SRSC	8026
Agrostis	gigantea Roth	United States	Texas	Jeff Davis	Along highway; Musquiz Canyon; bog; 18 miles north of Alpine; Davis Mts.				19	6	1947	Warnock, B.H.	6177	TEX	TEX00322047
Agrostis	hyemalis (Walter) Britton, Sterns & Poggenb	Mexico	Durango	Durango	predio Las Bayas (UJED), arroando San Rafael	23.4442	-105.877	2710	8	8	1990	García, A. and M. González	610	CIIDIR
Agrostis	hyemalis (Walter) Britton, Sterns & Poggenb	Mexico	Michoacán	Morelia	Lagunetas y zonas pantanosas aledañas a la cortina de la presa que se encuentra en el poblado de Umécuaro, 40 km al S de Morelia	19.5234	-101.253	2177	28	8	1999	Novelo, A. and L. Ramos	3720	IEB	151677
Agrostis	hyemalis (Walter) Britton, Sterns & Poggenb	Mexico	Michoacán	Morelia	lagunetas y zonas pantanosas aledañas a la cortina de la presa que se encuentra en el poblado de Umécuaro, ca. 40 km al S de Morelia	19.5234	-101.253	2177	28	8	1999	Novelo, A. and L. Ramos	3720	MEXU	963883
Agrostis	hyemalis (Walter) Britton, Sterns & Poggenb	United States	Texas	Hidalgo	Ca. 1.3 airmiles SW of jct. of Hidalgo, Kenedy and Willacy Co's (as marked on topo). Hunke Ranch. La Sal Vieja Quadrangle.	26.5996	-97.9717	14	16	3	2004	Carr, W.R. and M. Pons	22785	TEX	TEX00442066
Agrostis	hyemalis (Walter) Britton, Sterns & Poggenb	Mexico	Aguascalientes	Calvillo	margen Presa Los Adobes	21.805	-102.689	1960	29	3	2010	Macías, F.	5	FCME	137028
Agrostis	hyemalis (Walter) Britton, Sterns & Poggenb	Mexico	Aguascalientes	Calvillo	margen Presa Los Adobes	21.805	-102.689	1960	29	3	2010	Macías, F.	5	IEB	238930
Agrostis	hyemalis (Walter) Britton, Sterns & Poggenb	Mexico	Aguascalientes	Calvillo	margen Presa Los Adobes	21.805	-102.689	1960	29	3	2010	Macías, F.	5	INEGI	30696
Agrostis	hyemalis (Walter) Britton, Sterns & Poggenb	Mexico	Aguascalientes	Calvillo	margen Presa Los Adobes	21.805	-102.689	1960	29	3	2010	Macías, F.	5	MEXU	1483338
Agrostis	hyemalis (Walter) Britton, Sterns & Poggenb	Mexico	Aguascalientes	Calvillo	margen Presa Los Adobes	21.805	-102.689	1960	29	3	2010	Macías, F.	5	UAMIZ	72989
Agrostis	hyemalis (Walter) Britton, Sterns & Poggenb	Mexico	Aguascalientes	San José de Gracia	presa La Araña	22.2243	-102.624	2600	22	9	1986	De la Cerda, M.	30-25	IEB	165081
Agrostis	hyemalis (Walter) Britton, Sterns & Poggenb	Mexico	Baja California	Ensenada	Los Llanitos	30.9667	-115.433	2550	17	8	1967	Moran, R. and R.F. Thorne	14267	MEXU	227210
Agrostis	hyemalis (Walter) Britton, Sterns & Poggenb	Mexico	Baja California Sur	La Paz	Sierra de la Laguna, Arroyo la Boquilla	23.5333	-109.9	1850	2	6	1995	Domínguez, M.	1009	SD	140768
Agrostis	hyemalis (Walter) Britton, Sterns & Poggenb	Mexico	Chihuahua	Chihuahua	Rancho El Peñasco, km 150 carretera Chihuahua-Ciudad Juárez	29.875	-106.375	750	9	8	1979	M.E. Siqueiros	340	MEXU	1071024
Agrostis	hyemalis (Walter) Britton, Sterns & Poggenb	Mexico	Chihuahua	Chihuahua	Rancho El Peñasco, km 150 carretera Chihuahua-Ciudad Juárez	29.875	-106.375	750	9	8	1979	M.E. Siqueiros	340	MEXU	1097533
Agrostis	hyemalis (Walter) Britton, Sterns & Poggenb	Mexico	Chihuahua	Chínipas	Rancho Byerly, Sierra Charuco	27.5814	-108.696	500-5800 ft	17	4	1948	Gentry, H.S.	8027	MEXU	65220
Agrostis	hyemalis (Walter) Britton, Sterns & Poggenb	Mexico	Chihuahua	Chínipas	Rancho Byerly, Sierra Charuco	27.5814	-108.696	500-5800 ft	17	4	1948	Gentry, H.S.	8027	MEXU	8100411
Agrostis	hyemalis (Walter) Britton, Sterns & Poggenb	Mexico	Chihuahua	Chínipas	Guasisaco de Russo; Rancho Byerly; Sierra Charuco	27.5814	-108.696	1768	17	4	1948	Gentry, H.S.	8027	MICH	1116461
Agrostis	hyemalis (Walter) Britton, Sterns & Poggenb	Mexico	Chihuahua	Chínipas	Rancho Byerly, Sierra Charuco	27.5814	-108.696	500-5800 ft	17	4	1948	Gentry, H.S.	8027	US	1982720
Agrostis	hyemalis (Walter) Britton, Sterns & Poggenb	Mexico	Chihuahua	Ocampo	Near Mirador de Cascada de Basaseachic	28.1647	-108.197	2022	7	9	2008	Peterson, P.M.and J.M. Saarela	22080	US	3721156
Agrostis	hyemalis (Walter) Britton, Sterns & Poggenb	Mexico	Coahuila	Monclova	Monclova, Gloria Mts.	26.8178	-101.223	1846	12	4	1939	Tharp, B.C.	s.n.	SRSC	8041
Agrostis	hyemalis (Walter) Britton, Sterns & Poggenb	Mexico	Coahuila	Ocampo	Madera del Carmen, 13.5 mi NE of Los Pilares	28.9497	-102.586	2309	21	9	2007	Peterson, P.M. et al.	20973	US	3719711
Agrostis	hyemalis (Walter) Britton, Sterns & Poggenb	Mexico	Coahuila	Ocampo	Madera del Carmen, 17.7 mi NE of Los Pilares on road towards Campo Dos	28.9645	-102.556	1954	21	7	2007	Peterson, P.M. et al.	21008	US	3719691
Agrostis	hyemalis (Walter) Britton, Sterns & Poggenb	Mexico	Coahuila	Ocampo	Madera del Carmen, 0.5 mi from Campo Uno, up the road towards the summit	28.9962	-102.611	2355	22	7	2007	Peterson, P.M. et al.	21016	CAN	602428
Agrostis	hyemalis (Walter) Britton, Sterns & Poggenb	Mexico	Coahuila	Ocampo	Madera del Carmen, 0.5 mi from Campo Uno, up the road towards the summit	28.9961	-102.611	2355	22	9	2007	Peterson, P.M. et al.	21016	MEXU	1480066
Agrostis	hyemalis (Walter) Britton, Sterns & Poggenb	Mexico	Coahuila	Ocampo	Madera del Carmen, 0.5 mi from Campo Uno, up the road towards the summit	28.9962	-102.611	2355	22	7	2007	Peterson, P.M. et al.	21016	US	3719685
Agrostis	hyemalis (Walter) Britton, Sterns & Poggenb	Mexico	Coahuila	Ocampo	Madera del Carmen, 2.8 mi from Campo Uno, up the road towards the summit.	29.0139	-102.603	2594	22	9	2007	Peterson, P.M. et al.	21032	US	3719674
Agrostis	hyemalis (Walter) Britton, Sterns & Poggenb	Mexico	Coahuila	Ocampo	Cañón de Sentenela, Hacienda Piedra Blanca, Sierra del Carmen	28.9583	-102.558	2000	6	7	1936	Wynd, F.L.	242	MEXU	4474
Agrostis	hyemalis (Walter) Britton, Sterns & Poggenb	Mexico	Coahuila	Ocampo	Sierra del Carmen; Canyon de Sentenela [Centinela ]on Hacienda Piedra Blanca.	28.9583	-102.558	2000	6	7	1936	Wynd, F.L.	544	NY	1637247
Agrostis	hyemalis (Walter) Britton, Sterns & Poggenb	Mexico	Durango	Durango	áreas agrícolas de riego del Valle del Guadiana	23.9842	-104.598	1850		5	1996	Aguirre, S.	194	MEXU	1097559
Agrostis	hyemalis (Walter) Britton, Sterns & Poggenb	Mexico	Durango	Durango	Sierra Madre Occidental, S of Durango on road towards La Flor and 4.7 mi N of Tableteros	23.7106	-104.721	2135	1	10	2007	Peterson, P.M. et al.	21178	CIIDIR
Agrostis	hyemalis (Walter) Britton, Sterns & Poggenb	Mexico	Durango	Durango	Sierra Madre Occidental, S of Durango on road towards La Flor and 4.7 mi N of Tableteros	23.7106	-104.721	2135	2	10	2007	Peterson, P.M. et al.	21178	US	3720825
Agrostis	hyemalis (Walter) Britton, Sterns & Poggenb	Mexico	Durango	Durango	23 mi N of hwy 40 turnoff on road towards San Luis de Villa Corona	24.0727	-105.49	2194	29	9	2008	Peterson, P.M.and J.M. Saarela	22426	US	3718940
Agrostis	hyemalis (Walter) Britton, Sterns & Poggenb	Mexico	Durango	Pueblo Nuevo	Aserraderos, El Salto	23.7833	-105.367	2530			1934	Anónimo	s.n.	MEXU	4470
Agrostis	hyemalis (Walter) Britton, Sterns & Poggenb	Mexico	Durango	San Dimas	ejido Vencedores, NE del poblado Vencedores, rodal 1297	24.4056	-105.711	2550		8	1997	Park, A.	53	CIIDIR
Agrostis	hyemalis (Walter) Britton, Sterns & Poggenb	Mexico	Durango	Santiado Papasquiaro	Bajío de Vacas (Hacienditas)	25.0408	-105.408	2650	5	10	1990	Benítez, A.	2636	CIIDIR
Agrostis	hyemalis (Walter) Britton, Sterns & Poggenb	Mexico	Durango	Santiado Papasquiaro	Bajío de Vacas (Hacienditas)	25.0408	-105.408	2650	5	10	1990	Benítez, A.	2636	MEXU	567113
Agrostis	hyemalis (Walter) Britton, Sterns & Poggenb	Mexico	Durango	Suchil	Arroyo El Toboso, potero Jacales, San Juan de Michis	23.4328	-104.133	2220	3	1	1986	Alvarado, J.	711	CHAPA
Agrostis	hyemalis (Walter) Britton, Sterns & Poggenb	Mexico	Durango	Suchil	Arroyo El Toboso, potero Jacales, San Juan de Michis	23.4328	-104.133	2220	3	1	1986	Alvarado, J.	711	CIIDIR
Agrostis	hyemalis (Walter) Britton, Sterns & Poggenb	Mexico	Durango	Suchil	Arroyo El Toboso, potero Jacales, San Juan de Michis	23.4328	-104.133	2220	3	1	1986	Alvarado, J.	711	IBUG	150042
Agrostis	hyemalis (Walter) Britton, Sterns & Poggenb	Mexico	Durango	Suchil	Arroyo El Toboso, potero Jacales, San Juan de Michis	23.4328	-104.133	2220	3	1	1986	Alvarado, J.	711	IEB	14952
Agrostis	hyemalis (Walter) Britton, Sterns & Poggenb	Mexico	Durango	Suchil	Arroyo El Toboso, potero Jacales, San Juan de Michis	23.4328	-104.133	2220	3	1	1986	Alvarado, J.	711	MEXU	1360576
Agrostis	hyemalis (Walter) Britton, Sterns & Poggenb	Mexico	Durango	Suchil	Arroyo El Toboso, potero Jacales, San Juan de Michis	23.4328	-104.133	2220	3	1	1986	Alvarado, J.	711	UAMIZ	48607
Agrostis	hyemalis (Walter) Britton, Sterns & Poggenb	Mexico	Durango	Suchil	Arroyo El Temascal, 4 km al SO de Piedra Herrada	23.35	-104.25	2519	3	5	1981	González, S.	1637	CHAPA
Agrostis	hyemalis (Walter) Britton, Sterns & Poggenb	Mexico	Durango	Suchil	Arroyo El Temascal, 4 km al SO de Piedra Herrada	23.35	-104.25	2519	3	5	1981	González, S.	1637	CIIDIR
Agrostis	hyemalis (Walter) Britton, Sterns & Poggenb	Mexico	Durango	Suchil	Arroyo El Temascal, 4 km al SO de Piedra Herrada	23.35	-104.25	2519	3	5	1981	González, S.	1637	IBUG	81557
Agrostis	hyemalis (Walter) Britton, Sterns & Poggenb	Mexico	Durango	Suchil	Arroyo El Temascal, 4 km al SO de Piedra Herrada	23.35	-104.25	2519	3	5	1981	González, S.	1637	IEB	57958
Agrostis	hyemalis (Walter) Britton, Sterns & Poggenb	Mexico	Durango	Suchil	Arroyo El Temascal, 4 km al SO de Piedra Herrada	23.35	-104.25	2519	3	5	1981	González, S.	1637	MEXU	453866
Agrostis	hyemalis (Walter) Britton, Sterns & Poggenb	Mexico	Hidalgo	Huasca de Ocampo	0.5 km al W de Bermúdez, sobre el camino de terracería que conduce de Bermúdez a Huasca de Ocampo	20.1975	-98.5886	2230	21	7	1994	Osorio, M.	27	MEXU	1097555
Agrostis	hyemalis (Walter) Britton, Sterns & Poggenb	Mexico	Hidalgo	Tlanchinol	4 km al NE de Tlanchinol	21.0188	-98.6473	1500	16	1	1975	Servín, R.	s.n.	CIIDIR
Agrostis	hyemalis (Walter) Britton, Sterns & Poggenb	Mexico	Jalisco	Atenguillo	500 m al N del camino Volcanes-Tlapa			1850	20	4	1987	Pérez de la Rosa, J.	1333	IBUG	70605
Agrostis	hyemalis (Walter) Britton, Sterns & Poggenb	Mexico	Jalisco	Colotlán	Arroyo de la Cantera	22.1268	-103.263	1665	6	11	1976	Vazquez, V.	s.n.	IBUG	48534
Agrostis	hyemalis (Walter) Britton, Sterns & Poggenb	Mexico	Jalisco	Colotlán	Colotlán	22.1235	-103.255	1685	6	2	1976	Vazquez, V.	s.n.	IBUG	48533
Agrostis	hyemalis (Walter) Britton, Sterns & Poggenb	Mexico	Jalisco	Guadalajara	Guadalajara			1552	17	4	1975	anónimo	s.n.	IBUG	48491
Agrostis	hyemalis (Walter) Britton, Sterns & Poggenb	Mexico	Jalisco	Guadalajara	Guadalajara				15	4	1975	Bravo, R.	s.n.	IBUG	48535
Agrostis	hyemalis (Walter) Britton, Sterns & Poggenb	Mexico	Jalisco	Guadalajara	periférico de Guadalajara, cercano al auditorio Benito Juárez	20.7278	-103.333	1540	13	11	1975	García, C.	238	IBUG	48531
Agrostis	hyemalis (Walter) Britton, Sterns & Poggenb	Mexico	Jalisco	Guadalajara	Country Club, Guadalajara	20.708	-103.373	1550	24	11	1976	Rodríguez, J.	s.n.	IBUG	48942
Agrostis	hyemalis (Walter) Britton, Sterns & Poggenb	Mexico	Jalisco	Mexquitic	entre Charca Azul y Pinos Altos			2570	9	8	1986	Santana, F.J.	1813	IBUG	81942
Agrostis	hyemalis (Walter) Britton, Sterns & Poggenb	Mexico	México	Cuautitlán	Alrededores de Cuautitlán	19.6583	-99.2266	2250	5	6	1982	Rzedowski, J.	37841	CHAPA
Agrostis	hyemalis (Walter) Britton, Sterns & Poggenb	Mexico	México	Cuautitlán	Alrededores de Cuautitlán	19.6583	-99.2266	2250	5	6	1982	Rzedowski, J.	37841	CIIDIR
Agrostis	hyemalis (Walter) Britton, Sterns & Poggenb	Mexico	México	Cuautitlán	Alrededores de Cuautitlán	19.6583	-99.2266	2250	5	6	1982	Rzedowski, J.	37841	IEB	57957
Agrostis	hyemalis (Walter) Britton, Sterns & Poggenb	Mexico	México	Cuautitlán	Alrededores de Cuautitlán	19.6583	-99.2266	2250	5	6	1982	Rzedowski, J.	37841	INEGI	9448
Agrostis	hyemalis (Walter) Britton, Sterns & Poggenb	Mexico	México	Cuautitlán	Alrededores de Cuautitlán	19.6583	-99.2266	2250	5	6	1982	Rzedowski, J.	37841	MEXU	837558
Agrostis	hyemalis (Walter) Britton, Sterns & Poggenb	Mexico	México	Cuautitlán	Alrededores de Cuautitlán	19.6583	-99.2266	2250	5	6	1982	Rzedowski, J.	37841	XAL	67779
Agrostis	hyemalis (Walter) Britton, Sterns & Poggenb	Mexico	México	San Simón de Guerrero	3 km sobre la desviación a San Simón de Guerrero, por la carretera Temascaltepec-Tejupilco	19.0184	-100.028	1974	15	3	1983	Manrique, E. et al.	207	MEXU	1097514
Agrostis	hyemalis (Walter) Britton, Sterns & Poggenb	Mexico	México	San Simón de Guerrero	3 km sobre la desviación a San Simón de Guerrero, por la carretera Temascaltepec-Tejupilco	19.0184	-100.028	1974	15	3	1983	Manrique, E. et al.	213	MEXU	1097512
Agrostis	hyemalis (Walter) Britton, Sterns & Poggenb	Mexico	México	San Simón de Guerrero	4 km sobre la desviación a San Simón de Guerrero, por la carretera Temascaltepec-Tejupilco	19.0182	-100.023	2000	15	3	1983	Manrique, E. et al.	214	MEXU	1097513
Agrostis	hyemalis (Walter) Britton, Sterns & Poggenb	Mexico	México	San Simón de Guerrero	1 km antes de San Simón de Guerrero	19.0199	-100.017	2100	7	2	1984	Manrique, E. et al.	693	MEXU	1097540
Agrostis	hyemalis (Walter) Britton, Sterns & Poggenb	Mexico	México	Temascaltepec	alrededores de Temascaltepec, por la salida a Real de Arriba	19.0438	-100.02	1930	28	10	1983	Manrique, E. et al.	538	MEXU	1097490
Agrostis	hyemalis (Walter) Britton, Sterns & Poggenb	Mexico	Michoacán	Charo	cerca de Pontezuela, 25 km al E de Morelia, sobre la carretera a Mil Cumbres	19.6573	-100.989	2200	29	1	1987	Rzedowski, J.	42417	CHAPA
Agrostis	hyemalis (Walter) Britton, Sterns & Poggenb	Mexico	Michoacán	Charo	cerca de Pontezuela, 25 km al E de Morelia, sobre la carretera a Mil Cumbres	19.6573	-100.989	2200	29	1	1987	Rzedowski, J.	42417	CIIDIR
Agrostis	hyemalis (Walter) Britton, Sterns & Poggenb	Mexico	Michoacán	Charo	cerca de Pontezuela, 25 km al E de Morelia, sobre la carretera a Mil Cumbres	19.6573	-100.989	2200				Rzedowski, J.	42417	ENCB
Agrostis	hyemalis (Walter) Britton, Sterns & Poggenb	Mexico	Michoacán	Charo	cerca de Pontezuela, 25 km al E de Morelia, sobre la carretera a Mil Cumbres	19.6573	-100.989	2200				Rzedowski, J.	42417	FCME	38443
Agrostis	hyemalis (Walter) Britton, Sterns & Poggenb	Mexico	Michoacán	Charo	cerca de Pontezuela, 25 km al E de Morelia, sobre la carretera a Mil Cumbres	19.6573	-100.989	2200	29	1	1987	Rzedowski, J.	42417	IBUG	84337
Agrostis	hyemalis (Walter) Britton, Sterns & Poggenb	Mexico	Michoacán	Charo	cerca de Pontezuela, 25 km al E de Morelia, sobre la carretera a Mil Cumbres	19.6573	-100.989	2200				Rzedowski, J.	42417	IEB	57952
Agrostis	hyemalis (Walter) Britton, Sterns & Poggenb	Mexico	Michoacán	Charo	cerca de Pontezuela, 25 km al E de Morelia, sobre la carretera a Mil Cumbres	19.6573	-100.989	2200	29	1	1987	Rzedowski, J.	42417	MEXU	497165
Agrostis	hyemalis (Walter) Britton, Sterns & Poggenb	Mexico	Michoacán	Charo	El Salto de Agua			2300	1	2	1994	Torres, J.A.	34	MEXU	1097525
Agrostis	hyemalis (Walter) Britton, Sterns & Poggenb	Mexico	Michoacán	Charo	El Salto de Agua			2300	1	2	1994	Torres, J.A.	34	MEXU	10091144
Agrostis	hyemalis (Walter) Britton, Sterns & Poggenb	Mexico	Michoacán	Morelia	3 km al S de San Miguel del Monte	19.605	-101.123	2250	1	5	1988	Rzedowski, J.	46520	CHAPA
Agrostis	hyemalis (Walter) Britton, Sterns & Poggenb	Mexico	Michoacán	Morelia	3 km al S de San Miguel del Monte	19.605	-101.123					Rzedowski, J.	46520	IEB	57948
Agrostis	hyemalis (Walter) Britton, Sterns & Poggenb	Mexico	Michoacán	Morelia	3 km al S de San Miguel del Monte	19.605	-101.123	2250	1	5	1988	Rzedowski, J.	46520	MEXU	809930
Agrostis	hyemalis (Walter) Britton, Sterns & Poggenb	Mexico	Michoacán	Morelia	3 km al S de San Miguel del Monte	19.605	-101.123	2250	1	5	1988	Rzedowski, J.	46520	MEXU	1097541
Agrostis	hyemalis (Walter) Britton, Sterns & Poggenb	Mexico	Michoacán	Morelia	3 km al S de San Miguel del Monte	19.6167	-101.133	2250	1	5	1988	Rzedowski, J.	46520	XAL	s.f.
Agrostis	hyemalis (Walter) Britton, Sterns & Poggenb	Mexico	Michoacán	Queréndaro	2 km al N de Real de Otzumatlán	19.7353	-100.857	2173				Rzedowski, J.	41859	IEB	57987
Agrostis	hyemalis (Walter) Britton, Sterns & Poggenb	Mexico	Michoacán	Zinapécuaro	500 m al O del balneario Las Adjuntas	19.8439	-100.755	2104	3	2	1989	Jasso, M.J.	836	IEB	57947
Agrostis	hyemalis (Walter) Britton, Sterns & Poggenb	Mexico	Michoacán	Zinapécuaro	500 m al O del balneario Las Adjuntas	19.8439	-100.755	2104	3	2	1989	Jasso, M.J.	836	MEXU	727131
Agrostis	hyemalis (Walter) Britton, Sterns & Poggenb	Mexico	Michoacán	Zinapécuaro	500 m al SE de Santa Cruz	19.837	-100.783	2033				Jasso, M.J.	847	IEB	57944
Agrostis	hyemalis (Walter) Britton, Sterns & Poggenb	Mexico	Michoacán	Zinapécuaro	19 km al E de Queréndaro, sobre la carretera a Maravatío	19.8428	-100.735	2300	15	2	1987	Rzedowski, J.	42461	CHAPA
Agrostis	hyemalis (Walter) Britton, Sterns & Poggenb	Mexico	Michoacán	Zinapécuaro	19 km al E de Queréndaro, sobre la carretera a Maravatío	19.8428	-100.735	2300	15	2	1987	Rzedowski, J.	42461	CIIDIR
Agrostis	hyemalis (Walter) Britton, Sterns & Poggenb	Mexico	Michoacán	Zinapécuaro	19 km al E de Queréndaro, sobre la carretera a Maravatío	19.8428	-100.735	2300	15	2	1987	Rzedowski, J.	42461	ENCB
Agrostis	hyemalis (Walter) Britton, Sterns & Poggenb	Mexico	Michoacán	Zinapécuaro	19 km al E de Queréndaro, sobre la carretera a Maravatío	19.8428	-100.735	2300	15	2	1987	Rzedowski, J.	42461	IBUG	84323
Agrostis	hyemalis (Walter) Britton, Sterns & Poggenb	Mexico	Michoacán	Zinapécuaro	19 km al E de Queréndaro, sobre la carretera a Maravatío	19.8428	-100.735	2300	15	2	1987	Rzedowski, J.	42461	IEB	57953
Agrostis	hyemalis (Walter) Britton, Sterns & Poggenb	Mexico	Michoacán	Zinapécuaro	Cañada El Salto, cerca de Bocaneo	19.836	-100.782	2000	1	2	1986	Santos, J.	1225	CHAPA
Agrostis	hyemalis (Walter) Britton, Sterns & Poggenb	Mexico	Michoacán	Zinapécuaro	Cañada El Salto, cerca de Bocaneo	19.836	-100.782	2000	1	2	1986	Santos, J.	1225	ENCB
Agrostis	hyemalis (Walter) Britton, Sterns & Poggenb	Mexico	Michoacán	Zinapécuaro	Cañada El Salto, cerca de Bocaneo	19.836	-100.782	2000	1	2	1986	Santos, J.	1225	IBUG	72478
Agrostis	hyemalis (Walter) Britton, Sterns & Poggenb	Mexico	Michoacán	Zinapécuaro	Cañada El Salto, cerca de Bocaneo	19.836	-100.782	2000	1	2	1986	Santos, J.	1225	IEB	57951
Agrostis	hyemalis (Walter) Britton, Sterns & Poggenb	Mexico	Michoacán	Zinapécuaro	Cañada El Salto, cerca de Bocaneo	19.836	-100.782	2000	1	2	1986	Santos, J.	1225	MEXU	839456
Agrostis	hyemalis (Walter) Britton, Sterns & Poggenb	Mexico	Puebla	Honey	1 km al E de Ocahuales, carretera a Pahuatlán	20.2833	-98.2	1880	4	5	1989	Tenorio, P.	15742	IEB	57962
Agrostis	hyemalis (Walter) Britton, Sterns & Poggenb	Mexico	Puebla	Honey	1 km al E de Ocahuales, carretera a Pahuatlán	20.2833	-98.2	1880	4	5	1989	Tenorio, P.	15742	MEXU	689660
Agrostis	hyemalis (Walter) Britton, Sterns & Poggenb	Mexico	Puebla	Honey	1 km al E de Ocahuales, carretera a Pahuatlán	20.2833	-98.2	1880	4	5	1989	Tenorio, P.	15742	NY	1637243
Agrostis	hyemalis (Walter) Britton, Sterns & Poggenb	Mexico	Puebla	Honey	1 km al E de Ocahuales, carretera a Pahuatlán	20.2833	-98.2	1880	4	5	1989	Tenorio, P.	15742	TEX	TEX00142431
Agrostis	hyemalis (Walter) Britton, Sterns & Poggenb	Mexico	Querétaro	Landa	5 km al S de El Lobo, sobre el camino a Agua Zarca	21.2612	-99.1167	1500	21	2	1987	Rzedowski, J.	42572	IEB	58064
Agrostis	hyemalis (Walter) Britton, Sterns & Poggenb	Mexico	Querétaro	Pinal de Amoles	9 km al S de Santa Águeda, sobre el camino a Ahuacatlán	21.2385	-99.6075	1386				Rzedowski, J.	46654	IEB	57950
Agrostis	hyemalis (Walter) Britton, Sterns & Poggenb	Mexico	San Luis Potosí	San Luis Potosí	Cañada de Lobos, Sierra de San Miguelito, 5 km al S de la ciudad de San Luis Potosí	22.0943	-100.965	1900			1968	Takaki, F.	2170	MEXU	166068
Agrostis	hyemalis (Walter) Britton, Sterns & Poggenb	Mexico	San Luis Potosí	Villa de Zaragoza	El trigo, Ejido San Francisco, 45 km carretera San Luis Potosí-Río Verde			2300	14	2	1985	Gómez-Lorence, F.	638	CHAPA
Agrostis	hyemalis (Walter) Britton, Sterns & Poggenb	Mexico	San Luis Potosí	Without municipality	San Luis Potosí						1877	Schaffner, J.	1033	MEXU	4472
Agrostis	hyemalis (Walter) Britton, Sterns & Poggenb	Mexico	San Luis Potosí	Without municipality	Ex convalli San Luis Potosí							Schaffner, J.G.	140	NY	1637249
Agrostis	hyemalis (Walter) Britton, Sterns & Poggenb	Mexico	Sonora	Without municipality	Sonora				24	6	1855	Schott, A.	s.n.	F	41288
Agrostis	hyemalis (Walter) Britton, Sterns & Poggenb	United States	Arizona	Pima	Forest Cabin. Baboquivari Mountains	31.7897	-111.586	2091				Goodding, C.	105-41	ASU	ASU0062195
Agrostis	hyemalis (Walter) Britton, Sterns & Poggenb	United States	Arizona	Pima	Forest Cabin. Baboquivari Mountains	31.7897	-111.586	2091	14	5	1941	Goodding, L.N.	105-41	ASU	ASU0062240
Agrostis	hyemalis (Walter) Britton, Sterns & Poggenb	United States	Arizona	Pima	Molina Basin Campground, Santa Catalina Mtns.	32.3356	-110.696	1189	26	5	1976	Reeder, J.R. and C.G. Reeder	1838	DES	DES00014492
Agrostis	hyemalis (Walter) Britton, Sterns & Poggenb	United States	Texas	Brewster	East slopes of Lost Mine Peak in Pine Canyon of Chisos Mountains, Big Bend National Park.	29.2613	-103.222	1402	28	5	1959	Warnock, B.H.	17863	SRSC	8011
Agrostis	hyemalis (Walter) Britton, Sterns & Poggenb	United States	Texas	Brewster	Along upper Cattail Canyon stream bed; Big Bend National Park.	29.2734	-103.335	1828	26	8	1966	Warnock, B.H.	20722	SRSC	8012
Agrostis	hyemalis (Walter) Britton, Sterns & Poggenb	United States	Texas	Brewster	Iron Mountain; Bill Blakemore ranch.	29.1298	-103.106	1371	23	5	1969	Warnock, B.H.	22859	SRSC	8010
Agrostis	hyemalis (Walter) Britton, Sterns & Poggenb	United States	Texas	Brooks	SW side of Vargas Creek ca. 0.6 airmiles NW of culvert on R. M. 755, 1.1 airmiles SE of La Viznaga Windmill, Encinitos Ranch, Santa Elena SE Quadrangle.	26.8321	-98.3489	66	20	3	2007	Carr, W.R. et al.	25530	TEX	TEX00167490
Agrostis	hyemalis (Walter) Britton, Sterns & Poggenb	United States	Texas	El Paso	Near tank at the base of the North Mountain at Hueco Tanks State Park, ca. 30 miles east of El Paso.	31.9178	-106.044	1381	28	4	1976	Butterwick, M.L. and S. Osburn	2664	TEX	TEX00312181
Agrostis	hyemalis (Walter) Britton, Sterns & Poggenb	United States	Texas	El Paso	Above rock-wall dam at Hueco Tanks, about 30 miles northeast of El Paso.	31.9178	-106.044	1219	30	5	1947	Warnock, B.H.	5844	SRSC	7998
Agrostis	hyemalis (Walter) Britton, Sterns & Poggenb	United States	Texas	El Paso	Above rock-wall dam at Hueco Tanks, about 30 miles northeast of El Paso.	31.9178	-106.044	1219	30	5	1947	Warnock, B.H.	5844	SRSC	7999
Agrostis	hyemalis (Walter) Britton, Sterns & Poggenb	United States	Texas	El Paso	Above rock-wall dam at Hueco Tanks about 30 miles northeast of El Paso.	31.9178	-106.044	1219	30	5	1947	Warnock, B.H.	5844	TEX	TEX00320998
Agrostis	hyemalis (Walter) Britton, Sterns & Poggenb	United States	Texas	El Paso	Above rock-wall dam at Hueco Tanks; 30 miles northeast of El Paso.	31.9178	-106.044	1219	30	5	1947	Warnock, B.H.	5845	LL	LL00320997
Agrostis	hyemalis (Walter) Britton, Sterns & Poggenb	United States	Texas	El Paso	Above rock-wall dam at Hueco Tanks; 30 miles NE of El Paso.	31.9178	-106.044	1219	30	5	1947	Warnock, B.H.	5845	SRSC	7997
Agrostis	hyemalis (Walter) Britton, Sterns & Poggenb	United States	Texas	El Paso	Above rockwall dam at Hueco Tanks; Hueco Mts.	31.9178	-106.044	1218	30	5	1947	Warnock, B.H.	5858	NY	1555945
Agrostis	hyemalis (Walter) Britton, Sterns & Poggenb	United States	Texas	El Paso	Above rock-wall dam at Hueco Tanks.	31.9178	-106.044	1219	30	5	1947	Warnock, B.H.	5858	SRSC	8001
Agrostis	hyemalis (Walter) Britton, Sterns & Poggenb	United States	Texas	El Paso	Above rock-wall dam at Hueco Tanks.	31.9178	-106.044	1219	30	5	1947	Warnock, B.H.	5858	TEX	TEX00320996
Agrostis	hyemalis (Walter) Britton, Sterns & Poggenb	United States	Texas	El Paso	Above rock-wall dam at Hueco Tanks; Hueco Mts.	31.9178	-106.044	1219	30	5	1947	Warnock, B.H.	5857A	SRSC	8000
Agrostis	hyemalis (Walter) Britton, Sterns & Poggenb	United States	Texas	El Paso	East Mtn., wet area below dam	31.9205	-106.037	1219	20	5	1995	Worthington, R.D.	24779	NLU	NLU0384921
Agrostis	hyemalis (Walter) Britton, Sterns & Poggenb	United States	Texas	Hidalgo	McAllen				26	4	1973	González, L.M.	652	IBUG	28163
Agrostis	hyemalis (Walter) Britton, Sterns & Poggenb	United States	Texas	Jeff Davis	NW flank of Mount Livermore, ca. 0.3 mi. ESE of Madrea Tank, ca. 0.7 mi. NNW of summit of Baldy Peak	30.6472	-104.178	1890	11	8	2000	Carr, W.R.	19093	TEX	TEX00425433
Agrostis	hyemalis (Walter) Britton, Sterns & Poggenb	United States	Texas	Jeff Davis	Along Cherry Creek downstream from (N of) Big Rock and mouth of Willow Canyon, Cherry Canyon Ranch, Buckhorn Mountain Quadrangle	30.8777	-104.044	1389	31	5	2005	Carr, W.R. et al.	23988	TEX	TEX00210801
Agrostis	hyemalis (Walter) Britton, Sterns & Poggenb	United States	Texas	Jeff Davis	Fern Canyon				17	5	1946	Cory, V.L.	53155	MICH	1403579
Agrostis	hyemalis (Walter) Britton, Sterns & Poggenb	United States	Texas	Jeff Davis	Cherry Canyon Ranch				30	4	2007	Harms, R.T.	65	TEX	TEX00458427
Agrostis	hyemalis (Walter) Britton, Sterns & Poggenb	United States	Texas	Jeff Davis	Davis Mountains. Spring in Madera Canyon on NW. slope Mount Livermore.	30.633	-104.188	2100	4	8	1936	Hinckley, L.C.	618	NY	1555965
Agrostis	hyemalis (Walter) Britton, Sterns & Poggenb	United States	Texas	Jeff Davis	Mount Livermore				1	1	1936	Hinckley, L.C.	s.n.	TEX	TEX00322005
Agrostis	hyemalis (Walter) Britton, Sterns & Poggenb	United States	Texas	Jeff Davis	Mitre Peak Girl Scout Camp	30.48	-103.791	1432	1	5	1965	Keough, E.	302	SRSC	8007
Agrostis	hyemalis (Walter) Britton, Sterns & Poggenb	United States	Texas	Jeff Davis	Near second pool at Mitre Peak Girl Scout Camp.	30.48	-103.791	1432	1	5	1965	Keough, E.	302	TEX	TEX00322004
Agrostis	hyemalis (Walter) Britton, Sterns & Poggenb	United States	Texas	Jeff Davis	Northeastern Davis Mtns., 12 mi. W of Hwy 17 on FM 1832, Boy Scout Camp; Little Aguja Canyon.	30.9208	-103.827	1402	19	5	1985	Larke, J.	177	SRSC	8009
Agrostis	hyemalis (Walter) Britton, Sterns & Poggenb	United States	Texas	Jeff Davis	Along sand and gravel bars of creek, Little Aguja Canyon, Davis Mountains.	30.8082	-103.909	1310	12	6	1928	Palmer. E.	34495	NY	1555952
Agrostis	hyemalis (Walter) Britton, Sterns & Poggenb	United States	Texas	Jeff Davis	N slopes of Timber Mountain, Davis Mountains.	30.8474	-103.952	1524	14	5	1950	Warnock, B.H.	9053	LL	LL00322002
Agrostis	hyemalis (Walter) Britton, Sterns & Poggenb	United States	Texas	Jeff Davis	N slopes of Timber Mountain, Davis Mountains.	30.8474	-103.952	1524	14	5	1950	Warnock, B.H.	9053	SRSC	8003
Agrostis	hyemalis (Walter) Britton, Sterns & Poggenb	United States	Texas	Jeff Davis	At mouth of Madera Canyon in Davis Mts.	30.9294	-103.813		1	5	1955	Warnock, B.H.	12205	LL	LL00312182
Agrostis	hyemalis (Walter) Britton, Sterns & Poggenb	United States	Texas	Jeff Davis	At mouth of Madera Canyon in Davis Mts.	30.9294	-103.813	1066	1	5	1955	Warnock, B.H.	12205	SRSC	8005
Agrostis	hyemalis (Walter) Britton, Sterns & Poggenb	United States	Texas	Jeff Davis	Fern Canyon				16	5	1937	Warnock, B.H.	T266	SRSC	8006
Agrostis	hyemalis (Walter) Britton, Sterns & Poggenb	United States	Texas	Jeff Davis	Fern Canyon				16	5	1937	Warnock, B.H.	T266	TEX	TEX00320999
Agrostis	hyemalis (Walter) Britton, Sterns & Poggenb	United States	Texas	Jeff Davis	Fern Canyon				16	5	1937	Warnock, B.H.	T266	US	1829303
Agrostis	hyemalis (Walter) Britton, Sterns & Poggenb	United States	Texas	Jeff Davis	In Musquiz Canyon between Castle Hill and Flying Eagle.	30.5092	-103.571	1217	1	5	1938	Warnock, B.H.	T358	SRSC	8004
Agrostis	hyemalis (Walter) Britton, Sterns & Poggenb	United States	Texas	Jeff Davis	Musquiz Canyon between Castle Hill and Flying Eagle.	30.5092	-103.571	1217	1	5	1938	Warnock, B.H.	T358	TEX	TEX00322001
Agrostis	hyemalis (Walter) Britton, Sterns & Poggenb	United States	Texas	Jeff Davis	Davis Mts, Madera Canyon, roadside park on Hwy 118, at stream	30.705	-104.1	1767	25	6	1994	Worthington, R.D.	23198	GA	GA096261
Agrostis	hyemalis (Walter) Britton, Sterns & Poggenb	United States	Texas	Jeff Davis	Davis Mts, Madera Canyon, roadside park on Hwy 118, at stream	30.705	-104.1	1767	25	6	1994	Worthington, R.D.	23198	SAT	42018
Agrostis	hyemalis (Walter) Britton, Sterns & Poggenb	United States	Texas	Jeff Davis	Davis Mts., Madera Canyon at roadside park along hwy. 118	30.705	-104.1	1767	25	6	1994	Worthington, R.D.	23198	VDB	BRIT255925
Agrostis	hyemalis (Walter) Britton, Sterns & Poggenb	United States	Texas	Jeff Davis	Canyon Star Mt., Davis Mts.				12	4	1914	Young, M.S.	s.n.	TEX	TEX00321000
Agrostis	hyemalis (Walter) Britton, Sterns & Poggenb	United States	Texas	Jeff Davis	Gorge, Mt. Livermore.	30.6363	-104.173	2506	14	8	1914	Young, M.S.	s.n.	TEX	TEX00322006
Agrostis	hyemalis (Walter) Britton, Sterns & Poggenb	United States	Texas	Presidio	At spring about 2 mi. SE. Russell Menzies ranch house in Chinati Mountains.	29.9002	-104.458	1371	31	5	1947	Hinckley, L.C.	3842	NY	1555970
Agrostis	idahoensis Nash	United States	Arizona	Graham	High Peak Cienega, Pinaleno Mountains.	32.6939	-109.868	3121	9	8	2014	Licher, M.	4524	ASC	ASC00111724
Agrostis	idahoensis Nash	United States	California	San Bernardino	San Bernardino National ForestSan Gorgonio Wilderness area; collecting at High Meadow Springs in the upper watershed of Mill Creek, approximately 0.75 air mile west northwest of Dollar Lake	34.1247	-116.867	3084	21	7	2016	Bell, D.S. and A. Chambers	9968	RSA	RSA0124057
Agrostis	laxissima Swallen	Guatemala	Quetzaltenango	Nahualá	uppermost ridge of Volcán Santo Tomás	14.7172	-91.4833	3000-3200	22	1	1940	Steyermark, J.A.	34941	F	V0406061F
Agrostis	laxissima Swallen	Guatemala	Quetzaltenango	San Juan Ostuncalco	Barranco Buena Vista, Cuesta El Caracol, Sierra Madre Mountains, about 5 km. northwest of San Juan Ostuncalco	14.9089	-91.6685	2800 - 2900	11	12	1962	Williams, O. et al.	22792	F	V0406055F
Agrostis	laxissima Swallen	Guatemala	Quetzaltenango	San Juan Ostuncalco	Barranco Buena Vista, Cuesta El Caracol, Sierra Madre Mountains, about 5 km NW of San Juan Ostuncalco	14.9089	-91.6685	2800 - 2900	11	12	1962	Williams, O. et al.	22792	US	2465047
Agrostis	laxissima Swallen	Guatemala	Quetzaltenango	San Martín Sacatepéquez	Cumbre de Tuilacán, SW of San Martín Chile Verde	14.8061	-91.6687	2400	8	3	1939	Standley, P.C.	67819	F	V0406063F
Agrostis	laxissima Swallen	Guatemala	Quetzaltenango	San Martín Sacatepéquez	Región Las Nubes, S of San Martín Chile Verde	14.8028	-91.6661	2250	16	1	1941	Standley, P.C.	83681	F	V0406054F
Agrostis	laxissima Swallen	Guatemala	Quetzaltenango	San Martín Sacatepéquez	Region of Boxantin, SE of San Martin Chile Verde	14.8011	-91.6699	2400	16	1	1941	Standley, P.C.	83813	F	V0406057F
Agrostis	laxissima Swallen	Guatemala	Quetzaltenango	San Martín Sacatepéquez	Region of Boxantin, SE of San Martin Chile Verde	14.8011	-91.6699	2400	16	1	1941	Standley, P.C.	83813	US	1910707
Agrostis	laxissima Swallen	Guatemala	Quetzaltenango	San Martín Sacatepéquez	Region of Boxantin, SE of San Martin Chile Verde	14.8011	-91.6699	2400	16	1	1941	Standley, P.C.	83813	US	2236487
Agrostis	laxissima Swallen	Guatemala	Quetzaltenango	Zunil	Las Fuentes "Georginas" (aguas termales).	14.7485	-91.48	2400	6	6	1953	Koninck, M	144	US	2151655
Agrostis	laxissima Swallen	Guatemala	Sacatepéquez	Alotenango	Volcán de Acatenango	14.4995	-90.8718	3200	11	9	1993	Arias, I. and M. Véliz	933265a	MEXU	1307386
Agrostis	laxissima Swallen	Guatemala	Sacatepéquez	Alotenango	middle and upper S facing slopes of Volcán Gemelos	14.4897	-90.877	2100-3200	26	1	1942	Steyermark, J.A.	43252	F	V0406062F
Agrostis	laxissima Swallen	Guatemala	Sacatepéquez	Alotenango	Volcán de Acatenango	14.4995	-90.8718	3200	18	8	2000	Véliz, M. et al.	10263	MEXU	1300409
Agrostis	laxissima Swallen	Guatemala	San Marcos	San Marcos	Mountains along the road between San Marcos and Serchil			2700 - 3150	30	1	1941	Standley, P.C.	85379	F	V0046566F
Agrostis	laxissima Swallen	Guatemala	San Marcos	San Marcos	Mountains along the road between San Marcos and Serchil			2700 - 3150	30	1	1941	Standley, P.C.	85387	F	V0406053F
Agrostis	laxissima Swallen	Guatemala	San Marcos	San Marcos	Mountains along the road between San Marcos and Serchil			2700 - 3150	30	1	1941	Standley, P.C.	85387	US	1910716
Agrostis	laxissima Swallen	Guatemala	San Marcos	San Marcos	outer slopes of Tajumulco Volcano, Sierra Madre Mountains, about 8-10 km W of San Marcos	15.0132	-91.8595	2300	31	12	1964	Williams, O. et al.	26811	F	V0406059F
Agrostis	laxissima Swallen	Guatemala	San Marcos	San Martín Sacatepéquez	Sierra Madre Mountains, about 6 km (airline) N of San Marcos	15.008	-91.8068	2700	13	12	1963	Williams, O. et al.	25889	F	V0406056F
Agrostis	laxissima Swallen	Guatemala	Solola	Nahualá	near Nahualá, Sierra Madre Mountains	14.8252	-91.3065	2500	17	12	1962	Williams, O. et al.	23221	F	V0406060F
Agrostis	laxissima Swallen	Guatemala	Solola	Nahualá	near Nahualá, Sierra Madre Mountains	14.8252	-91.3065	2500	17	12	1962	Williams, O. et al.	23221	US	2465049
Agrostis	laxissima Swallen	Mexico	Chiapas	Motozintla	NW slope of Cerro Mozotlan , below the microwave tower along the road from Huixtla to El Porvenir and Siltepec	15.4261	-92.3436	3000	30	12	1972	Breedlove, D.E.	31163	MEXU	248243
Agrostis	laxissima Swallen	Mexico	Chiapas	Motozintla	Near summit of Cerro Mozotal.	15.4197	-92.3367	2750	24	11	1981	Breedlove, D.E. and B. Bartholomew	55831	MO	282011
Agrostis	laxissima Swallen	Mexico	Chiapas	Motozintla	27 km al NO de Motozintla, camino a Coadesmech, torre de microondas	15.431	-92.4272	3030	21	10	1985	Dávila, P. et al.	181	MEXU	1437529
Agrostis	microphylla Steud.	Mexico	Baja California	Ensenada	5 km SSO of Johnson Ranch, N of Cabo Colonet	31.0583	-116.292	37.5	31	5	1980	Moran, R.	28447	ASU	ASU0005888
Agrostis	microphylla Steud.	Mexico	Baja California	Ensenada	5 km SSO of Johnson Ranch, N of Cabo Colonet	31.0583	-116.292	37.5	31	5	1980	Moran, R.	28447	SD	10574
Agrostis	microphylla Steud.	Mexico	Baja California	Ensenada	5 km SSO of Johnson Ranch, N of Cabo Colonet	31.0583	-116.292	75	31	5	1980	Moran, R.	28643	MEXU	355930
Agrostis	microphylla Steud.	Mexico	Baja California	Ensenada	5 km SSO of Johnson Ranch, N of Cabo Colonet	31.0583	-116.292	75	31	5	1980	Moran, R.	28643	SD	105279
Agrostis	microphylla Steud.	Mexico	Baja California	Ensenada	Guadeloupe [Guadalupe] ranch	32.0754	-116.622	315	6	4	1886	Orcutt, C.R.	s.n.	US	486610
Agrostis	microphylla Steud.	Mexico	Baja California	Ensenada	Arroyo Agua Caliente	32.1116	-116.465	300	25	6	1980	Rosiñol, R. y O. Paulín	10	MEXU	1071028
Agrostis	pallens Trin.	Mexico	Baja California	Ensenada	Arroyo Hediondo, 5 Km SE of Eréndira	31.2417	-116.342	75	1	6	1980	Moran, R.	28673	SD	105278
Agrostis	pallens Trin.	Mexico	Baja California	Ensenada	South bank of Arroyo Jatay, 1.5 km from the mouth	32.0167	-116.867	40	11	6	1980	Moran, R.	28770	MEXU	355929
Agrostis	pallens Trin.	Mexico	Baja California	Ensenada	South bank of Arroyo Jatay, 1.5 km from the mouth	32.0167	-116.867	40	11	6	1980	Moran, R.	28770	SD	105407
Agrostis	pallens Trin.	Mexico	Baja California	Ensenada	South bank of Arroyo Jatay, 1.5 km from the mouth	32.0167	-116.867	40	11	6	1980	Moran, R.	28770	SD	ASU0005883
Agrostis	pallens Trin.	Mexico	Baja California	Tijuana	Coronado Islands, northeast slope, south island	32.4133	-117.247	100	21	6	1960	Moran, R.	8312	SD	50902
Agrostis	pallens Trin.	United States	California	Riverside	At Idyllwild, in San Jacinto Mountains	33.7465	-116.715	1635	14	8	1971	Baker, P.C.	7110	LOB	LOB117429
Agrostis	pallens Trin.	United States	California	San Diego	Town of Potrero, Hauser Mountain, Harris Ranch Rd, near old house site, ca. 3 mi N of Canyon City at highway 94, ca. 4 mi W of Cameron Corners (inters of highway 94 and Buckman Springs road	32.6358	-116.537	1099	30	6	2006	Aerene, L. et al.	137	SD	233386
Agrostis	pallens Trin.	United States	California	San Diego	20+ bunches on north slope adjacent to Japacha Fire Road, 1.5 km NW of Highway 79, Cuyamaca Rancho State Park	32.9299	-116.573	1310	21	7	1987	Curto, M.	404	SD	121596
Agrostis	pallens Trin.	United States	California	San Diego	Cuyamaca Rancho State Park, 0.4 mile NE of intersection of State Highway 79 and Stonewall Mine Road, ca. 100 m NE of Los Caballos equestrian campground and 20 m south of Stonewall Mine Rd. in north-treading drainage	32.9745	-116.571	1440	26	6	2005	Hendrickson, L.	1099	SD	233394
Agrostis	pallens Trin.	United States	California	San Diego	Anza-Borrego Desert State Park, Lucky 5 south (unofficial park name), 7.0 miles SSE of intersection of state highway 79 and county highway S-1, a short distance W of S-1	32.9319	-116.49	1594	11	7	2005	Hendrickson, L.	1109	SD	233397
Agrostis	pallens Trin.	United States	California	San Diego	Anza-Borrego Desert State Park. Cuyamaca Mountains, NE of intersection of State highway 79 and County highway S-1, 1.1 surface mi NE of intersection of highway 79 and Mason Valley Truck Trail, west of Golden Queen Mine	33.0209	-116.548	1458	20	6	2006	Hendrickson, L.	1683	SD	233395
Agrostis	pallens Trin.	United States	California	San Diego	East Mesa, Cuyamaca Rancho State Park, 1 mi SW of Granite Spring on the east side of East Mesa Fire road	32.8954	-116.541	1487	9	6	2004	Hendrickson, L. et al.	165	SD	233387
Agrostis	pallens Trin.	United States	California	San Diego	Cuyamaca Lake, Lucky 5 acquisition, location 1, N side of the creek on slope and toe of slope NW of Fages Plaque	32.995	-116.54	1440	29	6	2003	Pigniolo, A.R.	1416	BSCA	BSCA5319
Agrostis	pallens Trin.	United States	California	San Diego	Cuyamaca Lake, Lucky 5 acquisition, location 1, N side of the creek on slope and toe of slope NW of Fages Plaque	32.995	-116.54	1440	29	6	2003	Pigniolo, A.R.	1416	SD	155734
Agrostis	pallens Trin.	United States	California	San Diego	Hauser Wilderness, Cleveland National Forest, S of Morena Reservoir and E of Barrett Lake, along the Pacific Crest trail in Hauser Canyon, N of the Creek	32.6642	-116.541	829	2	6	2008	Rebman, J.P. et al.	15457	SD	186449
Agrostis	perennans (Walter) Tuck.	Guatemala	Alta Verapaz	Cobán	Cobán	15.4768	-90.3829	1219	25	8	1920	Johnson, H.	618	US	4194119
Agrostis	perennans (Walter) Tuck.	Guatemala	Alta Verapaz	Cobán	Finca Samac near Cobán	15.4714	-90.4462	1372	5	1	1920	Popenoe, W.	914	US	4194118
Agrostis	perennans (Walter) Tuck.	Guatemala	Alta Verapaz	Cobán	Near Cobán	15.4768	-90.3829	1260-1440			1939	Standley, P.C.	69533	F	V0406072F
Agrostis	perennans (Walter) Tuck.	Guatemala	Alta Verapaz	Cobán	Chicu'sha, 8 km al SO de Cobán	15.4333	-90.45	1400	22	7	1988	Tenorio, P. et al.	14646	CIIDIR
Agrostis	perennans (Walter) Tuck.	Guatemala	Alta Verapaz	Cobán	Chicu'sha, 8 km al SO de Cobán	15.4333	-90.45	1400	22	7	1988	Tenorio, P. et al.	14646	MEXU	1374764
Agrostis	perennans (Walter) Tuck.	Guatemala	Alta Verapaz	Cobán	Chicu'sha, 8 km al SO de Cobán	15.4333	-90.45	1400	22	7	1988	Tenorio, P. et al.	14646	MEXU	1071058
Agrostis	perennans (Walter) Tuck.	Guatemala	Alta Verapaz	Cobán	Cobán	15.4768	-90.3829	1350		6	1906	Türckheim, H.	II1251	US	4194120
Agrostis	perennans (Walter) Tuck.	Guatemala	Alta Verapaz	Santa Cruz Verapaz	along Río Frío, S of Santa Cruz	15.362	-90.4304	1350	28	3	1941	Standley, P.C.	90171	F	V0406079F
Agrostis	perennans (Walter) Tuck.	Guatemala	Alta Verapaz	Tactic	SE of Tactic	15.3072	-90.3449	1500	30	3	1939	Standley, P.C.	69975	F	V0406074F
Agrostis	perennans (Walter) Tuck.	Guatemala	Alta Verapaz	Tactic	large swamp just E of Tactic	15.3226	-90.3474	1300	20	2	1942	Steyermark, J.A.	44017	F	V0406070F
Agrostis	perennans (Walter) Tuck.	Guatemala	Alta Verapaz	Tactic	large swamp just E of Tactic	15.3226	-90.3474	1300	20	2	1942	Steyermark, J.A.	44017	US	4194117
Agrostis	perennans (Walter) Tuck.	Guatemala	Alta Verapaz	Tactic	large swamp just E of Tactic	15.3226	-90.3474	1300	20	2	1942	Steyermark, J.A.	44017	US	4194116
Agrostis	perennans (Walter) Tuck.	Guatemala	Baja Verapaz	Chilasco	6 km al SO de Chilasco	15.1333	-90.1167	1700	24	7	1988	Tenorio, P. et al.	14842	CIIDIR
Agrostis	perennans (Walter) Tuck.	Guatemala	Baja Verapaz	Chilasco	6 km al SO de Chilasco	15.1333	-90.1167	1700	24	7	1988	Tenorio, P. et al.	14842	MEXU	1282006
Agrostis	perennans (Walter) Tuck.	Guatemala	Baja Verapaz	Chilasco	6 km al SO de Chilasco	15.1333	-90.1167	1700	24	7	1988	Tenorio, P. et al.	14842	MEXU	1071059
Agrostis	perennans (Walter) Tuck.	Guatemala	Baja Verapaz	Chilascó	6 Km al SW de Chilascó.	15.13	-90.12	1700	24	7	1988	Tenorio, P. et al.	14842	US	4194099
Agrostis	perennans (Walter) Tuck.	Guatemala	Baja Verapaz	Without municipality	N of Santa Rosa				30	3	1939	Standley, P.C.	69840	F	V0406073F
Agrostis	perennans (Walter) Tuck.	Guatemala	Huehuetenango	Barillas	vicinity of Maxbal, about 17 miles north of Barillas, Sierra de los Cuchumatanes	15.9787	-91.3068	1500		7	1942	Steyermark, J.A.	48773	F	V0406080F
Agrostis	perennans (Walter) Tuck.	Guatemala	Huehuetenango	Barillas	vicinity of Maxbal, about 17 miles north of Barillas, Sierra de los Cuchumatanes	15.9787	-91.3068	1500		7	1942	Steyermark, J.A.	48773	US	4194114
Agrostis	perennans (Walter) Tuck.	Guatemala	Huehuetenango	Barillas	between Barillas and Cerro Victoria, Sierra de los Cuchumatanes	15.7728	-91.2875	1700 - 1800	29	7	1942	Steyermark, J.A.	49696a	US	4194112
Agrostis	perennans (Walter) Tuck.	Guatemala	Huehuetenango	Barillas	between Barillas and Cerro Victoria, Sierra de los Cuchumatanes	15.7728	-91.2875	1700 - 1800	29	7	1942	Steyermark, J.A.	49696a	US	4194115
Agrostis	perennans (Walter) Tuck.	Guatemala	Huehuetenango	San Juan Atitán	La Sierra (Tujimach), across river from San Juan Atitán, Sierra de los Cuchumatanes	15.4325	-91.6481	2500 - 2900	8	9	1942	Steyermark, J.A.	51967	F	V0406068F
Agrostis	perennans (Walter) Tuck.	Guatemala	Huehuetenango	San Juan Atitán	La Sierra (Tujimach), across river from San Juan Atitán, Sierra de los Cuchumatanes	15.4325	-91.6481	2500 - 2900	8	9	1942	Steyermark, J.A.	51967	US	4194106
Agrostis	perennans (Walter) Tuck.	Guatemala	Huehuetenango	San Juan Atitán	La Sierra (Tujimach), across river from San Juan Atitán, Sierra de los Cuchumatanes	15.4325	-91.6481	2500 - 2900	8	9	1942	Steyermark, J.A.	51967	US	4194109
Agrostis	perennans (Walter) Tuck.	Guatemala	Huehuetenango	San Juan Ixcoy	between Tojquiá and Caxín bluff, summit of Sierra de los Cuchumatanes	15.5589	-91.5006	3700	6	8	1942	Steyermark, J.A.	50209	F	V0406067F
Agrostis	perennans (Walter) Tuck.	Guatemala	Huehuetenango	San Juan Ixcoy	between Tojquiá and Caxín bluff, summit of Sierra de los Cuchumatanes	15.5589	-91.5006	3700	6	8	1942	Steyermark, J.A.	50209	US	4194108
Agrostis	perennans (Walter) Tuck.	Guatemala	Huehuetenango	San Mateo Ixtatán	Cerro Cananá, between Nucapuxlac and Cananá, Sierra de los Cuchumatanes	15.8719	-91.4203	2500 - 2800	18	7	1942	Steyermark, J.A.	49005	F	V0406086F
Agrostis	perennans (Walter) Tuck.	Guatemala	Huehuetenango	San Mateo Ixtatán	Cerro Cananá, between Nucapuxlac and Cananá, Sierra de los Cuchumatanes	15.8719	-91.4203	2500 - 2800	18	7	1942	Steyermark, J.A.	49005	US	4194111
Agrostis	perennans (Walter) Tuck.	Guatemala	Huehuetenango	San Mateo Ixtatán	Cerro Cananá, between Nucapuxlac and Cananá, Sierra de los Cuchumatanes	15.8719	-91.4203	2500 - 2800	18	7	1942	Steyermark, J.A.	49005	US	4194110
Agrostis	perennans (Walter) Tuck.	Guatemala	Huehuetenango	Todos Santos Cuchumatán	Sierra de los Cuchumatanes, immediately north of Tojiah [Tojquiá] at km 322 on Ruta Nacional 9N	15.5636	-91.6578	3200	1	8	1960	Beaman, J.H.	3921	US	4194105
Agrostis	perennans (Walter) Tuck.	Guatemala	Quetzaltenango	La Esperanza	La Esperanza	14.8758	-91.5792	2400	20	6	1954	Koninck, M.	164	US	4194107
Agrostis	perennans (Walter) Tuck.	Guatemala	Quetzaltenango	Todos Santos Cuchumatán	La Esperanza	14.8758	-91.5792	2400			1954	Koninck, M.	164	US	4194104
Agrostis	perennans (Walter) Tuck.	Guatemala	Quiché	Nebaj	Nebaj, in the village	15.4089	-91.1429	1860	7	7	1964	Contreras, E.	5255	US	4194102
Agrostis	perennans (Walter) Tuck.	Guatemala	San Marcos	Esquipulas Palo Gordo	Barranco Eminencia, road between San Marcos and San Rafael Pie de la Cuesta, in upper part of the barranco between finca La Lucha and Buena Vista	14.9504	-91.859	2500-2700	6	2	1941	Standley, P.C.	86307	F	V0406085F
Agrostis	perennans (Walter) Tuck.	Honduras	Ocotepeque	Belén de Gualcho	cordillera de Celaque, Cruz Alta, 3 mi N of Belén Gualcho long road to Cucuyagua	14.5072	-88.785	1890	23	6	1994	Davidse, G. et al.	35319	MEXU	1300350
Agrostis	perennans (Walter) Tuck.	Mexico	Chiapas	Amatenango del Valle	NE slope of Zontehuitz near summit	16.4966	-92.4523	2130		1	1965	Breedlove, D.E. and P.H. Raven	8119	US	3659417
Agrostis	perennans (Walter) Tuck.	Mexico	Chiapas	Chamula	Bautista Chico	16.8009	-92.7197	2600	3	4	1986	Soto, L.	1285	MEXU	1097511
Agrostis	perennans (Walter) Tuck.	Mexico	Chiapas	Chamula	Bautista Chico	16.8009	-92.7197	2600	10	7	1986	Soto, L.	1400	MEXU	1097501
Agrostis	perennans (Walter) Tuck.	Mexico	Chiapas	Jitotol	3 mi S of Jitotol	17.0412	-92.8543	1615	12	2	1965	Breedlove, D.E.	8905	US	3659411
Agrostis	perennans (Walter) Tuck.	Mexico	Chiapas	Pueblo Nuevo Solistahuacán	1 km del mirador El Caminero hacia Tapilula			1900	28	3	1983	Magaña, M.A.	1074	CHAPA
Agrostis	perennans (Walter) Tuck.	Mexico	Chiapas	Rincón Chamula San Pedro	3 mi N of Pueblo Nuevo Solistahuacán, W slope	17.1942	-92.9206	1800	22	6	1965	Lathrop, E.W.	5850	US	2463690
Agrostis	perennans (Walter) Tuck.	Mexico	Chiapas	Tenejapa	Along road to San Cristóbal las Casas above Tenejapa Center	16.79	-92.5667	2164	12	7	1965	Breedlove, D.E.	10877	US	3007626
Agrostis	perennans (Walter) Tuck.	Mexico	Chiapas	Tenejapa	In the paraje of Sibakte'el	16.816	-92.516	1768	6	9	1966	Breedlove, D.E.	14815	US	3005077
Agrostis	perennans (Walter) Tuck.	Mexico	Chiapas	Tenejapa	in the paraje of Mahosik'	16.86	-92.5339	1463	8	8	1966	Breedlove, D.E.	14873	US	3116120
Agrostis	perennans (Walter) Tuck.	Mexico	Chiapas	Unión Juárez	Volcán Tacaná, 500 m al E de Talquián	15.0931	-92.0837	1700	26	4	1987	Martínez, E. and A. Reandes	20291	MEXU	995791
Agrostis	perennans (Walter) Tuck.	Mexico	Chiapas	Unión Juárez	Volcán Tacaná, 500 m al E de Talquián	15.0931	-92.0837	1700	26	4	1987	Martínez, E. and A. Reandes	20291	MEXU	1071057
Agrostis	perennans (Walter) Tuck.	Mexico	Chiapas	Without municipality	Trail between San Cristobal Las Casas and San Gregorio			2134				Hernández X., E.	X-542	US	1961967
Agrostis	perennans (Walter) Tuck.	Mexico	Chihuahua	Casas Grandes	Near Colonia Garcia in the Sierra Madres	29.9762	-108.335	2286	22	8	1899	Townsend, C.H.T. and C.M. Barber	276	US	383282
Agrostis	perennans (Walter) Tuck.	Mexico	Durango	Canantlán	Sierra del Epazote, cima del cerro de las antenas	24.6022	-105.109	3202	15	10	2010	Nava, M.G. et al.	129	CIIDIR
Agrostis	perennans (Walter) Tuck.	Mexico	Durango	Canelas	28.5 km de Canelas, por el camino a Durango	25.1291	-106.468	2650	6	10	1985	González, S.	3438	CIIDIR
Agrostis	perennans (Walter) Tuck.	Mexico	Durango	Durango	Estación Coyotes, al NNO, 15 km al NNO del crucero, por la carretera a San Miguel de Cruces	23.9539	-105.377	2498	23	8	2013	Heynes, S.A. et al.	437	MEXU	1494024
Agrostis	perennans (Walter) Tuck.	Mexico	Durango	Durango	about 13 mi E of La Ciudad on the Mazatlán-Durango road	23.9396	-104.89	2770	30	9		Reeder, J.R. and C.G. Reeder	2528	CHAPA
Agrostis	perennans (Walter) Tuck.	Mexico	Durango	Durango	5 mi W of Llano Grande along Durango-Mazatlán highway	23.86	-105.25	2500	9	9	1967	Reeder, J.R. and C.G. Reeder	4908	MEXU	1247876
Agrostis	perennans (Walter) Tuck.	Mexico	Durango	Durango	5 mi W of Llano Grande along Durango-Mazatlán highway	23.86	-105.25	2500	9	9	1967	Reeder, J.R. and C.G. Reeder	4908	US	3059178
Agrostis	perennans (Walter) Tuck.	Mexico	Durango	Pueblo Nuevo	near El Santo, Los Angeles National Park, small stream road between Durango and Mazatlan	23.7185	-105.716	2600	6	9	1981	Beetle, A.A.	M-7709	MEXU	1097535
Agrostis	perennans (Walter) Tuck.	Mexico	Durango	Pueblo Nuevo	near El Santo, Los Angeles National Park, small stream road between Durango and Mazatlan	23.7185	-105.716	2600	6	9	1981	Beetle, A.A.	M-7709	MICH	1116462
Agrostis	perennans (Walter) Tuck.	Mexico	Durango	Pueblo Nuevo	El Salto, ejido La Victoria (vivero), UAF 6	23.75	-105.417	2620	28	9	1985	Miranda, R.	25	CIIDIR
Agrostis	perennans (Walter) Tuck.	Mexico	Durango	Pueblo Nuevo	One mile east of Los Charcos on road towards Mesa La Gloria. Forest flats with Pinus, Stevia, and Geranium.	23.0241	-104.3	2700	12	9	2003	Peterson, P.M. and F. Sánchez	17748	US	3467370
Agrostis	perennans (Walter) Tuck.	Mexico	Durango	Suchil	Reserva de la Biosfera La Michilia							Carrillo, A.	380	CIIDIR
Agrostis	perennans (Walter) Tuck.	Mexico	Durango	Suchil	Reserva de la Biosfera La Michilia							Carrillo, A.	380	IEB	57961
Agrostis	perennans (Walter) Tuck.	Mexico	Durango	Suchil	Reserva de la Biosfera La Michilía, mesa El Burro	23.4108	-104.311	2650	16	9	1982	Herrera, Y.	258	CIIDIR
Agrostis	perennans (Walter) Tuck.	Mexico	Durango	Suchil	Reserva de la Biosfera La Michilía, mesa El Burro	23.4108	-104.311	2650	16	9	1982	Herrera, Y.	258	MEXU	1305915
Agrostis	perennans (Walter) Tuck.	Mexico	Durango	Without municipality	San Ramon							Pringle, C.G.	13289a	US	462618
Agrostis	perennans (Walter) Tuck.	Mexico	Guanajuato	San Felipe	Club Campestre El Vergel de la Sierra	21.385	-101.635	2627	14	7	1997	Macías, J.	898a	MEXU	1097560
Agrostis	perennans (Walter) Tuck.	Mexico	Guerrero	General Heliodoro Castillo	Cerro Teotepec	17.4667	-100.217	3350	5	12	1963	Rzedowski, J.	18168	ENCB
Agrostis	perennans (Walter) Tuck.	Mexico	Hidalgo	Agua Blanca de Iturbide	Between San Pedrito and Agua Blanca	20.3653	-98.3511	1980	28	8	1945	Sharp, A.J.	45843	MEXU	135885
Agrostis	perennans (Walter) Tuck.	Mexico	Hidalgo	Agua Blanca de Iturbide	Between San Pedrito and Agua Blanca	20.3653	-98.3511	1981	28	8	1945	Sharp, A.J.	45843	US	1939450
Agrostis	perennans (Walter) Tuck.	Mexico	Hidalgo	Epazoyucan	1 km al S de El Guajolote	20.0167	-98.6333	2800	25	8	1984	Rzedowski, J.	38470	FCME	118597
Agrostis	perennans (Walter) Tuck.	Mexico	Hidalgo	Epazoyucan	1 km al S de El Guajolote	20.0167	-98.6333	2800	25	8	1984	Rzedowski, J.	38470	MEXU	783748
Agrostis	perennans (Walter) Tuck.	Mexico	Hidalgo	Epazoyucan	1 km al S de El Guajolote	20.0167	-98.6333	2800	25	8	1984	Rzedowski, J.	38470	XAL
Agrostis	perennans (Walter) Tuck.	Mexico	Hidalgo	Metztitlán	en el predio al N de Tres Cruces, 11 km al NE de la población de Metztitlán, 800 m aguas arriba en relación a la cerretera federal Zacualtipán-Molango	20.5171	-98.711	1388	8	7	1992	López, J.L.	141	MEXU	651973
Agrostis	perennans (Walter) Tuck.	Mexico	Hidalgo	Mineral del Chico	Alrededores de Las Ventanas, 5 km al N de Pachuca	20.1925	-98.7395	2900	2	11	1983	Acosta, S. et al.	412	CIIDIR
Agrostis	perennans (Walter) Tuck.	Mexico	Hidalgo	Mineral del Chico	Alrededores de Las Ventanas, 5 km al N de Pachuca	20.1925	-98.7395	2900	2	11	1983	Acosta, S. et al.	412	MEXU	1071053
Agrostis	perennans (Walter) Tuck.	Mexico	Hidalgo	Mineral del Chico	El Chico				1	8	1928	Lyonnet, E.	46a	MEXU	240571
Agrostis	perennans (Walter) Tuck.	Mexico	Hidalgo	Mineral del Chico	Las Cuevas, cerca de Las Monjas			2550	12	9	1987	Medina, M.	3559	INEGI	13223
Agrostis	perennans (Walter) Tuck.	Mexico	Hidalgo	Mineral del Chico	Llanos Grandes, 5 km al NNE de Pachuca	20.178	-98.7131	2950	13	9	1995	Medina, M.	4225	MEXU	1071064
Agrostis	perennans (Walter) Tuck.	Mexico	Hidalgo	Mineral del Chico	Mineral del Chico	20.2107	-98.7267	2450	9	5	1993	Pérez, J.P.	30	IEB	58041
Agrostis	perennans (Walter) Tuck.	Mexico	Hidalgo	Mineral del Chico	Mineral del Chico	20.2116	-98.7258	2486	19	5	1993	Pérez, J.P.	30	MEXU	1071039
Agrostis	perennans (Walter) Tuck.	Mexico	Hidalgo	Mineral del Monte	4 km sobre el camino de terracería Real del Monte-Santa Rosalía	20.1167	-98.6333	2620	13	7	1994	Olmos, A.	23	MEXU	1097482
Agrostis	perennans (Walter) Tuck.	Mexico	Hidalgo	Mineral del Monte	La Minita, 4 km al S de la cabecera municipal	20.1444	-98.6922	2780	13	7	1994	Pérez, J.P.	128	MEXU	1097554
Agrostis	perennans (Walter) Tuck.	Mexico	Hidalgo	Molango de Escamilla	Coatitlamixtla, 1.7 km al NO	20.7643	-98.6937	1900	30	6	1997	Maandorga, R. and O. Alcántara	748	MEXU	1071061
Agrostis	perennans (Walter) Tuck.	Mexico	Hidalgo	Omitlán de Juárez	Santa Elena, km 15 de la carretera federal 105 Pachuca-Huejutla	20.1572	-98.6583	2640	14	7	1994	Pérez, J.P.	141	MEXU	1097483
Agrostis	perennans (Walter) Tuck.	Mexico	Hidalgo	Singuilucan	1 km al N de Nopalillo	20.0828	-98.5781	2900	12	10	1979	Rzedowski, J.	36465	CIIDIR
Agrostis	perennans (Walter) Tuck.	Mexico	Hidalgo	Singuilucan	1 km al N de Nopalillo	20.0828	-98.5781	2900	12	10	1979	Rzedowski, J.	36465	MEXU	1071074
Agrostis	perennans (Walter) Tuck.	Mexico	Hidalgo	Tepeapulco	Cerro Santa Ana	19.764	-98.5293	2850	8	9	1976	Ventura, A.	2082	FCME	118598
Agrostis	perennans (Walter) Tuck.	Mexico	Hidalgo	Tepeapulco	Cerro Santa Ana	19.764	-98.5293	2850	8	9	1976	Ventura, A.	2082	MEXU	783749
Agrostis	perennans (Walter) Tuck.	Mexico	Hidalgo	Tepeapulco	Cerro Santa Ana	19.764	-98.5293	2850	8	9	1976	Ventura, A.	2082	UAMIZ	17997
Agrostis	perennans (Walter) Tuck.	Mexico	Hidalgo	Tepeapulco	Cerro Santa Ana	19.764	-98.5293	2850	8	9	1976	Ventura, A.	2082	XAL
Agrostis	perennans (Walter) Tuck.	Mexico	Hidalgo	Tlanchinol	Santa María, 2 km al SE	21.024	-98.6095	1200	20	6	1998	Mayorga, R. and O. Alcántara	1210	MEXU	1097527
Agrostis	perennans (Walter) Tuck.	Mexico	Hidalgo	Tlanchinol	Cerca de Lontla	21.0829	-98.6235	1450	30	11	1981	Mora, A. and J. Ramírez	606-AMB	MEXU	1071070
Agrostis	perennans (Walter) Tuck.	Mexico	Hidalgo	Without municipality	30 km al NE de Tulancingo, camino a Poza Rica			1400	18	12	1988	Martínez, E.	M-24096a	MEXU	1063887
Agrostis	perennans (Walter) Tuck.	Mexico	Jalisco	San Gabriel	NW slopes of Nevado de Colima, above Jazmín, barranca near upper end of water-line 2-3 km above settlement of El Isote	19.65	-103.7	2600-2800	26	3	1949	McVaugh, R.	10048	MEXU	98355
Agrostis	perennans (Walter) Tuck.	Mexico	Jalisco	San Gabriel	NW slopes of Nevado de Colima, above Jazmín, barranca near upper end of water-line 2-3 km above settlement of El Isote	19.65	-103.7	2600-2800	26	3	1949	McVaugh, R.	10048	US	2012748
Agrostis	perennans (Walter) Tuck.	Mexico	Jalisco	Valle de Juárez	Cerro del Tigre, 97 km al NE de Ciudad Guzmán, carretera a Valle de Juárez, 13 km de Calle de Juárez por brecha El Tigre	19.8878	-102.969	2700	9	9	1988	Fuentes, M.	681	IEB	57959
Agrostis	perennans (Walter) Tuck.	Mexico	México	Amecameca	6.4 mi SE of Amecameca	19.0873	-98.6821		31	12	1971	Dunn, D.B. y D. Dunn	18576	MEXU	1336909
Agrostis	perennans (Walter) Tuck.	Mexico	México	Amecameca	Cerro Venacho, cerca de Amecameca	19.1177	-98.6891	2800	16	12	1951	Matuda, E.	25723	MEXU	65218
Agrostis	perennans (Walter) Tuck.	Mexico	México	Amecameca	Cerro Venacho, cerca de Amecameca	19.1177	-98.6891	2800	16	12	1951	Matuda, E.	25723	MEXU	109107
Agrostis	perennans (Walter) Tuck.	Mexico	México	Amecameca	Cerro Venacho, cerca de Amecameca	19.1177	-98.6891	2800	16	12	1951	Matuda, E.	25723	MEXU	116521
Agrostis	perennans (Walter) Tuck.	Mexico	México	Amecameca	Cerro Venacho, cerca de Amecameca	19.1177	-98.6891	2800	16	12	1951	Matuda, E.	25723	MICH	1116437
Agrostis	perennans (Walter) Tuck.	Mexico	México	Amecameca	Amecameca	19.1167	-98.7667	2316		9	1905	Purpus, C.A.	1646	US	843144
Agrostis	perennans (Walter) Tuck.	Mexico	México	Amecameca	ladera W del Iztaccíhuatl, cerca de El Salto, Valle de Ayolco			3700	19	9	1966	Rzedowski, J.	23500	CHAPA
Agrostis	perennans (Walter) Tuck.	Mexico	México	Amecameca	Km 18 de la carretera Amecameca-Tlamacas	19.0917	-98.677	3400	14	1	1982	Sánchez, R.	81	CIIDIR
Agrostis	perennans (Walter) Tuck.	Mexico	México	Amecameca	Km 18 de la carretera Amecameca-Tlamacas	19.0917	-98.677	3400	14	1	1982	Sánchez, R.	81	IEB	57968
Agrostis	perennans (Walter) Tuck.	Mexico	México	Amecameca	Km 18 de la carretera Amecameca-Tlamacas	19.0917	-98.677	3400	14	1	1982	Sánchez, R.	81	MEXU	1071045
Agrostis	perennans (Walter) Tuck.	Mexico	México	Atlautla	Tlamacas, cañada al E de la torre de microondas	19.0665	-98.6281	3700	20	9	1983	Acosta, S.	424	MEXU	1239573
Agrostis	perennans (Walter) Tuck.	Mexico	México	Coyotepec	parte alta de la Sierra de Alcaparrosa			2800	16	9	1981	Rzedowski, J.	37569	MEXU	1229701
Agrostis	perennans (Walter) Tuck.	Mexico	México	Coyotepec	parte alta de la Sierra de Alcaparrosa			2800	16	9	1981	Rzedowski, J.	37569	XAL
Agrostis	perennans (Walter) Tuck.	Mexico	México	Huixquilucan	17 mi E of Toluca	19.4166	-99.3714	3110	5	9	1953	Reeder, J.R. and C.G. Reeder	2219	MEXU	238802
Agrostis	perennans (Walter) Tuck.	Mexico	México	Ixtapaluca	Llano Tepochaico, 10 km al S de Llano Grande	19.3	-98.8833	3250	12	8	1980	Rzedowski, J.	26816	XAL
Agrostis	perennans (Walter) Tuck.	Mexico	México	Ixtapaluca	Estación Experimental de Investigación y de Enseñanza de Zoquiapan, 8 km al S de Río Frío, Llano Aculco	19.2908	-98.6728	3230	10	9	1978	Vega, R.	514	CHAPA
Agrostis	perennans (Walter) Tuck.	Mexico	México	Jilotzingo	1 km al E de Santa María Mazatla	19.5098	-99.3795	2400	16	9	1979	Cota, J.H.	19	MEXU	1071049
Agrostis	perennans (Walter) Tuck.	Mexico	México	Jilotzingo	Santa María Mazatla	19.5159	-99.3783	2850	16	9	1979	Kohlmann	290	MEXU	1071072
Agrostis	perennans (Walter) Tuck.	Mexico	México	Joquicingo	carretera Joquicingo-Malinalco, 3 km al NE de Joquicingo	19.0583	-99.5	2650	1	9	1991	González, J. and O. Miranda	612	MEXU	1031581
Agrostis	perennans (Walter) Tuck.	Mexico	México	Juchitpec	8 km al E de la exhacienda del Mayorazgo			2900	8	12	1974	Ortíz, J.	101	MEXU	1071071
Agrostis	perennans (Walter) Tuck.	Mexico	México	Juchitpec	ex-hacienda de El Mayorazgo			2900	8	12	1974	Rzedowski, J.	32625	CIIDIR
Agrostis	perennans (Walter) Tuck.	Mexico	México	Nicolás Romero	1 km al NO de Cahuacán	19.6475	-99.4146	2700	1	11	1983	Acosta, S. and S. Aguilar	436	FCME	118639
Agrostis	perennans (Walter) Tuck.	Mexico	México	Nicolás Romero	1 km al NO de Cahuacán	19.6475	-99.4146	2700	1	11	1983	Acosta, S. and S. Aguilar	436	UAMIZ	18004
Agrostis	perennans (Walter) Tuck.	Mexico	México	Nicolás Romero	1 km al NO de Cahuacán	19.6475	-99.4146	2700	1	11	1983	Acosta, S. and S. Aguilar	437	CIIDIR
Agrostis	perennans (Walter) Tuck.	Mexico	México	Nicolás Romero	1 km al NO de Cahuacán	19.6475	-99.4146	2700	1	11	1983	Acosta, S. and S. Aguilar	437	IEB	57976
Agrostis	perennans (Walter) Tuck.	Mexico	México	Nicolás Romero	1 km al NO de Cahuacán	19.6475	-99.4146	2700	1	11	1983	Acosta, S. and S. Aguilar	437	MEXU	1071073
Agrostis	perennans (Walter) Tuck.	Mexico	México	Nicolás Romero	1 km al NO de Cahuacán	19.6475	-99.4146	2600	4	12	1983	Rzedowski, J.	38370	CIIDIR
Agrostis	perennans (Walter) Tuck.	Mexico	México	Nicolás Romero	1 km al NO de Cahuacán	19.6475	-99.4146	2600	4	12	1983	Rzedowski, J.	38370	IEB	57971
Agrostis	perennans (Walter) Tuck.	Mexico	México	Nicolás Romero	1 km al NO de Cahuacán	19.6475	-99.4146	2600	4	12	1983	Rzedowski, J.	38370	XAL
Agrostis	perennans (Walter) Tuck.	Mexico	México	Ocuilán	carretera Santa Martha-Zempoala, km 2-14	19.05	-99.3333	2900	1	8	1987	Castañeda, J.	280	MEXU	1310715
Agrostis	perennans (Walter) Tuck.	Mexico	México	Ocuilán	Carretera Tres Marías-Chalma			2980	22	1	1998	Miranda, A.	1403	MEXU	1071065
Agrostis	perennans (Walter) Tuck.	Mexico	México	San José del Rincón	4.35 km al SO de San José del Rincón	19.6508	-100.194	2920	20	10	1999	Ramírez, A.	912	MEXU	1071060
Agrostis	perennans (Walter) Tuck.	Mexico	México	Temascaltepec	frente al camino en construcción, por la carretera Sultepec-La Puerta, al S del Nevado de Toluca	18.9917	-99.9116	2600	1	8	1981	Guzmán, R.	4019	MEXU	1097510
Agrostis	perennans (Walter) Tuck.	Mexico	México	Temascaltepec	frente al camino en construcción, por la carretera Sultepec-La Puerta, al S del Nevado de Toluca	18.9917	-99.9116	2600	1	8	1981	Guzmán, R.	4019	MEXU	1097520
Agrostis	perennans (Walter) Tuck.	Mexico	México	Temascaltepec	Cajones	19.0528	-99.8797	1240	7	1	1932	Hinton, G.B.		TEX	TEX00142457
Agrostis	perennans (Walter) Tuck.	Mexico	México	Temascaltepec	rancho La Ciénega, ejido de La Comunidad	19.1244	-99.8908	2860	15	9	1993	Mendoza, R.	63	MEXU	1097485
Agrostis	perennans (Walter) Tuck.	Mexico	México	Texcoco	Cerro Tlaloc, 18 km al E de Tequexquinahuac, sobre la brecha maderera a la cima, 17.5 km al ESE de Texcoco	19.4828	-98.7069	3440	26	10	1976	Koch, S.D.	76223	CHAPA
Agrostis	perennans (Walter) Tuck.	Mexico	México	Texcoco	Cerro Tlaloc, 18 km al E de Tequexquinahuac, sobre la brecha maderera a la cima, 17.5 km al ESE de Texcoco	19.4828	-98.7069	3440	26	10	1976	Koch, S.D.	76223	MEXU	270646
Agrostis	perennans (Walter) Tuck.	Mexico	México	Texcoco	Cerro Tlaloc, 15 km al E de Tequesquinahuac, 17.5 km al ESE de Tezcoco	19.4828	-98.7069	3440	26	10	1976	Koch, S.D.	76223	US	2824620
Agrostis	perennans (Walter) Tuck.	Mexico	México	Tlalmanalco	San Rafael, falda O del Iztaccíhuatl	19.2115	-98.7295	2900	16	11	1952	Matuda, E.	27610	MEXU	65205
Agrostis	perennans (Walter) Tuck.	Mexico	México	Tlalmanalco	cerca de Santo Tomás Atzingo	19.1696	-98.7745	2500	26	10	1970	Rzedowski, J.	27905	CHAPA
Agrostis	perennans (Walter) Tuck.	Mexico	México	Villa de Allende	55 km NW of Toluca on Mex 15	19.4091	-100.113	2500	20	10	1976	Brunken, J. and C. Perino	431	MEXU	431
Agrostis	perennans (Walter) Tuck.	Mexico	México	Villa Guerrero	3.5 km por camino de terracería Porfirio Díaz-Totolmajac	18.9225	-99.7012	2360	29	7	1987	Méndez, R.	96	MEXU	1071046
Agrostis	perennans (Walter) Tuck.	Mexico	México	Without municipality	Sualcingo, límite con el estado de Tlaxcala				8	11	1953	Matuda, E.	29587	MEXU	115045
Agrostis	perennans (Walter) Tuck.	Mexico	México	Without municipality	Sualcingo, límite con el estado de Tlaxcala				8	11	1953	Matuda, E.	29587	MEXU	65211
Agrostis	perennans (Walter) Tuck.	Mexico	México	Without municipality	Sualcingo, límite con el estado de Tlaxcala				8	11	1953	Matuda, E.	29587	MEXU	141710
Agrostis	perennans (Walter) Tuck.	Mexico	México	Without municipality	Sualcingo, límite con el estado de Tlaxcala				8	11	1953	Matuda, E.	29587	US	2183897
Agrostis	perennans (Walter) Tuck.	Mexico	México	Without municipality	Near Mexico			2286	1	10	1895	Pringle, C.G.	5958	US	747007
Agrostis	perennans (Walter) Tuck.	Mexico	México	Xalatlaco	Xalatlaco	19.1855	-99.4069	2800	4	12	1993	Bolaños, A.	s.n.	MEXU	1097552
Agrostis	perennans (Walter) Tuck.	Mexico	México	Xonacatlán	San Juan del Potrero (El Potrero), 8 km al W de San Francisco Chimalpa	19.4489	-99.4136	3100	3	9	1967	Rzedowski, J.	24337	MICH	1116445
Agrostis	perennans (Walter) Tuck.	Mexico	México	Zinacantepec	1.3 km al SW de la comunidad LA Joya	19.1689	-99.7886	3405	12	10	1995	Ramírez, A.	679	MEXU	1071066
Agrostis	perennans (Walter) Tuck.	Mexico	Mexico City	Milpa Alta	camino al volcán San Lorenzo Tlacoyucan	19.1533	-99.0554	2900	10	10	1985	Miranda, A. and P. Guerrero	60	MEXU	1088725
Agrostis	perennans (Walter) Tuck.	Mexico	Mexico City	Xochimilco	camino de San Francisco Tlalnepantla hacia el volcán Cuautzin	19.1977	-99.1109	2860	11	10	1985	Miranda, A. and P. Guerrero	91	MEXU	1088733
Agrostis	perennans (Walter) Tuck.	Mexico	Mexico City	Azcapotzalco	Azcapotzalco, vicinity of México					7	1910	Hitchcock, A.S.	5920	US	843121
Agrostis	perennans (Walter) Tuck.	Mexico	Mexico City	Cuajimalpa	La Venta	19.3349	-99.3106		19	9	1930	Saint-Pierre, M.	921	MICH	1116442
Agrostis	perennans (Walter) Tuck.	Mexico	Mexico City	Cuajimalpa	La Venta	19.3349	-99.3106	2600	14	9	1924	Saint-Pierre, M.	921	US	1537692
Agrostis	perennans (Walter) Tuck.	Mexico	Mexico City	Cuajimalpa	Desierto de Los Leones	19.2531	-99.3286		19	10	1960	Tateoka, T.	1157	US	2380601
Agrostis	perennans (Walter) Tuck.	Mexico	Mexico City	Magdalena Contreras	Eslava	19.2917	-99.2464		19	9	1938	Lyonnet, E.	2532	CHAPA
Agrostis	perennans (Walter) Tuck.	Mexico	Mexico City	Magdalena Contreras	Eslava	19.2917	-99.2464		19	9	1938	Lyonnet, E.	2532	FCME	25218
Agrostis	perennans (Walter) Tuck.	Mexico	Mexico City	Magdalena Contreras	Eslava	19.2917	-99.2464		19	9	1938	Lyonnet, E.	2532	MEXU	287124
Agrostis	perennans (Walter) Tuck.	Mexico	Mexico City	Magdalena Contreras	Eslava	19.2917	-99.2464		19	9	1938	Lyonnet, E.	2532	MEXU	287125
Agrostis	perennans (Walter) Tuck.	Mexico	Mexico City	Magdalena Contreras	Eslava	19.2917	-99.2464		19	9	1938	Lyonnet, E.	2532	US	2238734
Agrostis	perennans (Walter) Tuck.	Mexico	Mexico City	Magdalena Contreras	Los Dinamos			2800	27	8	1979	Ventura, A.	3506	FCME	125874
Agrostis	perennans (Walter) Tuck.	Mexico	Mexico City	Magdalena Contreras	Los Dinamos			2800	27	8	1979	Ventura, A.	3506	MEXU	772989
Agrostis	perennans (Walter) Tuck.	Mexico	Mexico City	Magdalena Contreras	Los Dinamos			2800	27	8	1979	Ventura, A.	3506	UAMIZ	18010
Agrostis	perennans (Walter) Tuck.	Mexico	Mexico City	Magdalena Contreras	Los Dinamos			2800	27	8	1979	Ventura, A.	3506	XAL
Agrostis	perennans (Walter) Tuck.	Mexico	Mexico City	Milpa Alta	valle intermontano al E del cerro Acopiaxco y al N del Chichinautzin	19.1203	-99.1378	3040	9	8	1985	Méndez, R.	24	MEXU	1088745
Agrostis	perennans (Walter) Tuck.	Mexico	Mexico City	Milpa Alta	Cerro Xilcoayo [Cilcuayo]	19.103	-98.988	2900	24	1	1976	Ventura, A.	896	ASU	ASU0005889
Agrostis	perennans (Walter) Tuck.	Mexico	Mexico City	Milpa Alta	Cerro Xilcoayo [Cilcuayo]	19.103	-98.988	2900	24	1	1976	Ventura, A.	896	CHAPA
Agrostis	perennans (Walter) Tuck.	Mexico	Mexico City	Milpa Alta	cerro Xigtoni			3050	28	2	1976	Ventura, A.	1070	CIIDIR
Agrostis	perennans (Walter) Tuck.	Mexico	Mexico City	Milpa Alta	cerro Xigtoni			3050	28	2	1976	Ventura, A.	1070	IBUG	77488
Agrostis	perennans (Walter) Tuck.	Mexico	Mexico City	Tlalpan	Top of Cerro Ajusco	19.2069	-99.2597	3847	12	7	1959	Beaman, J.H.	2794	US	2381641
Agrostis	perennans (Walter) Tuck.	Mexico	Mexico City	Tlalpan	volcán Pelado	19.151	-99.2171	3200	11	10	1986	Campos et al.	420	MEXU	89985
Agrostis	perennans (Walter) Tuck.	Mexico	Mexico City	Tlalpan	volcán Pelado	19.151	-99.2171	3200	15	11	1986	Campos et al.	PEL-NW-335-7	FCME
Agrostis	perennans (Walter) Tuck.	Mexico	Mexico City	Tlalpan	Ajusco	19.2333	-99.2	2590	18	8	1926	Fisher, G.L.	60	US	1268666
Agrostis	perennans (Walter) Tuck.	Mexico	Mexico City	Tlalpan	Cerro Magdalena, Serranía del Ajusco	19.2285	-99.1865	2930	23	10	1937	Lyonnet, E.	1904	CHAPA
Agrostis	perennans (Walter) Tuck.	Mexico	Mexico City	Tlalpan	Cerro Magdalena, Serranía del Ajusco	19.2285	-99.1865	2930	23	10	1937	Lyonnet, E.	1904	MEXU	291287
Agrostis	perennans (Walter) Tuck.	Mexico	Mexico City	Tlalpan	Cerro Magdalena, Serranía del Ajusco	19.2285	-99.1865	2930	23	10	1937	Lyonnet, E.	1904	MEXU	298907
Agrostis	perennans (Walter) Tuck.	Mexico	Mexico City	Tlalpan	Cerro Magdalena, Serranía del Ajusco	19.2285	-99.1865	2930	23	10	1937	Lyonnet, E.	1904	MEXU	298908
Agrostis	perennans (Walter) Tuck.	Mexico	Mexico City	Tlalpan	Cerro Magdalena, Serranía del Ajusco	19.2285	-99.1865	2930	23	10	1937	Lyonnet, E.	1904	MEXU	291285
Agrostis	perennans (Walter) Tuck.	Mexico	Mexico City	Tlalpan	Cerro Magdalena, Serranía del Ajusco	19.2285	-99.1865	2930	23	10	1937	Lyonnet, E.	1904	US	1746406
Agrostis	perennans (Walter) Tuck.	Mexico	Mexico City	Tlalpan	cerro Malacatepec	19.1519	-99.2705	3060	24	10	1985	Manrique, E. et al.	1198	MEXU	1097549
Agrostis	perennans (Walter) Tuck.	Mexico	Mexico City	Tlalpan	cerro Malacatepec	19.1519	-99.2705	3060	24	10	1985	Manrique, E. et al.	1206	MEXU	1088731
Agrostis	perennans (Walter) Tuck.	Mexico	Mexico City	Tlalpan	Ajusco	19.2035	-99.2551	3500	9	12	1951	Matuda, E.	25758	MEXU	65219
Agrostis	perennans (Walter) Tuck.	Mexico	Mexico City	Tlalpan	Ajusco	19.2035	-99.2551	3500	9	12	1951	Matuda, E.	25758	US	2079197
Agrostis	perennans (Walter) Tuck.	Mexico	Mexico City	Tlalpan	caldera El Guarda, al S de Parres	19.1367	-99.1781	3000	5	10	1985	Miranda, A. and P. Guerrero	114	MEXU	1097553
Agrostis	perennans (Walter) Tuck.	Mexico	Mexico City	Tlalpan	Parres	19.1367	-99.1781	3000	30	8	1910	Orcutt, C.R.	4441	MEXU	549058
Agrostis	perennans (Walter) Tuck.	Mexico	Mexico City	Tlalpan	Ajusco	19.1367	-99.1781	3000	20	8	1910	Orcutt, C.R.	6341	US	1266997
Agrostis	perennans (Walter) Tuck.	Mexico	Mexico City	Tlalpan	Estación la Cima, Serranía del Ajusco	19.1133	-99.195	3000	22	8	1965	Rzedowski, J.	20447	CHAPA
Agrostis	perennans (Walter) Tuck.	Mexico	Mexico City	Tlalpan	Cerca de la Estación La Cima, Serranía del Ajusco	19.1133	-99.195	3000	24	10	1965	Rzedowski, J.	21535	TEX	TEX00142460
Agrostis	perennans (Walter) Tuck.	Mexico	Mexico City	Tlalpan	La Cumbre, al O del pueblo de Parres	19.1439	-99.2011	3300	6	10	1944	Tenorio, P.	18930	MEXU	996008
Agrostis	perennans (Walter) Tuck.	Mexico	Mexico City	Xochimilco	Tochuca	19.203	-99.1027	2500	4	9	1976	Ventura, A.	2046	FCME	125873
Agrostis	perennans (Walter) Tuck.	Mexico	Mexico City	Xochimilco	Tochuca	19.203	-99.1027	2500	4	4	1976	Ventura, A.	2046	MEXU	773206
Agrostis	perennans (Walter) Tuck.	Mexico	Mexico City	Xochimilco	Tochuca	19.203	-99.1027	2500	4	9	1976	Ventura, A.	2046	UAMIZ	18018
Agrostis	perennans (Walter) Tuck.	Mexico	Michoacán	Chilchota	14 km S of the junction of highways 15 and 37 at Carapan	19.8489	-102.034	2070	20	8	1975	Davidse, G. and J. Davidse	9905	MEXU	87126
Agrostis	perennans (Walter) Tuck.	Mexico	Michoacán	Epitacio Huerta	2 km al SE de Laguna de Servín	20.2613	-100.256	2750	15	11	1987	Rzedowski, J.	45770	IEB
Agrostis	perennans (Walter) Tuck.	Mexico	Michoacán	Erongarícuaro	1 km al SE de Zínciro, sobre el camino a Eronguarícaro	19.6646	-101.733	2400	2	11	1989	Rzedowski, J.	49202	CHAPA
Agrostis	perennans (Walter) Tuck.	Mexico	Michoacán	Erongarícuaro	1 km al SE de Zínciro, sobre el camino a Eronguarícaro	19.6646	-101.733	2400	2	11	1989	Rzedowski, J.	49202	CIIDIR
Agrostis	perennans (Walter) Tuck.	Mexico	Michoacán	Erongarícuaro	1 km al SE de Zínciro, sobre el camino a Eronguarícaro	19.6646	-101.733	2400	2	11	1989	Rzedowski, J.	49202	MEXU	654763
Agrostis	perennans (Walter) Tuck.	Mexico	Michoacán	Erongarícuaro	1 km al SE de Zínciro, sobre el camino a Eronguarícaro	19.6646	-101.733	2400	2	11	1989	Rzedowski, J.	49202	MEXU	1097566
Agrostis	perennans (Walter) Tuck.	Mexico	Michoacán	Hidalgo	Along MEX 15, 1 km southwest of the junction with MEX 51.	19.6667	-100.75	2300	27	6	2004	Steinmann, V.W.	4386	NY	1637270
Agrostis	perennans (Walter) Tuck.	Mexico	Michoacán	Huiramba	Parte alta del cerro Burro	19.435	-101.512	3200	6	9	1987	Rzedowski, J.	44637	IEB
Agrostis	perennans (Walter) Tuck.	Mexico	Michoacán	Jungapeo	Río Tuxpan, bajo de Agua Blanca	19.4781	-100.495	1380	24	4	1982	Martínez, E.	350	MEXU	995782
Agrostis	perennans (Walter) Tuck.	Mexico	Michoacán	Jungapeo	Río Tuxpan, bajo de Agua Blanca	19.4781	-100.495	1380	24	4	1982	Martínez, E.	350	MEXU	1071056
Agrostis	perennans (Walter) Tuck.	Mexico	Michoacán	Morelia	2 km al S de Umécuaro	19.5135	-101.265	2200	17	10	1988	Rzedowski, J.	47593	IEB	49189
Agrostis	perennans (Walter) Tuck.	Mexico	Michoacán	Salvador Escalante	ca. 18 mi S of Pátzcuaro	19.3431	-101.65	2713-2743	20	11	1961	King, R.M. and T.R. Soderstrom	5166	TEX	TEX00142440
Agrostis	perennans (Walter) Tuck.	Mexico	Michoacán	Salvador Escalante	ca. 18 mi S of Patzcuaro.	19.3431	-101.65	2713-2743	20	11	1961	King, R.M. and T.R. Soderstrom	5166	US	2378969
Agrostis	perennans (Walter) Tuck.	Mexico	Michoacán	Salvador Escalante	alrededores de San Gregorio	19.3924	-101.53	2650	14	9	1988	Pérez-Calix, E.	205	CHAPA
Agrostis	perennans (Walter) Tuck.	Mexico	Michoacán	Salvador Escalante	alrededores de San Gregorio	19.3924	-101.53	2650	14	9	1988	Pérez-Calix, E.	205	CIIDIR
Agrostis	perennans (Walter) Tuck.	Mexico	Michoacán	Salvador Escalante	Alrededores de San Gregorio	19.3924	-101.53	2650	14	9	1988	Pérez-Calix, E.	205	IBUG	129997
Agrostis	perennans (Walter) Tuck.	Mexico	Michoacán	Salvador Escalante	alrededores de San Gregorio	19.3924	-101.53	2650	14	9	1988	Pérez-Calix, E.	205	IEB	57982
Agrostis	perennans (Walter) Tuck.	Mexico	Michoacán	Salvador Escalante	Alrededores de San Gregorio	19.3924	-101.53	2650	14	9	1988	Pérez-Calix, E.	205	MEXU	707078
Agrostis	perennans (Walter) Tuck.	Mexico	Michoacán	Salvador Escalante	alrederores de San Gregorio, Santa Clara del Cobre	19.4014	-101.54	2650	14	9	1988	Pérez-Calix, E.	205	TEX	TEX00142455
Agrostis	perennans (Walter) Tuck.	Mexico	Michoacán	Santa Clara del Cobre	la laguna, cerca de San Gregorio	19.4189	-101.498	2700				Martínez, J.S.	1012	CHAPA
Agrostis	perennans (Walter) Tuck.	Mexico	Michoacán	Santa Clara del Cobre	la laguna, cerca de San Gregorio	19.4189	-101.498	2700				Martínez, J.S.	1012	ENCB
Agrostis	perennans (Walter) Tuck.	Mexico	Michoacán	Santa Clara del Cobre	la laguna, cerca de San Gregorio	19.4189	-101.498					Martínez, J.S.	1012	IEB	57988
Agrostis	perennans (Walter) Tuck.	Mexico	Michoacán	Tacámbaro	at km 56-7 above Quiterio on road from Pátzcuaro to Tacámbaro	19.4	-101.5	2700	10	11	1949	Moore, H.E. et al.	5592	US	1983688
Agrostis	perennans (Walter) Tuck.	Mexico	Michoacán	Tingambato	llano de Cananguio, al NE de Pichátaro	19.6043	-101.831	2600				Díaz-Barriga, H. and E. Pérez	5929	CIIDIR
Agrostis	perennans (Walter) Tuck.	Mexico	Michoacán	Tingambato	llano de Cananguio, al NE de Pichátaro	19.6043	-101.831	2600				Díaz-Barriga, H. and E. Pérez	5929	IEB	195057
Agrostis	perennans (Walter) Tuck.	Mexico	Michoacán	Tingambato	Cerro Comburinda	19.4656	-101.814	2676	24	7	2015	Sales, M.	287	MEXU	14441342
Agrostis	perennans (Walter) Tuck.	Mexico	Michoacán	Zinapécuaro	5 km al NW de la presa Laguna Larga	19.8241	-100.692	2970	30	8	1986	Díaz-Barriga, H. and S. Zamudio	2712	ENCB
Agrostis	perennans (Walter) Tuck.	Mexico	Michoacán	Zinapécuaro	5 km al NW de la presa Laguna Larga	19.8241	-100.692	2970	30	8	1986	Díaz-Barriga, H. and S. Zamudio	2712	FCME	38427
Agrostis	perennans (Walter) Tuck.	Mexico	Michoacán	Zinapécuaro	5 km al NW de la presa Laguna Larga	19.8241	-100.692	2970	30	8	1986	Díaz-Barriga, H. and S. Zamudio	2712	IEB	57989
Agrostis	perennans (Walter) Tuck.	Mexico	Morelos	Huitzilac	Parque Nacional Lagunas de Zempoala, Laguna Tonatihua	19.0553	-99.3161	2900	17	9	1986	Cardoso, V.L.	1349	IEB	57960
Agrostis	perennans (Walter) Tuck.	Mexico	Morelos	Huitzilac	Parque Nacional Lagunas de Zempoala, Laguna Tonatihua	19.0553	-99.3161	2900	17	9	1986	Cardoso, V.L.	1349	MEXU	851222
Agrostis	perennans (Walter) Tuck.	Mexico	Morelos	Huitzilac	Laguna Zempoala	19.0503	-99.317	2790	25	7	1987	Castañeda, J.	184	MEXU	310721
Agrostis	perennans (Walter) Tuck.	Mexico	Morelos	Huitzilac	Laguna Zempoala	19.0333	-99.3	2790	25	7	1987	Castañeda, J.	187	MEXU	1310720
Agrostis	perennans (Walter) Tuck.	Mexico	Morelos	Huitzilac	2.88 km lineales del NE del puente Paso Morelos	19.0884	-99.1887	3061	31	7	2012	Hinterholzer, F.	201a	HUMO	34347
Agrostis	perennans (Walter) Tuck.	Mexico	Morelos	Huitzilac	Tres Maria (Camino de Cuernavaca).	19.0667	-99.2167			9	1926	Lyonnet, E.	46a	US	1034058
Agrostis	perennans (Walter) Tuck.	Mexico	Morelos	Huitzilac	Tres Marías	19.054	-99.2414		1	9	1924	Lyonnet, E.	46b	MEXU	240570
Agrostis	perennans (Walter) Tuck.	Mexico	Morelos	Huitzilac	Lago de Zempoala	19.0503	-99.317	3000	7	10	1951	Matuda, E.	25591	MEXU	65277
Agrostis	perennans (Walter) Tuck.	Mexico	Morelos	Huitzilac	Lago de Zempoala	19.0503	-99.317	3000	7	10	1951	Matuda, E.	25591	MEXU	109228
Agrostis	perennans (Walter) Tuck.	Mexico	Morelos	Huitzilac	Lago de Zempoala	19.0503	-99.317	3000	7	10	1951	Matuda, E.	25591	MEXU	116540
Agrostis	perennans (Walter) Tuck.	Mexico	Morelos	Huitzilac	El Capulín, 5 km de los límites con el Distrito Federal	19.0862	-99.2253	2950	19	10	1993	Morales, J.	169	MEXU	1071051
Agrostis	perennans (Walter) Tuck.	Mexico	Morelos	Huitzilac	Parque Nacional Lagunas de Zempoala (Laguna de Tonatihua)	19.0283	-99.3047	2900	9	9	1986	Mundo, T. and L. Cardoso	88	XAL	67784
Agrostis	perennans (Walter) Tuck.	Mexico	Morelos	Huitzilac	Tres Marías	19.0567	-99.2354	2880	23	8	1910	Orcutt, C.R.	3744	US	843142
Agrostis	perennans (Walter) Tuck.	Mexico	Morelos	Huitzilac	new Cuernavaca-Mexico road, km 45, N of Tres Cumbres	19.0714	-99.2166	3100	18	7	1954	Van Schaack, G.B.	1966	CHAPA
Agrostis	perennans (Walter) Tuck.	Mexico	Morelos	Huitzilac	Zempoala	19.0503	-99.317	2750-2950	8	10	1972	Vázquez, J.	3904	MEXU	157775
Agrostis	perennans (Walter) Tuck.	Mexico	Morelos	Tlalneplantla	2 km al S de CICITEC, Tlalneplantla	19.0604	-98.9623	2750	26	3	1981	Ayala, G.	19	MEXU	1097567
Agrostis	perennans (Walter) Tuck.	Mexico	Morelos	Tlalneplantla	carretera Milpa Alta-Oaxtepec, camino viejo al CICITEC	19.0648	-98.9278	2770	21	10	1993	Miranda, A. et al.	881	MEXU	1097488
Agrostis	perennans (Walter) Tuck.	Mexico	Oaxaca	San Juan Yaeé	Santa María Lachichina	17.4396	-96.2855	2700	15	4	2003	Flores, A.	s.n.	CHAPA
Agrostis	perennans (Walter) Tuck.	Mexico	Oaxaca	San Juan Yaeé	Santa María Lachichina	17.4396	-96.2855	2700	15	4	2003	Flores, A.	s.n.	MEXU	1284319
Agrostis	perennans (Walter) Tuck.	Mexico	Oaxaca	San Miguel Suchixtepec	campamento Río de Molino, 4 km al SO de San Miguel Suchixtepec	16.0768	-96.4703	2250	21	9	1965	Rzedowski, J.	21046	CHAPA
Agrostis	perennans (Walter) Tuck.	Mexico	Oaxaca	San Miguel Suchixtepec	campamento Río de Molino, 4 km al SO de San Miguel Suchixtepec	16.0768	-96.4703	2250	21	9	1965	Rzedowski, J.	21046	IBUG	28166
Agrostis	perennans (Walter) Tuck.	Mexico	Oaxaca	San Miguel Suchixtepec	campamento Río de Molino, 4 km al SO de San Miguel Suchixtepec	16.0768	-96.4703	2250	21	9	1965	Rzedowski, J.	21046	MEXU	181370
Agrostis	perennans (Walter) Tuck.	Mexico	Oaxaca	Santiago Comaltepec	26.6 km S of Puente Valle Nacional along MEX 175 from Tuxtepec to Oaxaca and 1.8 km N of Vista Hermosa	17.6428	-96.3369	1490	25	5	1990	Utley and Utley	8497	MEXU	522078
Agrostis	perennans (Walter) Tuck.	Mexico	Oaxaca	Totontepec Villa de Morelos	2 km de la desviación a Mixistlan, camino Mitla-Totontepec			3000	6	12	1989	Flores, A.	1421	UAMIZ	34989
Agrostis	perennans (Walter) Tuck.	Mexico	Oaxaca	Totontepec Villa de Morelos	Roaf between Aytula and Totontepec, at turnoff to Villa Alta, Totontepec	17.2333	-96.0667	2370	5	5	1986	Gereau, R. et al.	2104	MEXU	448560
Agrostis	perennans (Walter) Tuck.	Mexico	Oaxaca	Villa Talea de Castro	prope Talea, Oajaca [Oaxaca] , Mina de Dolores	17.3667	-96.25	1570		8	1842	Liebmann, F.M.	12941 [989]	US	1389807
Agrostis	perennans (Walter) Tuck.	Mexico	Oaxaca	Without municipality	Ixtlahuaca			2500	1	6	2003	Pérez, J.	s.n.	CHAPA
Agrostis	perennans (Walter) Tuck.	Mexico	Puebla	Acajete	El Pinal, a 10 Km al E de Acajete	19.1644	-97.9257	2560	16	9	1988	Tenorio, P.	15195	TEX	TEX00142438
Agrostis	perennans (Walter) Tuck.	Mexico	Puebla	Acajete	El Pinal, a 10 Km al E de Acajete	19.1644	-97.9257	2560	16	9	1988	Tenorio, P.	15195	IEB	57974
Agrostis	perennans (Walter) Tuck.	Mexico	Puebla	Acajete	El Pinal, a 10 Km al E de Acajete	19.1644	-97.9257	2560	16	9	1988	Tenorio, P.	15195	MEXU	689248
Agrostis	perennans (Walter) Tuck.	Mexico	Puebla	Cohuecan	Near Rio Otlata 72 km SE Mexico City.	18.68	-98.71	2652	12	8	1942	Weaver, J.N.	948	US	1911221
Agrostis	perennans (Walter) Tuck.	Mexico	Puebla	Coyomeapan	4 km del entronque con Zoquitlán, 6 km al O de Coyomeapan	18.2845	-97.0486	2451	19	10	1995	Aragón, L. et al.	520	MEXU	1071052
Agrostis	perennans (Walter) Tuck.	Mexico	Puebla	Coyomeapan	4 km del entronque con Zoquitlán, 6 km al O de Coyomeapan	18.2845	-97.0486	2451	19	10	1995	Aragón, L. et al.	531	CHAPA
Agrostis	perennans (Walter) Tuck.	Mexico	Puebla	Honey	1 km al NE de Honey, sobre la terracería a Pahuatlán (18 km directo al NE de Huachinango)	20.2473	-98.206	2050	13	5	1978	Koch, S.D.	7820	CHAPA
Agrostis	perennans (Walter) Tuck.	Mexico	Puebla	Honey	1 km al NE de Honey, sobre la terracería a Pahuatlán (18 km directo al NE de Huachinango)	20.2473	-98.206	2050	13	5	1978	Koch, S.D.	7820	F
Agrostis	perennans (Walter) Tuck.	Mexico	Puebla	Honey	1 km al NE de Honey, sobre la terracería a Pahuatlán (18 km directo al NE de Huachinango)	20.2473	-98.206	2050	13	5	1978	Koch, S.D.	7820	US	2954899
Agrostis	perennans (Walter) Tuck.	Mexico	Puebla	Honey	Trinidad, near Honey Station.	20.2421	-98.2105		22	4	1904	Pringle, C.G.	13289b	BRY	BRYV0090069
Agrostis	perennans (Walter) Tuck.	Mexico	Puebla	Honey	Trinidad, near Honey Station	20.2421	-98.2105		22	4	1904	Pringle, C.G.	13289b	MICH	1116719
Agrostis	perennans (Walter) Tuck.	Mexico	Puebla	Hueytamalco	14 km después de Teziutlán, rumbo a Hueytamalco	19.9004	-97.2911	1460	22	11	1985	Núñez, I.	409	MEXU	1097509
Agrostis	perennans (Walter) Tuck.	Mexico	Puebla	Hueytamalco	El Popual	20.0274	-97.2741	1450	3	6	1970	Ventura, F.	1211	IBUG	28160
Agrostis	perennans (Walter) Tuck.	Mexico	Puebla	Hueytamalco	El Popual	20.0274	-97.2741	1450	3	6	1970	Ventura, F.	1211	MEXU	189597
Agrostis	perennans (Walter) Tuck.	Mexico	Puebla	Hueytamalco	El Popual	20.0274	-97.2741	1450	3	6	1970	Ventura, F.	1211	MEXU	189597
Agrostis	perennans (Walter) Tuck.	Mexico	Puebla	La Perla	Mt. Orizaba.	19.0167	-97.2667	2438		8	1910	Hitchcock, A.S.	6262	US	843143
Agrostis	perennans (Walter) Tuck.	Mexico	Puebla	Tepeyahualco	central geotérmica Los Humeros	19.6466	-97.4368	2880	27	6	2005	Acosta, I.	2769	XAL
Agrostis	perennans (Walter) Tuck.	Mexico	Puebla	Teziutlán	Teziutlán	19.8167	-97.35	1870	6	9	1910	Orcutt, C.R.	3953	US	843134
Agrostis	perennans (Walter) Tuck.	Mexico	Puebla	Tlatlauquitepec	Xucayucan	19.8983	-97.4783	1600	5	10	1998	Contreras, J.L.	5886	MEXU	1071076
Agrostis	perennans (Walter) Tuck.	Mexico	Puebla	Tlatlauquitepec	4 km después de Tlatlauquitepec, rumbo a Teziutlán	19.8422	-97.4802	1860	20	11	1985	Núñez, I.	364	MEXU	1071043
Agrostis	perennans (Walter) Tuck.	Mexico	Puebla	Without municipality	camino Tlaola-Tlapacoya			1400	9	9	1993	Basurto, F.	1497	MEXU	1071067
Agrostis	perennans (Walter) Tuck.	Mexico	Puebla	Without municipality	camino Tlaola-Tlapacoya			1400	9	9	1993	Basurto, F.	1501	MEXU	1071077
Agrostis	perennans (Walter) Tuck.	Mexico	Puebla	Xicotepec	5 km de la desviación a Pahuatlán, carretera Huauchinango-Tulancingo	20.2976	-97.9731	2125	24	10	1987	Miranda, A. et al.	523	MEXU	1097487
Agrostis	perennans (Walter) Tuck.	Mexico	Puebla	Xicotepec	1 Km de la desviación a la unión de la carretera Huachinango-Xicotepec de Juárez	20.2312	-97.9603	1220				Tenorio, P.	15772	TEX	TEX00142456
Agrostis	perennans (Walter) Tuck.	Mexico	Puebla	Zacapoaxtla	8 km después de Zaragoza rumbo a Zacapoaxtla	19.8232	-97.5716	2140	21	11	1985	Núñez, I.	369	MEXU	1071044
Agrostis	perennans (Walter) Tuck.	Mexico	Querétaro	Amealco	8 km al NE de San Pablo			2700	23	10	1989	Rzedowski, J.	49189a	IEB	57984
Agrostis	perennans (Walter) Tuck.	Mexico	Querétaro	Colón	Parte más alta del Cerro Zamorano, municipio de Colón	20.9331	-100.18	3200 - 3270	13	11	1971	Rzedowski, J. and R, McVaugh	459	US	3096845
Agrostis	perennans (Walter) Tuck.	Mexico	Tlaxcala	Huamantla	ladera N del cerro de La Malinche	19.2371	-98.0194	3800	12	10	1986	Aragón, L. et al.	46	MEXU	1071038
Agrostis	perennans (Walter) Tuck.	Mexico	Tlaxcala	Tlaxco	km 32 carretera Tlaxco-Zacatlán, al O de la estación de microondas			2960	30	10	1985	Miranda, A.	209	MEXU	1071034
Agrostis	perennans (Walter) Tuck.	Mexico	Tlaxcala	Tlaxco	3 mi NE of Tlaxco	19.6835	-98.0915	2800	23	9	1953	Sohns, E.	596	MEXU	171709
Agrostis	perennans (Walter) Tuck.	Mexico	Tlaxcala	Without municipality	estación de microondas, 4 km del límite con Puebla-Tlaxcala			2850	24	9	1980	Rosasco, J.	s.n.	MEXU	1097530
	perennans (Walter) Tuck.	Mexico	Veracruz	Acajete	Acajete	19.5833	-97.0167	1800	3	9	1980	Mejía, M.T.	268	XAL
Agrostis	perennans (Walter) Tuck.	Mexico	Veracruz	Acajete	Plan de Sedeño	19.5704	-97.0074	1800	23	7	1982	Mejía, M.T. et al.	914	XAL
Agrostis	perennans (Walter) Tuck.	Mexico	Veracruz	Acajete	comunidad Mesa de la Hierba	19.5583	-97.0167	2000	15	1	1995	Lizama, M.J.	421	CIB
Agrostis	perennans (Walter) Tuck.	Mexico	Veracruz	Acajete	comunidad Mesa de la Hierba	19.5583	-97.0167	2000	15	1	1995	Lizama, M.J.	421	MEXU	1071069
Agrostis	perennans (Walter) Tuck.	Mexico	Veracruz	Calcahualco	Totozinapa, La Ranchería, camino al Pico de Orizaba, por Coscomatepec	19.1287	-97.1647	2200	22	7	1982	Guzmán, R. et al.	5824	MEXU	1097537
Agrostis	perennans (Walter) Tuck.	Mexico	Veracruz	Chiconquiaco	Chiconquiaco	19.7403	-96.8222	2200	18	1	1995	Lizama, M.J.	430	CIB
Agrostis	perennans (Walter) Tuck.	Mexico	Veracruz	Chiconquiaco	Chiconquiaco	19.7403	-96.8222	2200	18	1	1995	Lizama, M.J.	430	MEXU	1071068
Agrostis	perennans (Walter) Tuck.	Mexico	Veracruz	Chiconquiaco	Chiconquiaco	19.7403	-96.8222	2200	18	1	1995	Lizama, M.J.	430	XAL
Agrostis	perennans (Walter) Tuck.	Mexico	Veracruz	Coatepec	Coatepec	19.45	-96.95	1250	13	11	1980	Mejía, M.T.	424	XAL
Agrostis	perennans (Walter) Tuck.	Mexico	Veracruz	Coatepec	Coatepec	19.45	-96.95	1250	13	11	1980	Mejía, M.T.	434	XAL
Agrostis	perennans (Walter) Tuck.	Mexico	Veracruz	Cosautlán de Carvajal	ONO de Cosautlán	19.3486	-97.0342	1330	4	12	1992	Hernández, B.V.	105	MEXU	1071048
Agrostis	perennans (Walter) Tuck.	Mexico	Veracruz	Cosautlán de Carvajal	ONO de Cosautlán	19.3486	-97.0342	1330	4	12	1992	Hernández, B.V.	105	XAL	63591
Agrostis	perennans (Walter) Tuck.	Mexico	Veracruz	Cosautlán de Carvajal	carretera Teocelo-Cosautlán, 1 km antes de Cosautlán	19.3458	-96.9637	1200	1	7	1998	Lizama, M.J.	1094	MEXU	971844
Agrostis	perennans (Walter) Tuck.	Mexico	Veracruz	Cosautlán de Carvajal	carretera Teocelo-Cosautlán, 1 km antes de Cosautlán	19.3458	-96.9637	1200	1	7	1998	Lizama, M.J.	1094	MEXU	1071054
Agrostis	perennans (Walter) Tuck.	Mexico	Veracruz	Coscomatepec	Camino al Pico de Orizaba, por Coscomatepec	19.0584	-97.15	2400	22	7	1982	Guzmán, R.	5853a	MEXU	1097539
Agrostis	perennans (Walter) Tuck.	Mexico	Veracruz	Coscomatepec	carretera entre Coscomatepec y el Pico de Orizaba	19.0592	-97.084	1790	22	7	1982	Guzmán, R. et al.	5813	MEXU	1097538
Agrostis	perennans (Walter) Tuck.	Mexico	Veracruz	Coscomatepec	Camino al Pico de Orizaba, por Coscomatepec	19.0584	-97.15	3015	22	7	1982	Guzmán, R. et al.	5828	MEXU	1097523
Agrostis	perennans (Walter) Tuck.	Mexico	Veracruz	Coscomatepec	Camino al Pico de Orizaba, por Coscomatepec	19.0584	-97.15	3015	22	7	1982	Guzmán, R. et al.	5828	MEXU	1097575
Agrostis	perennans (Walter) Tuck.	Mexico	Veracruz	Huayacocotla	17 km del centro de Huayacocotla, dirección NE	20.5447	-98.4725	2130	16	3	1980	Ballesteros, L. and R. Jiménez	125	MEXU	748589
Agrostis	perennans (Walter) Tuck.	Mexico	Veracruz	Huayacocotla	17 km del centro de Huayacocotla, dirección NE	20.5447	-98.4725	1800	16	3	1980	Ballesteros, L. and R. Jiménez	125	XAL
Agrostis	perennans (Walter) Tuck.	Mexico	Veracruz	Huayacocotla	capilla en las afueras de Huayacocotla (2-3 km), carretera a Agua Blanca	20.5375	-98.4853	2100	27	6	1984	Cházaro, M. y S. Solheim	3181	IBUG	67433
Agrostis	perennans (Walter) Tuck.	Mexico	Veracruz	Ixhuacán de los Reyes	carretera Cruz Blanca-Las Minas, 5 km de distancia al empezar a bajar	19.4	-97.1	2140	19	6	1988	Durán, C. et al.	401	MEXU	570738
Agrostis	perennans (Walter) Tuck.	Mexico	Veracruz	Ixhuacán de los Reyes	carretera Cruz Blanca-Las Minas, 5 km de distancia al empezar a bajar	19.4	-97.1	2140	19	6	1988	Durán, C. et al.	401	XAL
Agrostis	perennans (Walter) Tuck.	Mexico	Veracruz	Ixhuacán de los Reyes	4.5 km al ONO de Cosautlán	19.3403	-97.0342	1330	4	12	1992	Hernández, B.V.	105	CIB
Agrostis	perennans (Walter) Tuck.	Mexico	Veracruz	Ixhuacán de los Reyes	4.5 km al ONO de Cosautlán	19.3403	-97.0342	1330	4	12	1992	Hernández, B.V.	105	CIB
Agrostis	perennans (Walter) Tuck.	Mexico	Veracruz	Jalacingo	Allende	19.7939	-97.2626	1700	15	7	1970	Ventura, F.	1368	CHAPA
Agrostis	perennans (Walter) Tuck.	Mexico	Veracruz	Jalcingo	1.5 km W of Orilla del Monte, 14 km (by air) NW of town of Perote	19.6667	-97.3167	2360	30	11	1981	Nee, M.	23406	XAL
Agrostis	perennans (Walter) Tuck.	Mexico	Veracruz	Jilotepec	El Rincón	19.6069	-96.9444	1100	19	6	1993	Lizama, M.J.	26	CHAPA
Agrostis	perennans (Walter) Tuck.	Mexico	Veracruz	Jilotepec	El Rincón	19.6069	-96.9444	1100	19	6	1993	Lizama, M.J.	26	CIB
Agrostis	perennans (Walter) Tuck.	Mexico	Veracruz	Jilotepec	El Rincón	19.6069	-96.9444	1100	19	6	1993	Lizama, M.J.	26	MEXU	1097529
Agrostis	perennans (Walter) Tuck.	Mexico	Veracruz	Jilotepec	El Rincón	19.6069	-96.9444	1100	19	6	1993	Lizama, M.J.	26	XAL	63614
Agrostis	perennans (Walter) Tuck.	Mexico	Veracruz	Jilotepec	comunidad Jilotepec, camino La Cuesta-Zacatal	19.6153	-96.9514	1500	12	10	1993	Lizama, M.J.	81	CIB
Agrostis	perennans (Walter) Tuck.	Mexico	Veracruz	Jilotepec	comunidad Linderos	19.6194	-96.9667	1600	6	11	1993	Lizama, M.J.	115	CIB
Agrostis	perennans (Walter) Tuck.	Mexico	Veracruz	Jilotepec	comunidad El Pueblito, camino a La Concepción	19.5972	-96.925	622	17	1	1996	Lizama, M.J.	622	CIB
Agrostis	perennans (Walter) Tuck.	Mexico	Veracruz	Jilotepec	El Esquilon	19.625	-96.9411	1310	30	9	1980	Mejía, M.T.	297	CIB
Agrostis	perennans (Walter) Tuck.	Mexico	Veracruz	Jilotepec	El Esquilon	19.625	-96.9411	1310	30	9	1980	Mejía, M.T.	297	XAL
Agrostis	perennans (Walter) Tuck.	Mexico	Veracruz	Jilotpec	comunidad Jilotepec, camino La Cuesta-Zacatal	19.6153	-96.9514	1500	12	10	1993	Lizama, M.J.	81	CHAPA
Agrostis	perennans (Walter) Tuck.	Mexico	Veracruz	Jilotpec	comunidad Jilotepec, camino La Cuesta-Zacatal	19.6153	-96.9514	1500	12	10	1993	Lizama, M.J.	81	MEXU	1071062
Agrostis	perennans (Walter) Tuck.	Mexico	Veracruz	Jilotpec	comunidad Jilotepec, camino La Cuesta-Zacatal	19.6153	-96.9514	1500	12	10	1993	Lizama, M.J.	81	XAL	63592
Agrostis	perennans (Walter) Tuck.	Mexico	Veracruz	Las Vigas de Ramírez	carretera Jalapa-Perote, Rafael Ramírez	19.6313	-97.1093	1800	26	8	1972	Dorantes, J. et al.	1604	MEXU	251365
Agrostis	perennans (Walter) Tuck.	Mexico	Veracruz	Las Vigas de Ramírez	carretera Jalapa-Perote, Rafael Ramírez	19.6313	-97.1093	1800	26	8	1972	Dorantes, J. et al.	1604	XAL
Agrostis	perennans (Walter) Tuck.	Mexico	Veracruz	Miahuatlán	Miahuatlán	19.7069	-96.8722	1700	11	1	1995	Lizama, M.J.	405	CIB
Agrostis	perennans (Walter) Tuck.	Mexico	Veracruz	Miahuatlán	Miahuatlán	19.7069	-96.8722	1700	28	8	1977	Ventura, F.	14337	FCME
Agrostis	perennans (Walter) Tuck.	Mexico	Veracruz	Miahuatlán	Miahuatlán	19.7069	-96.8722	1700	28	8	1977	Ventura, F.	14337	UAMIZ	19457
Agrostis	perennans (Walter) Tuck.	Mexico	Veracruz	Naolinco	Naolinco	19.65	-96.8667	1556	13	12	1981	Mejía, M.T.	693	XAL
Agrostis	perennans (Walter) Tuck.	Mexico	Veracruz	Noalinco	2 km al O de Noalinco	19.6597	-96.8903	1600	16	9	1991	Sandoval, H.	144	CHAPA
Agrostis	perennans (Walter) Tuck.	Mexico	Veracruz	Noalinco	2 km al O de Noalinco	19.6597	-96.8903	1600	16	9	1991	Sandoval, H.	144	CIB
Agrostis	perennans (Walter) Tuck.	Mexico	Veracruz	Noalinco	2 km al O de Noalinco	19.6597	-96.8903	1600	16	9	1991	Sandoval, H.	144	CIB
Agrostis	perennans (Walter) Tuck.	Mexico	Veracruz	Noalinco	2 km al O de Noalinco	19.6597	-96.8903	1600	16	9	1991	Sandoval, H.	144	MEXU	1088730
Agrostis	perennans (Walter) Tuck.	Mexico	Veracruz	Orizaba	Orizaba	18.8622	-97.0879	1500				Botteri, M.	687	US	843137
Agrostis	perennans (Walter) Tuck.	Mexico	Veracruz	Orizaba	Orizaba	18.8622	-97.0879	1219-1524		8	1910	Hitchcock, A.S.	6388	US	843138
Agrostis	perennans (Walter) Tuck.	Mexico	Veracruz	Perote	Perote, camino a la Toma	19.56	-97.245	2700	23	10	1995	Castillo-Campos, G. et al.	14558	XAL
Agrostis	perennans (Walter) Tuck.	Mexico	Veracruz	Perote	Caja de Agua	19.5514	-97.225	2350	25	11	1972	Ventura, F.	7460	CHAPA
Agrostis	perennans (Walter) Tuck.	Mexico	Veracruz	Tatatila	Camino Las Vigas-Tatatila, 1 km antes de La Mancuerna	19.675	-97.125	1800	7	6	1996	Sandova, H.R. and B.V. Hernández	372	MEXU	1071041
Agrostis	perennans (Walter) Tuck.	Mexico	Veracruz	Tatatila	Camino Las Vigas-Tatatila, 1 km antes de La Mancuerna	19.675	-97.125	1800	7	6	1996	Sandova, H.R. and B.V. Hernández	372	MEXU	1044710
Agrostis	perennans (Walter) Tuck.	Mexico	Veracruz	Tatatila	Camino Las Vigas-Tatatila, 1 km antes de La Mancuerna	19.675	-97.125	1800	7	6	1996	Sandova, H.R. and B.V. Hernández	372	XAL
Agrostis	perennans (Walter) Tuck.	Mexico	Veracruz	Tatatila	Camino Las Vigas-Tatatila, 1 km antes de La Mancuerna	19.675	-97.125	1800	7	6	1996	Sandoval, H.R. and B.V. Hernández	372	CIB
Agrostis	perennans (Walter) Tuck.	Mexico	Veracruz	Teocelo	2.25 km al NO de Teocelo	19.4014	-96.985	1050	4	12	1992	Sandoval, H.	282	CIB
Agrostis	perennans (Walter) Tuck.	Mexico	Veracruz	Without municipality	La Barranca, carretera a Coscomatepec			1920	22	7	1982	Guzmán, R. et al.	5857	MEXU	1097491
Agrostis	perennans (Walter) Tuck.	Mexico	Veracruz	Without municipality	Mirador					8	1841	Liebmann, F.M.	714	US	207463
Agrostis	perennans (Walter) Tuck.	Mexico	Veracruz	Without municipality	Atilpan			1350	28	6	1974	Ventura, F.	10227	CHAPA
Agrostis	perennans (Walter) Tuck.	Mexico	Veracruz	Without municipality	Atilpan			1350	28	6	1974	Ventura, F.	10227	IBUG	28159
Agrostis	perennans (Walter) Tuck.	Mexico	Veracruz	Xalapa	Terreno de la SARH, km 4.6 carretera Xalapa-Veracruz	19.5097	-96.8694	1220	31	3	1993	Hernández, B.V.	167	CIB
Agrostis	perennans (Walter) Tuck.	Mexico	Veracruz	Xalapa	Jalapa	19.5333	-96.9167		2	9	1910	Hitchcock, A.S.	365	US	726601
Agrostis	perennans (Walter) Tuck.	Mexico	Veracruz	Xalapa	Jalapa	19.5333	-96.9167	1402	2	9	1910	Hitchcock, A.S.	6615	US	843135
Agrostis	perennans (Walter) Tuck.	Mexico	Veracruz	Xalapa	Jalapa [Xalapa]	19.5333	-96.9167	1402		9	1910	Hitchcock, A.S.	6640	US	843136
Agrostis	perennans (Walter) Tuck.	Mexico	Veracruz	Xalapa	Jalapa [Xalapa]	19.5333	-96.9167	1400	22	9	1916	Johnson, F.W.	s.n.	US	1610574
Agrostis	perennans (Walter) Tuck.	Mexico	Veracruz	Xalapa	El Castillo, 10 km al NNE de Xalapa	19.55	-96.8667	1250	1	9	1981	Mejía, M.T.	631	XAL
Agrostis	perennans (Walter) Tuck.	Mexico	Veracruz	Xalapa	El Seminario, NNO de Jalapa	19.55	-96.9333	1300	1	1	1982	Mejía, M.T.	733	XAL
Agrostis	perennans (Walter) Tuck.	Mexico	Veracruz	Xalapa	cerca del río Sedeño, al NO de Xalapa	19.5167	-96.95	1035	3	1	1982	Mejía, M.T.	751	XAL
Agrostis	perennans (Walter) Tuck.	Mexico	Veracruz	Xalapa	cerro Macuiltépetl	19.5483	-96.9208	1400	11	9	1982	Mejía, M.T.	939	XAL
Agrostis	perennans (Walter) Tuck.	Mexico	Veracruz	Xalapa	rancho Guadalupe, 3 km O de Xalapa, carretera vieja Xalapa-Coatepec			1450	23	8	1975	Monroy, L. et al.	62	MEXU	260253
Agrostis	perennans (Walter) Tuck.	Mexico	Veracruz	Xalapa	Banderilla	19.6	-96.9333	1463	26	8	1959	Soderstrom, T.R.	472	US	2378248
Agrostis	perennans (Walter) Tuck.	Mexico	Veracruz	Yecuatla	5 km al SO de Yecuatla	19.8389	-96.8125	1330	16	9	1991	Sandoval, H.	147	CIB
Agrostis	perennans (Walter) Tuck.	Mexico	Veracruz	Yecuatla	5 km al SO de Yecuatla	19.8389	-96.8125	1330	16	9	1991	Sandoval, H.	147	MEXU	1088735
Agrostis	perennans (Walter) Tuck.	Mexico	Veracruz	Zongolica	From El Rancho de Tehuilango to El Rancho de Tepetlampa, Ejido de Zapaltecatl, On the Sierra Madre Oriental, 20-25 km NW of campo experimental de hule, El Palmar, Zongolica	18.5667	-96.9167	671 - 1097		6	1944	Santos, J.V.	3070	US	1938911
Agrostis	perennans (Walter) Tuck.	Mexico	Zacatecas	Monte Escobedo	Potreros en bosque de Quercus, límite entre los estados de Zacatecas y Jalisco, por la terracería a Mezquitic	22.3182	-103.575	2190	21	9	1989	Balleza, J.	2266b	CHAPA
Agrostis	scabra Willd.	Guatemala	Huehuetenango	Chiantla	La Capellanía	15.4211	-91.4403	3150	20	7	2004	Véliz, M.	15309	MEXU	1337082
Agrostis	scabra Willd.	Guatemala	Huehuetenango	Chiantla	La Capellanía	15.4211	-91.4403	3150	20	7	2004	Véliz, M.	15309	MEXU	1358297
Agrostis	scabra Willd.	Guatemala	Huehuetenango	Chiantla	Chancol	15.4999	-91.3499	3300	28	8	2000	Véliz, M. et al.	10046	MEXU	1298272
Agrostis	scabra Willd.	Mexico	Baja California	Ensenada	Sierra San Pedro Mártir, along crest of range, Dead Horse meadow, SW end of Cerro Venado Blanco	31.0167	-115.467	2501	17	7	1988	Boyd, S. et al.	2629	MEXU	683846
Agrostis	scabra Willd.	Mexico	Baja California	Ensenada	Sierra San Pedro Mártir, meadows along road heading S of Vallecitos towards La Encantada, base of Cerro Botella Azul	30.9581	-115.423	2501	19	7	1988	Boyd, S. et al.	2659	MEXU	685731
Agrostis	scabra Willd.	Mexico	Baja California	Ensenada	Sierra San Pedro Martir, along road to Observatory, between Observatory and road to La Tasajera	31.0333	-115.47	2501	31	7	2005	De Groot, S.J. and R.K. Lauri	5162	BRY	BRYV0090068
Agrostis	scabra Willd.	Mexico	Baja California	Ensenada	Sierra San Pedro Martir, moist streambanks, La Víbora, arroyo La Grulla, 4 km SW of La Grulla	30.8667	-115.508	1900	9	8	1977	Moran, R.	24402	MEXU	726496
Agrostis	scabra Willd.	Mexico	Baja California	Ensenada	Sierra San Pedro Martir, moist streambanks, La Víbora, arroyo La Grulla, 4 km SW of La Grulla	30.8667	-115.508	1900	9	8	1977	Moran, R.	24402	SD	97721
Agrostis	scabra Willd.	Mexico	Baja California	Ensenada	Sierra San Pedro Martir, Jeffrey Pine forest, Yerbabuena	31	-115.45	2475	16	8	1967	Moran, R. and R.F. Thorne	14168	TEX	TEX00142447
Agrostis	scabra Willd.	Mexico	Baja California	Ensenada	Sierra San Pedro Martir, Los Llanitos.	30.9667	-115.433	2550	17	8	1967	Moran, R. and R.F. Thorne	14276	MEXU	227210
Agrostis	scabra Willd.	Mexico	Baja California	Ensenada	Sierra San Pedro Martir, Los Llanitos.	30.9667	-115.433	2550	17	8	1967	Moran, R. and R.F. Thorne	14276	SD	76642
Agrostis	scabra Willd.	Mexico	Baja California	Ensenada	Sierra San Pedro Martir (along road to Botella Azul, E of Llanitos, at creek crossing)	30.9581	-115.423	2456	13	7	2013	Ratay, S. et al.	213	SD	245902
Agrostis	scabra Willd.	Mexico	Baja California	Ensenada	Sierra San Pedro Mártir National Park, upper Vallecitos Meadow	31.0167	-115.467	2430				Thorne, R.F. et al.	57212	ASU	ASU0307775
Agrostis	scabra Willd.	Mexico	Baja California	Ensenada	Parque Nacional Sierra San Peddro Martir, Vallecitos	31.0333	-115.425	2438	1	9	1985	Thorne, R.F. et al.	61431	MEXU	820930
Agrostis	scabra Willd.	Mexico	Baja California	Ensenada	Parque Nacional Sierra San Pedro Martir, open Jeffrey Pine forest on rocky sloes along intermittend stream with scattered pools of water, in Tenajas, along Observatory Road	31.0333	-115.47	2502	2	9	1985	Thorne, R.F. et al.	61493	MEXU	705400
Agrostis	scabra Willd.	Mexico	Baja california sur	La Paz	The Laguna, Laguna Mountains [Sierra de la Laguna]				22	9	1930	Jones, M.E.	s.n.	RSA	RSA0032654
Agrostis	scabra Willd.	Mexico	Baja California Sur	La Paz	arroyo Encinos Blancos, Sierra la Laguna	23.3833	-109.983	1870	13	8	1987	León de la Luz, V.	2722	MEXU	1097508
Agrostis	scabra Willd.	Mexico	Chiapas	Chamula	Bautista Chico	16.8027	-92.7192	2435	22	8	1988	López, B.Y.	15	MEXU	1097502
Agrostis	scabra Willd.	Mexico	Chiapas	Chamula	cerca de Bautista Chico	16.8027	-92.7192	2435	29	7	1993	López, B.Y.	924	MEXU	1097563
Agrostis	scabra Willd.	Mexico	Chiapas	Chamula	cerca de Bautista Chico	16.8027	-92.7192	2435	29	7	1993	López, B.Y.	926	MEXU	1097562
Agrostis	scabra Willd.	Mexico	Chiapas	Chamula	Bautista Chico	16.8027	-92.7192	2435	3	6	1986	Soto, L.	1286	MEXU	1071055
Agrostis	scabra Willd.	Mexico	Chiapas	Chamula	Bautista Chico	16.8027	-92.7192	2435	3	6	1986	Soto, L.	1287	MEXU	1097545
Agrostis	scabra Willd.	Mexico	Chiapas	Chamula	Bautista Chico	16.8027	-92.7192	2435	3	6	1986	Soto, L.	1288	MEXU	1097499
Agrostis	scabra Willd.	Mexico	Chiapas	Chamula	Bautista Chico	16.8027	-92.7192	2435	3	6	1986	Soto, L.	1289	MEXU	1097498
Agrostis	scabra Willd.	Mexico	Chiapas	Chamula	Bautista Chico	16.8027	-92.7192	2435	3	6	1986	Soto, L.	1290	MEXU	1097503
Agrostis	scabra Willd.	Mexico	Chiapas	Chamula	Bautista Chico	16.8027	-92.7192	2435	3	6	1986	Soto, L.	1291	MEXU	1097500
Agrostis	scabra Willd.	Mexico	Chiapas	Chamula	Bautista Chico	16.8027	-92.7192	2435	3	6	1986	Soto, L.	1292	MEXU	1097504
Agrostis	scabra Willd.	Mexico	Chiapas	Jitotol	10 km N of Jitotol near Río Hondo	17.115	-92.865	1675	8	11	1981	Breedlove, D.E.	55125	NY	1637273
Agrostis	scabra Willd.	Mexico	Chiapas	Jitotol	5 km SE of Jitotol, along road to Bochil	17.0309	-92.8499	1600	24	2	1982	Breedlove, D.E.	58514	MEXU	823125
Agrostis	scabra Willd.	Mexico	Chiapas	Jitotol	5 Km SE of Jitotol along road to Bochil	17.02	-92.85	1600	24	2	1982	Breedlove, D.E.	58514	TEX	TEX00142513
Agrostis	scabra Willd.	Mexico	Chiapas	Jitotol	10 km N of Jitotol near Río Hondo	17.115	-92.865	1675	8	11	1981	Breedlove, D.E. and G. Davidse	55125	MEXU	823122
Agrostis	scabra Willd.	Mexico	Chiapas	Jitotol	12 km N of Jitotol along a side road to an oil well	17.1209	-92.8692	2000	28	10	1971	Breedlove, D.E. and R.F. Thorne	21448	MEXU	255248
Agrostis	scabra Willd.	Mexico	Chiapas	San Cristóbal de las Casas	10 km de la carretera San Cristóbal-Ocosingo	16.6595	-92.5577	2100	14	9	1993	Borrego	3	MEXU	1097564
Agrostis	scabra Willd.	Mexico	Chiapas	San Cristóbal de las Casas	N end of San Cristóbal de las Casas valley towards Chamula	16.764	-92.6769	2200	2	9	1974	Breedlove, D.E.	37118	MEXU	246445
Agrostis	scabra Willd.	Mexico	Chiapas	San Cristóbal de las Casas	N end of San Cristóbal de las Casas valley towards Chamula	16.764	-92.6769	2200	2	9	1974	Breedlove, D.E.	37118	MEXU	246445
Agrostis	scabra Willd.	Mexico	Chiapas	Venustiano Carranza	ejido Laja Tendida, km 17 carretera Venustiano Carranza-Tuxtla Gutiérrez, 2 km a Flores Magón	16.3423	-92.6693	630	5	9	1997	Miranda, A.	1275	MEXU	1097528
Agrostis	scabra Willd.	Mexico	Chihuahua	Bocoyna	Entronque carretera Creel, entrada Bocoyna, Rancho de Lucia.	27.838	-107.593	2239	10	9	2003	Bye, R.A. et al	31881	US	3589155
Agrostis	scabra Willd.	Mexico	Chihuahua	Bocoyna	Arroyo Rituchi con Rancho y cueva	27.691	-107.424	2205	12	9	2003	Bye, R.A. et al	32281	US	3588295
Agrostis	scabra Willd.	Mexico	Chihuahua	Bocoyna	Sánchez	27.7333	-107.683	2438	12	10	1910	Hitchcock, A.S.	7680	US	843125
Agrostis	scabra Willd.	Mexico	Chihuahua	Bocoyona	río Oteros, W of Creel	27.7535	-107.667	2425	16	10	1977	Bye, R.A.	8233	MICH	1116460
Agrostis	scabra Willd.	Mexico	Chihuahua	Chihuahua	Sierra del Nido Complex, Nuevas Delicias along Rio El Alamo	29.0958	-106.483	1775	16	7	1981	Worthington, R.D.	7354	UTEP	72665
Agrostis	scabra Willd.	Mexico	Chihuahua	Guachochi	Km 20 carr. Guachochi-Creel	27.2083	-107.425	2219	9	7	1997	Fierros, R.	1611	MEXU	1097546
Agrostis	scabra Willd.	Mexico	Chihuahua	Guachochi	Yamuco at 1 km E of Hwy towards Basihuare and Creel, N of Rio Urique crossing. Slopes with Pinus, Quercus, and Cupressus.	27.4004	-107.489	1891	26	8	2003	Peterson, P.M. et al.	17553	US	3468876
Agrostis	scabra Willd.	Mexico	Chihuahua	Madera	Proximidad a la Colonia Chuhuichupa	29.6132	-108.363	2240	1	9	1990	Benítez, A.	2181	CIIDIR
Agrostis	scabra Willd.	Mexico	Chihuahua	Madera	Proximidad a la Colonia Chuhuichupa	29.6132	-108.363	2240	1	9	1990	Benítez, A.	2181	IEB	58078
Agrostis	scabra Willd.	Mexico	Chihuahua	Madera	Proximidad a la Colonia Chuhuichupa	29.6132	-108.363	2240	1	9	1990	Benítez, A.	2181	MEXU	567226
Agrostis	scabra Willd.	Mexico	Chihuahua	Madera	Proximidad a la Colonia Chuhuichupa	29.6132	-108.363	2240	1	9	1990	Benítez, A.	2181	UAMIZ	31619
Agrostis	scabra Willd.	Mexico	Chihuahua	Madera	Vicinity of Madera	29.2	-108.15	2130	27	5	1928	Palmer, E.	263	F	237862
Agrostis	scabra Willd.	Mexico	Chihuahua	Madera	Vicinity of Madera	29.2	-108.15	2130	27	5	1908	Palmer, E.	263	US	573729
Agrostis	scabra Willd.	Mexico	Chihuahua	Ocampo	near Concheño	28.3134	-108.221	1968	3	7	1936	LeSueur, H.	103	IND	IND-0026073
Agrostis	scabra Willd.	Mexico	Chihuahua	Ocampo	near Concheño	28.3134	-108.221	1968	3	7	1936	LeSueur, H.	103	LSU	LSU00212490
Agrostis	scabra Willd.	Mexico	Chihuahua	Ocampo	near Concheño	28.3134	-108.221	1968	3	7	1936	LeSueur, H.	103	MEXU	50687
Agrostis	scabra Willd.	Mexico	Chihuahua	Ocampo	Basaseachic Falls area.	28.1333	-108.25	1951	9	6	1976	McGill et al.	13258	ASU	ASU0005887
Agrostis	scabra Willd.	Mexico	Chihuahua	Ocampo	Cascada de Basaseachic, at the confluence of Río Basaseachic and Río Durazno, ca 2 mi S of Village of Basasechic, just upstream from footbridge	28.2089	-108.214	2000-2100	17	10	1986	Nesom, G. and L. Vorobik	5696	TEX	TEX00142444
Agrostis	scabra Willd.	Mexico	Chihuahua	Ocampo	Parque Nacional de la Cascada de Basaseachic	28.1667	-108.208	1600	25	4	1987	Spellenberg, R. et al.	8428	MEXU	640116
Agrostis	scabra Willd.	Mexico	Chihuahua	Ocampo	Basasiachic a 21 km al S de San Juanito y 9 km al N de Creel	28.225	-108.058	2150	16	9	1983	Tenorio, P. y R. Torres	4365	MEXU	1037493
Agrostis	scabra Willd.	Mexico	Chihuahua	Ocampo	Basasiachic a 21 km al S de San Juanito y 9 km al N de Creel	28.225	-108.058	2150	16	9	1983	Tenorio, P. y R. Torres	4365	MEXU	1097496
Agrostis	scabra Willd.	Mexico	Chihuahua	Ocampo	Parque nacional Cascada de Basasachic [Basaseachi]	28.1667	-108.208	1600	5	8	1994	Yen, C.	2861	NY	1637274
Agrostis	scabra Willd.	Mexico	Chihuahua	Ocampo	Parque nacional Cascada de Basasachic [Basaseachi]	28.1667	-108.208	1600	5	8	1994	Yen, C.	2872	NY	1637271
Agrostis	scabra Willd.	Mexico	Chihuahua	Riva Palacio	campo 73	29.1489	-106.799	2020	18	6	2015	Lazo, U.	111	INEGI	55404
Agrostis	scabra Willd.	Mexico	Chihuahua	Riva Palacio	campo 73	29.1489	-106.799	2020	18	6	2015	Lazo, U.	112	INEGI	55405
Agrostis	scabra Willd.	Mexico	Chihuahua	Temosachic	Nabogame	28.4954	-108.481	1800	25	3	1988	Laferrière, J.E.	1419	MEXU	706509
Agrostis	scabra Willd.	Mexico	Chihuahua	Temosachic	Nabogame	28.5	-108.5	1800	25	3	1988	Laferrière, J.E.	1419	TEX	TEX00142443
Agrostis	scabra Willd.	Mexico	Chihuahua	Urique	Cuiteco, Ranchito en la canada, a 5 kms de la Desviacion a San Rafael.	27.474	-107.913	2170	12	9	2003	Tenorio P., et al.	21977	US	3589047
Agrostis	scabra Willd.	Mexico	Chihuahua	Urique	Cuiteco, Ranchito en la canada, a 5 kms de la Desviacion a San Rafael.	27.474	-107.913	2170	21	9	2002	Tenorio P., et al.	21987	US	3589028
Agrostis	scabra Willd.	Mexico	Chihuahua	Without municipality	Marsh Lake. Sierra Madre Mts			2134	19	9	1903	Jones, M.E.	s.n.	RSA	RSA0032655
Agrostis	scabra Willd.	Mexico	Chihuahua	Without municipality	Meadow Valley. Sierra Madre Mts.			2130	17	9	1903	Jones, M.E.	s.n.	RSA	RSA0032656
Agrostis	scabra Willd.	Mexico	Chihuahua	Without municipality	cerca del río				6	4	1886	Pringle, C.G.	s.n.	MEXU	4469
Agrostis	scabra Willd.	Mexico	Coahuila	Acuña	Sierra del Carmen; Canyon de Sentenela on Hacienda Piedra Blanca	29.0833	-102.317	1197	6	7	1935	Wynd, F. et al.	644	US	1639949
Agrostis	scabra Willd.	Mexico	Coahuila	Arteaga	La Escondida, Sierra de los Lirios	25.3917	-100.575	1300	3	7	1943	Lyonnet, E.	4011	MEXU	345240
Agrostis	scabra Willd.	Mexico	Coahuila	Arteaga	La Escondida, Sierra de los Lirios	25.3917	-100.575	2600	3	7	1943	Lyonnet, E.	4011	MEXU	345241
Agrostis	scabra Willd.	Mexico	Coahuila	Arteaga	18 Km al SE de la Plaza Principal San Antonio de las Alazanas (SE de Saltillo), sierra de la Martha	25.2333	-100.483	3000	15	10	1981	Valdés, J.	1431	TEX	TEX00142433
Agrostis	scabra Willd.	Mexico	Coahuila	Arteaga	S del Puerto El Tarillal, 39 km al O de Villa de Santiago	25.45	-100.545	2600	12	7	1977	Valdez, V.	629	INEGI	5097
Agrostis	scabra Willd.	Mexico	Coahuila	Arteaga	Las Vigas, Cañón de Jamé, Sierra de Arteaga.	25.3333	-100.65	2600-3300	15	9	1988	Villareal, J.A. and M.A. Carranza	4621	ASU	ASU0005886
Agrostis	scabra Willd.	Mexico	Coahuila	Arteaga	Las Vigas, Cañón de Jamé, Sierra de Arteaga	25.3333	-100.65	2600-3300	15	9	1988	Villareal, J.A. and M.A. Carranza	4621	CIIDIR
Agrostis	scabra Willd.	Mexico	Coahuila	Arteaga	El Morro, Sierra de Arteaga, límites con Nuevo León	25.2131	-100.285	2900	25	9	1991	Villareal, J.A. and M.A. Carranza	6300	CIIDIR
Agrostis	scabra Willd.	Mexico	Coahuila	Arteaga	El Morro, Sierra de Arteaga, límites con Nuevo León	25.2131	-100.285	2900	25	9	1991	Villareal, J.A. and M.A. Carranza	6300	MEXU	573655
Agrostis	scabra Willd.	Mexico	Coahuila	Arteaga	El Morro, Sierra de Arteaga, límites con Nuevo León	25.2131	-100.285	2900	25	9	1991	Villareal, J.A. and M.A. Carranza	6300	XAL
Agrostis	scabra Willd.	Mexico	Coahuila	Ocampo	Cañón de Centinela, just S and SW of Pico de Centinela, Sierra del Jardín	29.0667	-102.767	1600-2225	31	7	1973	Johnston, M.C. et al.	11985	ASU	ASU0005892
Agrostis	scabra Willd.	Mexico	Coahuila	Ocampo	Cañón de Centinela, just S and SW of Pico de Centinela, Sierra del Jardín	29.0667	-102.767	1600-2225	31	7	1973	Johnston, M.C. et al.	11985	F	2093056
Agrostis	scabra Willd.	Mexico	Coahuila	Ocampo	Cañón de Centinela, just S and SW of Pico de Centinela, Sierra del Jardín	29.0667	-102.767	1600-2225	31	7	1973	Johnston, M.C. et al.	11985	MEXU	1312525
Agrostis	scabra Willd.	Mexico	Coahuila	Ocampo	Cañón de Centinela, just S and SW of Pico de Centinela, Sierra del Jardín	29.0667	-102.767	1600-2225	31	7	1973	Johnston, M.C. et al.	11985	OBI	OBI171266
Agrostis	scabra Willd.	Mexico	Coahuila	Ocampo	Sierra Maderas del Carmen, at Campo El Tres, an abandoned logging campo in the high country	29	-102.6	2600	5	8	1974	Wendt, T. and A. Adamcewicz	493	CHAPA
Agrostis	scabra Willd.	Mexico	Coahuila	Ocampo	Sierra Maderas del Carmen, at Campo El Tres, an abandoned logging campo in the high country	29	-102.6	2600	5	8	1974	Wendt, T. and A. Adamcewicz	493	MEXU	292987
Agrostis	scabra Willd.	Mexico	Coahuila	Ocampo	Sierra Maderas del Carmen, near Campo Tres, on ridge between camp and "Hell's Kitchen" to the N	29	-102.6	2600	6	8	1974	Wendt, T. and A. Adamcewicz	518e	MEXU	331768
Agrostis	scabra Willd.	Mexico	Durango	Canelas	predio particular Las Cebollitas	25.1027	-106.444	2460	1	8	1990	Bravo, O.	1049	CIIDIR
Agrostis	scabra Willd.	Mexico	Durango	Canelas	predio particular Las Cebollitas	25.1027	-106.444	2460	1	8	1990	Bravo, O.	1049	MEXU	562883
Agrostis	scabra Willd.	Mexico	Durango	Canelas	San Ramón	25.0549	-106.423	2574		5	1906	Palmer, E.	82	US	571097
Agrostis	scabra Willd.	Mexico	Durango	Durango	61 km al S de Durango, por el camino a La Flor	23.6	-104.733	2670	13	7	1990	González, S. and A. García	4467	CIIDIR
Agrostis	scabra Willd.	Mexico	Durango	Durango	entrada al predio Las Bayas (UJED), 93 km al S de Durango	23.4667	-104.833	2700	13	7	1990	González, S. and A. García	4485	CIIDIR
Agrostis	scabra Willd.	Mexico	Durango	Durango	predio Las Bayas (UJED), cerro La Grulla	23.45	-104.833	2870	15	7	1990	González, S. and A. García	4544	CIIDIR
Agrostis	scabra Willd.	Mexico	Durango	Durango	El Rosillo, predio Las Bayas (UJED)	23.4811	-104.834	2723	24	9	2013	Heynes, S. et al.	831	CIIDIR
Agrostis	scabra Willd.	Mexico	Durango	Durango	El Rosillo, predio Las Bayas (UJED)	23.4811	-104.834	2723	24	9	2013	Heynes, S. et al.	855	CIIDIR
Agrostis	scabra Willd.	Mexico	Durango	Durango	El Rosillo, predio Las Bayas (UJED)	23.4811	-104.834	2723	24	9	2013	Heynes, S. et al.	857	CIIDIR
Agrostis	scabra Willd.	Mexico	Durango	Durango	El Rosillo, predio Las Bayas (UJED)	23.4811	-104.834	2723	24	9	2013	Heynes, S. et al.	865	CIIDIR
Agrostis	scabra Willd.	Mexico	Durango	Durango	Tres Molinos, en ela ribera del río	23.8333	-104.783	2200	28	7	2006	López, L. et al.	476a	CIIDIR
Agrostis	scabra Willd.	Mexico	Durango	Mezquital	Los Charcos, 10 km por el camino a Santa María de Ocotlán	22.9667	-104.35	2680	18	6	1992	González, S. and Y. Herrera	5154	CIIDIR
Agrostis	scabra Willd.	Mexico	Durango	Mezquital	alrededores del rancho La Escondida				16	8	1985	Herrera, Y,	678	CIIDIR
Agrostis	scabra Willd.	Mexico	Durango	Nuevo Ideal	río Guatimapé	24.7358	-105.009	2020	21	10	1999	García, A.	3871	CIIDIR
Agrostis	scabra Willd.	Mexico	Durango	Pueblo Nuevo	km 115 carretera Durango-Mazatlán	23.7472	-105.45	2700		10	1999	Aceval, D.	775	MEXU	1060393
Agrostis	scabra Willd.	Mexico	Durango	Pueblo Nuevo	km 115 carretera Durango-Mazatlán	23.7472	-105.45	2700		10	1999	Aceval, D.	775	MEXU	1097505
Agrostis	scabra Willd.	Mexico	Durango	Pueblo Nuevo	Los Tanques; 20 km S of El Salto, W of Santa Barbara, Arroyo del Infierno	23.6001	-105.356	2411	23	8	1963	Gordon, A.	9	MICH	1116447
Agrostis	scabra Willd.	Mexico	Durango	Pueblo Nuevo	7 km al O de El Salto	23.7641	-105.397	2700	21	8	1981	Herrera, Y,	191	CIIDIR
Agrostis	scabra Willd.	Mexico	Durango	Pueblo Nuevo	La Remuda, 17 km al SE de El Salto			2800	12	9	1982	Herrera, Y,	219	CIIDIR
Agrostis	scabra Willd.	Mexico	Durango	Pueblo Nuevo	La Remuda, 17 km al SE de El Salto			2800	12	9	1982	Herrera, Y,	219	NY	1637246
Agrostis	scabra Willd.	Mexico	Durango	Pueblo Nuevo	ejido El Brillante, lago de Puentecillas	23.6725	-105.456	2744	28	10	2011	Heynes, S. et al.	264	CIIDIR
Agrostis	scabra Willd.	Mexico	Durango	Pueblo Nuevo	ejido El Brillante, lago de Puentecillas	23.6725	-105.456	2744	28	10	2011	Heynes, S. et al.	264	MEXU	1509137
Agrostis	scabra Willd.	Mexico	Durango	Pueblo Nuevo	ejido El Brillante, lago de Puentecillas	23.6725	-105.456	2744	28	10	2011	Heynes, S. et al.	264	UAMIZ	84385
Agrostis	scabra Willd.	Mexico	Durango	Pueblo Nuevo	La Ciudad, en Mexiquillo, 8 km hacia los puentes, después del sexto tunel	23.6667	-106.683	2700	27	2	1999	López, L.	3	CIIDIR
Agrostis	scabra Willd.	Mexico	Durango	Pueblo Nuevo	Mexiquillo, pasando el cuarto tunel, en la cascada, La Ciudad	23.7167	-105.667	2520	16	5	2004	López, L. et al.	244	CIIDIR
Agrostis	scabra Willd.	Mexico	Durango	Pueblo Nuevo	Km 95 carretera Durango - Mazatlán	23.8089	-105.338	2570	26	9	1997	Miranda, A.	1373	MEXU	1097558
Agrostis	scabra Willd.	Mexico	Durango	Pueblo Nuevo	Km 95 carretera Durango - Mazatlán	23.8089	-105.338	2570	26	9	1997	Miranda, A.	1373	US	3467762
Agrostis	scabra Willd.	Mexico	Durango	Pueblo Nuevo	Km 109 carretera Durango - Mazatlán	23.8089	-105.338	2570	3	12	1997	Miranda, A.	1390	MEXU	1097557
Agrostis	scabra Willd.	Mexico	Durango	Pueblo Nuevo	Km 109 carretera Durango - Mazatlán	23.8089	-105.338	2578	3	12	1997	Miranda, A.	1390	US	3467763
Agrostis	scabra Willd.	Mexico	Durango	Pueblo Nuevo	El Salto (Aserraderos)	23.7833	-105.367	2530	28	8	1934	Penell, F.W.	18366	US	585155
Agrostis	scabra Willd.	Mexico	Durango	Pueblo Nuevo	Sierra Madre Occidental, 0.4 mi W of Pericos, E of La Ciudad on Hwy 40.	23.7404	-105.548	2804	3	10	2007	Peterson, P.M.and J.M. Saarela	21265	US	3719913
Agrostis	scabra Willd.	Mexico	Durango	Pueblo Nuevo	Sierra Madre Occidental, W of Ciudad Durango, 5 mi W of El Salto	23.827	-105.331	2804	27	8	1958	Reeder, J.R. and C.G. Reeder	3113	MEXU	231225
Agrostis	scabra Willd.	Mexico	Durango	Pueblo Nuevo	3 mi E of El Salto	23.8069	-105.338	2577	13	8	1957	Waterfall, U.T. and C. S. Wallis	13726	F	1487763
Agrostis	scabra Willd.	Mexico	Durango	Pueblo Nuevo	3 mi E of El Salto	23.8069	-105.338	2577	13	8	1957	Waterfall, U.T. and C.S. Wallis	13726	TEX	TEX00142454
Agrostis	scabra Willd.	Mexico	Durango	Pueblo Nuevo	3 mi E of El Salto	23.8069	-105.338	2577	13	8	1957	Waterfall, U.T. and C.S. Wallis	13726	US	2240319
Agrostis	scabra Willd.	Mexico	Durango	Pueblo Nuevo	km post #113 on highway 40 from Ciudad Durango to Mazatlánn, ca. 12 km W of El Salto	23.7332	-105.462	2700	25	7	1985	Yatskievych, G. et al.	85-243	IND	IND-0026086
Agrostis	scabra Willd.	Mexico	Durango	San Dimas	ejido El Maguey, ladera al O del paraje Ojo del Becerro	24.3333	-106.117	2100	12	5	2005	González, S. and J. Bacon	7039	CIIDIR
Agrostis	scabra Willd.	Mexico	Durango	San Dimas	3 mi S of Guachichiles, upper slopes of Cerro Huehento	24.0786	-105.743	3078 - 3249	30	9	2008	Peterson, P.M.and J.M. Saarela	22444	US	3718923
Agrostis	scabra Willd.	Mexico	Durango	Santiago Papasquiaro	Bajío de Vacas (Hacienditas)	25.0408	-105.408	2659	5	10	1990	Benítez, A.	2633	CHAPA
Agrostis	scabra Willd.	Mexico	Durango	Santiago Papasquiaro	Bajío de Vacas (Hacienditas)	25.0408	-105.408	2650	5	10	1990	Benítez, A.	2633	CIIDIR
Agrostis	scabra Willd.	Mexico	Durango	Santiago Papasquiaro	Bajío de Vacas (Hacienditas)	25.0408	-105.408	2659	5	10	1990	Benítez, A.	2633	IEB	58077
Agrostis	scabra Willd.	Mexico	Durango	Santiago Papasquiaro	Bajío de Vacas (Hacienditas)	25.0408	-105.408	2650	5	10	1990	Benítez, A.	2633	MEXU	567341
Agrostis	scabra Willd.	Mexico	Durango	Santiago Papasquiaro	Bajío de Vacas (Hacienditas)	25.0408	-105.408	2659	5	10	1990	Benítez, A.	2633	UAMIZ	31380
Agrostis	scabra Willd.	Mexico	Durango	Santiago Papasquiaro	lomeríos y márgenes del río Ramos, entre el poblado El Olote (J. Salomé Acosta) y el cañón de Pichagua, 25 km al N de Santiago Papasquiaro	25.252	-105.45	1650	5	5	1994	Corral-Díaz, R. et al.	s.n.	CIIDIR
Agrostis	scabra Willd.	Mexico	Durango	Santiago Papasquiaro	45 km del entronque Los Herreras-Topia, rumbo a El Yaqui			2710	2	5	1994	Corral-Díaz, R. et al.	s.n.	CIIDIR
Agrostis	scabra Willd.	Mexico	Durango	Santiago Papasquiaro	45 km del entronque Los Herreras-Topia, rumbo a El Yaqui			2710	2	5	1994	Corral-Díaz, R. et al.	s.n.	CIIDIR	26707
Agrostis	scabra Willd.	Mexico	Durango	Santiago Papasquiaro	Santiago Papasquiaro	25.0221	-105.408	1724			1995	Corral, R.	6158	MEXU	1261945
Agrostis	scabra Willd.	Mexico	Durango	Santiago Papasquiaro	Los Altares, 5 km hacia Topia, bajada al río San Nicolás	25.0283	-105.946	2710	4	8	2015	López, L. and E. Monreal	941	CIIDIR
Agrostis	scabra Willd.	Mexico	Durango	Suchil	potrero Los Anegados, 3 km de El Alemán, Reserva de la Biósfera, La Michilía	23.3083	-104.17	2240	11	10	1986	Acevedo, F.	303	CIIDIR
Agrostis	scabra Willd.	Mexico	Durango	Suchil	potrero Escobas, San Juan de Michis	23.4314	-104.127	2218	13	1	1986	Alvarado, J.	758	CIIDIR
Agrostis	scabra Willd.	Mexico	Durango	Suchil	arroyo San Pedro, Reserva de la Biósfera La Michilía	23.3764	-104.226	2445	14	5	1992	García, A.	1325	CHAPA
Agrostis	scabra Willd.	Mexico	Durango	Suchil	arroyo San Pedro, Reserva de la Biósfera La Michilía	23.3764	-104.226	2445	14	5	1992	García, A.	1325	CIIDIR
Agrostis	scabra Willd.	Mexico	Durango	Suchil	alrededores de Laguna de Morrillos	23.4095	-104.172	2560	26	10	1985	González, S.	3682	CIIDIR
Agrostis	scabra Willd.	Mexico	Durango	Suchil	alrededores de Laguna de Morrillos	23.4095	-104.172	2560	26	10	1985	González, S.	3682	IEB	57980
Agrostis	scabra Willd.	Mexico	Durango	Suchil	alrededores de Laguna de Morrillos	23.4095	-104.172	2560	26	10	1985	González, S.	3682	MEXU	627239
Agrostis	scabra Willd.	Mexico	Durango	Suchil	rancho El Temascal, entre el arroyo El Olvido y el casco del rancho	23.3855	-104.247	2482	15	7	1985	Herrera, Y,	653	CIIDIR
Agrostis	scabra Willd.	Mexico	Durango	Suchil	Laguna del Coyote, 5 km de San Juan de Michis, hacia la Reserva de la Biósfera	23.4016	-104.173	2368	19	10	1992	Herrera, Y. and C. González	1030	CIIDIR
Agrostis	scabra Willd.	Mexico	Durango	Tepehuanes	27 km al NO de Santiago Papasquiaro	25.1855	-105.602	2000	16	7	1982	Hernández, R. et al.	7980	MEXU	1274443
Agrostis	scabra Willd.	Mexico	Durango	Without municipality	State of Durango							Ibarra, P.	377	US	1013354
Agrostis	scabra Willd.	Mexico	Durango	Without municipality	at Tobar [Tovar]				28	5	1906	Palmer, E.	243	NY	1637248
Agrostis	scabra Willd.	Mexico	Durango	Without municipality	at Tobar [Tovar]					5	1906	Palmer, E.	243	US	571265
Agrostis	scabra Willd.	Mexico	Durango	Without municipality	6.5 mi W of El Santo			2680	30	9	1953	Reeder, J.R. and C.G. Reeder	2540	MEXU	231976
Agrostis	scabra Willd.	Mexico	Guanajuato	Guanajuato	Bufas de Guanajuato	21.026	-101.258	2140	12	5	1981	Santillán, R. and A. Mora	28-R	MEXU	1088743
Agrostis	scabra Willd.	Mexico	Jalisco	Bolaños	km 30 al N de Bolaños, terracería a Tuxpan	21.9184	-103.883	2600	8	10	1981	Luquín et al.	31	IBUG	35521
Agrostis	scabra Willd.	Mexico	Jalisco	Bolaños	km 30 al N de Bolaños, terracería a Tuxpan	21.9184	-103.883	2600	8	10	1981	Luquín et al.	145	IBUG	35511
Agrostis	scabra Willd.	Mexico	Jalisco	Bolaños	25 km al NO de Bolaños por la brecha a Los Asomoles	21.9066	-103.868	2470	9	8	1986	Santana, F.J.	1777	IBUG	81962
Agrostis	scabra Willd.	Mexico	Jalisco	Mascota	S de Mascota	20.5087	-104.79		18	3	1971	González, R.	178	MICH	1116441
Agrostis	scabra Willd.	Mexico	Jalisco	Mazamitla	rancho El Tigre, Sierra de Mazamitla			2700	21	9	1986	Ramírez, R.	571	IBUG	66857
Agrostis	scabra Willd.	Mexico	Jalisco	Mazamitla	cerro El Tigre, 5 km al SE de Mazamitla			2700	21	9	1986	Soltero, R.	590	IBUG	66643
Agrostis	scabra Willd.	Mexico	Jalisco	Ojuelos	Cañón de Bacieros, 14 km SO de Ojuelos	21.8124	-101.68	2350	4	6	1983	Alcocer, M.	s.n.	CHAPA	1097519
Agrostis	scabra Willd.	Mexico	Jalisco	Ojuelos	Cañón de Bacieros, 14 km SO de Ojuelos	21.8124	-101.68	2350	4	6	1983	Alcocer, M.	s.n.	MEXU	1097519
Agrostis	scabra Willd.	Mexico	México	Jilotzingo	ejido Santa María Mazatla	19.5256	-99.3485	2756	25	6	2011	Escutia, J. and N. Ávila	12	FCME	129735
Agrostis	scabra Willd.	Mexico	México	San Felipe del Progreso	4.35 km SO de San José del Rincón	19.6508	-100.194	2920	20	10	1999	Ramínez, A.	907	MEXU	1097524
Agrostis	scabra Willd.	Mexico	México	Temascaltepec	11 km sobre la desviación a Tequesquipan, carretera Toluca-Temascaltepec	19.0645	-99.9445	2350	15	2	1983	Manrique, E. et al.	161	MEXU	1097518
Agrostis	scabra Willd.	Mexico	México	Xalatlaco	4 km de Xalatlaco sobre la carretera Xalatlaco-Ajusco	19.165	-99.3675	3100	18	10	1994	Mendoza, R.	242	MEXU	1097532
Agrostis	scabra Willd.	Mexico	Michoacán	Hidalgo	N de Las Cabañas y Balneario Eréndira, camino a Los Azufres	19.7636	-100.693	2680	20	9	2018	Sánchez-Ken et al.	923	IEB	265657
Agrostis	scabra Willd.	Mexico	Michoacán	Pátzcuaro	La Laguna, San Gregorio	19.4189	-101.498	2700	4	12	1986	Díaz-Barriga, H.	3433	IEB	133450
Agrostis	scabra Willd.	Mexico	Michoacán	Pátzcuaro	la laguna, cerca de San Gregorio	19.4189	-101.498	2700	26	10	1985	Martínez, J.S.	1013	IEB	57985
Agrostis	scabra Willd.	Mexico	Michoacán	Pátzcuaro	cerro Burro, along the road to the microwave towers, 2.5 km (by road) N of Mex 41	19.435	-101.512	3270				Steinmann, V.W.	2140	IEB	163039
Agrostis	scabra Willd.	Mexico	Morelos	Huitzilac	Shore of Laguna Zempoala, 20 km NW of Cuernavaca.	19.0499	-99.3157	2800	8	12	1950	Fassett, N.C.	28438	US	2115040
Agrostis	scabra Willd.	Mexico	Morelos	Huitzilac	Shore of Laguna Zempoala, 20 km NW of Cuernavaca	19.0499	-99.3157	2800	8	12	1950	Fassett, N.C.	28453	F
Agrostis	scabra Willd.	Mexico	Morelos	Huitzilac	Shore of Laguna Zempoala, 20 km NW of Cuernavaca	19.0499	-99.3157	2800	8	12	1950	Fassett, N.C.	28453	US	2115041
Agrostis	scabra Willd.	Mexico	Nuevo León	Galeana	Cima del Cerro Potosí	24.8722	-100.233	3500	16	8	1989	García, A. and S. González	196	CIIDIR
Agrostis	scabra Willd.	Mexico	Nuevo León	Galeana	Cima del Cerro Potosí	24.8722	-100.233	3500	16	8	1989	García, A. and S. González	196	IBUG	150045
Agrostis	scabra Willd.	Mexico	Nuevo León	Galeana	Cima del Cerro Potosí	24.8722	-100.233	3500	16	8	1989	García, A. and S. González	196	IEB	154698
Agrostis	scabra Willd.	Mexico	Nuevo León	Galeana	Cima del Cerro Potosí	24.8722	-100.233	3500	16	8	1989	García, A. and S. González	196	UAMIZ	25517
Agrostis	scabra Willd.	Mexico	Oaxaca	Heroica Ciudad de Tlaxiaco	Colonia Adolfo López Mateos, 42 km de Puebla rumbo a Tlaxiaco	17.3025	-97.6678		23	6	1980	Beetle, A.A.	M-4723	MICH	1116459
Agrostis	scabra Willd.	Mexico	Oaxaca	San Miguel El Grande	36 km de Tlaxiaco rumbo a Chalcatongo	17.0814	-97.6168	2559	25	6	1980	Beetle, A.A.	M-4760	CHAPA
Agrostis	scabra Willd.	Mexico	Oaxaca	San Miguel El Grande	37 km de Tlaxiaco rumbo a Chalcatongo	17.0814	-97.6168	2559	25	6	1980	Beetle, A.A.	M-4760	IBUG	21331
Agrostis	scabra Willd.	Mexico	Oaxaca	San Miguel El Grande	38 km de Tlaxiaco rumbo a Chalcatongo	17.0814	-97.6168	2559	25	6	1980	Beetle, A.A.	M-4760	MEXU	1097506
Agrostis	scabra Willd.	Mexico	Oaxaca	San Pedro Yólox	55 km de Guelataeo rumbo a Tuxtepec	17.6005	-96.4199	2110	1	7	1980	Beetle, A.A.	M-5020	MEXU	1097516
Agrostis	scabra Willd.	Mexico	Oaxaca	Santa Catarina Ixtepeji	27 km de Oaxaca rumbo a Tuxtepec	17.2462	-96.5655	2710	1	7	1980	Beetle, A.A.	M-5006	MEXU	1088740
Agrostis	scabra Willd.	Mexico	Oaxaca	Santa María Jaltianguis	13 km después de Guelatao	17.3708	-96.5133		1	6	1980	Beetle, A.A.	M-4996	MEXU	1097495
Agrostis	scabra Willd.	Mexico	Oaxaca	Santa María Jaltianguis	13 km después de Guelatao	17.3708	-96.5133		1	6	1980	Beetle, A.A.	M-4996	MEXU	1097543
Agrostis	scabra Willd.	Mexico	Oaxaca	Santa María Jaltianguis	18 km de Guelatao rumbo a Tuxtepec	17.387	-96.5126	2630	14	9	1979	Guerrero, P.	295	MEXU	1097536
Agrostis	scabra Willd.	Mexico	Puebla	Huachinango	near Huachinango	20.11	-98.03	1890	12	4	1962	Beetle, A.A.	M-567	UTC	UTC00100956
Agrostis	scabra Willd.	Mexico	Puebla	Zacatlán	Barranca de Zacatlán			1900	4	8	1981	Contreras, S.	551	MEXU	1097517
Agrostis	scabra Willd.	Mexico	Querétaro	Amealco	El Aserrin	20.2933	-100.222	2400	19	9	1994	Ávalos, M.	85	IEB	57945
Agrostis	scabra Willd.	Mexico	Querétaro	Amealco	El Aserrin	20.2933	-100.222	2400	19	9	1994	Ávalos, M.	85	MEXU	1097561
Agrostis	scabra Willd.	Mexico	Querétaro	Pinal de Amoles	Puerto de Agua Fría, ca. 10 km al S de Pinal de Amoles	21.1455	-99.5738	2800	5	9	1985	Fernández, R.	3076	IEB	57992
Agrostis	scabra Willd.	Mexico	Querétaro	Pinal de Amoles	Puerto de los Velázquez	21.1209	-99.6736	2650	17	9	1993	Jaramillo, V. et al.	813	IEB	57954
Agrostis	scabra Willd.	Mexico	Querétaro	Pinal de Amoles	Puerto de los Velázquez	21.1209	-99.6736	2650	17	9	1993	Jaramillo, V. et al.	813	MEXU	1097507
Agrostis	scabra Willd.	Mexico	Querétaro	Pinal de Amoles	Caseta forestal, Puerto del Pino	21.1261	-99.6383	2620	26	11	1981	Mora, A. and J. Ramírez	467-AMB	MEXU	1071081
Agrostis	scabra Willd.	Mexico	Querétaro	Pinal de Amoles	cerro del Pingüical, cañada del Agua Fría, 5.6 km from Mex 120 and 1.8 km from the road to Microondas Pingüical	21.1672	-99.6924					Steinmann, V.W. and S. Zamudio	2607	IEB	168528
Agrostis	scabra Willd.	Mexico	Querétaro	Pinal de Amoles	cerro del Pingüical, cañada del Agua Fría, 5.6 km from Mex 120 and 1.8 km from the road to Microondas Pingüical	21.1672	-99.6924					Steinmann, V.W. and S. Zamudio	2607	NY	1637241
Agrostis	scabra Willd.	Mexico	San Luis Potosí	Guadalcázar	Near the Minas de San Rafael in the Sierra de Guadalcazar.			1900 - 2100	3	10	1954	Sohns, E.R.	1534	US	2154720
Agrostis	scabra Willd.	Mexico	San Luis Potosí	Villa de Arriaga	Near the village of San Francisco in the Sierra de San Miguelito ca 25 km SW of San Luis Potosi.	22	-101.14	2200 - 2400	5	9	1954	Sohns, E.R.	1070	US	2154347
Agrostis	scabra Willd.	Mexico	San Luis Potosí	Villa de Arriaga	In canyons in the Sierra de San Miguelito, ca 2 km W of Terrero.			1850 - 2200	8	9	1954	Sohns, E.R.	1142	US	2154410
Agrostis	scabra Willd.	Mexico	San Luis Potosí	Without municipality	San Luis Potosí			1829 - 2438			1878	Palmer, E. and C.C. Parrand	923	US	843124
Agrostis	scabra Willd.	Mexico	San Luis Potosí	Without municipality	San Luis Potosí						1877	Schaffner, J.G.	140	US	820231
Agrostis	scabra Willd.	Mexico	Sinaloa	Concordia	El Palmito, en el parteaguas, 8 km al O del poblado	23.5558	-105.847	2350	18	11	1984	Vega, R.	1385	MEXU	743572
Agrostis	scabra Willd.	Mexico	Sinaloa	Without municipality	Between Mazatlan and Durango, between La Fraguita and El Madroño				6	1	1975	Beetle, A.A. et al.	M-3727	MEXU	1088744
Agrostis	scabra Willd.	Mexico	Sonora	Agua Prieta	Rancho Los Ojos, El Cajon Bonito, 50 km (by air) E of Agua Prieta, Cuenca Los Ojos Foundation conservation area, Sierra San Luis.	31.278	-109.001	1297	22	4	2017	Carnahan, S. et al.	2395	ARIZ	433357
Agrostis	scabra Willd.	Mexico	Sonora	Agua Prieta	Rancho Los Ojos, El Cajon Bonito, 50 km (by air) E of Agua Prieta, Cuenca Los Ojos Foundation conservation area, Sierra San Luis.	31.278	-109.001	1297	22	4	2017	Carnahan, S. et al.	2395	ASU	ASU0307733
Agrostis	scabra Willd.	Mexico	Sonora	Agua Prieta	Punta del Agua, Cajon Bonito, Rancho la Victoria, 56.5 km (by air) ESE of Agua Prieta, Sierra San Luis.	31.2226	-108.943	1389	23	4	2017	Carnahan, S. et al.	2416	ARIZ	433338
Agrostis	scabra Willd.	Mexico	Sonora	Agua Prieta	Punta del Agua, Cajon Bonito, Rancho la Victoria, 56.5 km (by air) ESE of Agua Prieta, Sierra San Luis.	31.2226	-108.943	1389	23	4	2017	Carnahan, S. et al.	2417	ARIZ	ASU0307648
Agrostis	scabra Willd.	Mexico	Sonora	Agua Prieta	Punta del Agua, Cajon Bonito, Rancho la Victoria, 56.5 km (by air) ESE of Agua Prieta, Sierra San Luis.	31.2226	-108.943	1389				Carnahan, S. et al.	2417	ASU	ASU0307648
Agrostis	scabra Willd.	Mexico	Sonora	Fronteras	Sierra Buenos Aires, Upper Arroyo San Vicente; 53 km ESE (by air) of Cananea.	30.7334	-109.823	1714	16	8	2016	Carnahan, S.	1880	ARIZ	431432
Agrostis	scabra Willd.	Mexico	Sonora	Imuris	Municipio Imuris, Son., Caj√≥n El Chorro, ca. 1.5 km southwest of Cerro La Pirinola, west slopes of Sierra de la Madera, ca. 17.5 km (by air) east-northeast of Magdalena.	30.6694	-110.776	1403	28	4	2005	Reina, A.L. and T.R. Van Devender	2005-766	USON	11972
Agrostis	scabra Willd.	Mexico	Sonora	Nogales	Canyon on the northeast slopes of Cerro Manzanero, near Rancho Esmeralda (Rancho Las Borregas), Sierra Las Avispas	31.3417	-111.175	1090	24	4	2005	Reina, A.L. et al.	2005-683	ASU	ASU0005890
Agrostis	scabra Willd.	Mexico	Sonora	Yécora	Ciénega de Camilo, near Arroyo	28.4333	-108.567	1500	20	3	1998	Van Devender, T.	s.n.	CIIDIR
Agrostis	scabra Willd.	Mexico	Sonora	Yécora	Arroyo El Otro Lado, 3.9 Km E of Yecora on Mex 16	28.375	-108.898	1560	25	5	1998	Van Devender, T. et al.	98-640	MEXU	899675
Agrostis	scabra Willd.	Mexico	Sonora	Yécora	Arroyo El Otro Lado, 3.9 Km E of Yecora on Mex 16	28.375	-108.898	1560	25	5	1998	Van Devender, T. et al.	98-640	TEX	TEX00142448
Agrostis	scabra Willd.	Mexico	Sonora	Yécora	Arroyo El Otro Lado, 3.9 Km E of Yecora on Mex 16	28.375	-108.898	1560	25	5	1998	Van Devender, T.R. et al.	98-640	ASU	ASU0005891
Agrostis	scabra Willd.	Mexico	Sonora	Yécora	Arroyo El Otro Lado, 3.9 Km E of Yecora on Mex 16	28.375	-108.898	1560	25	5	1998	Van Devender, T.R. et al.	98-640	NY	1637272
Agrostis	scabra Willd.	Mexico	Veracruz	Ayahualulco	entronque del camino a la toma de agua, entre El Triunfo-Los Laureles	19.45	-97.1833	3000	22	11	1995	Becerra, J. et al.	348	XAL
Agrostis	scabra Willd.	Mexico	Veracruz	Las Vigas de Ramírez	Toxtlacoaya	19.6333	-97.0611	2320	15	9	1991	Sandoval, H.	97	CHAPA
Agrostis	scabra Willd.	Mexico	Veracruz	Las Vigas de Ramírez	Toxtlacoaya	19.6333	-97.0611	2320	15	9	1991	Sandoval, H.	97	CIB
Agrostis	scabra Willd.	Mexico	Veracruz	Las Vigas de Ramírez	Toxtlacoaya	19.6333	-97.0611	2320	15	9	1991	Sandoval, H.	97	MEXU	1088727
Agrostis	scabra Willd.	Mexico	Veracruz	Xalapa	Terreno de la SARH, km 4.6 carretera Xalapa-Veracruz	19.5097	-96.8694	1220	31	3	1993	Hernández, B.V.	166	CIB
Agrostis	scabra Willd.	Mexico	Veracruz	Xalapa	Terreno de la SARH, km 4.6 carretera Xalapa-Veracruz	19.5097	-96.8694	1220	31	3	1993	Hernández, B.V.	166	MEXU	1097486
Agrostis	scabra Willd.	Mexico	Zacatecas	General Francisco R. Murguía	Cañadas en la cima del Cerro de la Virgen	24.1594	-103.181	2450	10	8	1988	Balleza, J.	1580	CHAPA
Agrostis	scabra Willd.	Mexico	Zacatecas	Jerez	Sierra Los Cardos, 10.5 mi NW of Jerez, W of El Cargodero, on road towards Monte de los Garcia	22.7099	-103.131	2570	19	10	2007	Peterson, P.M. et al.	21406	CAN	602536
Agrostis	scabra Willd.	Mexico	Zacatecas	Jerez	Sierra Los Cardos, 10.5 mi NW of Jerez, W of El Cargodero, on road towards Monte de los Garcia	22.7099	-103.131	2570	19	10	2007	Peterson, P.M. et al.	21406	US	3719590
Agrostis	scabra Willd.	Mexico	Zacatecas	Tlaltenango de Sánchez Román	km 30 por la terracería entre Tlaltenango y Jalpa	21.7333	-103.185	2500	12	1	1990	Balleza, J.	2721	CHAPA
Agrostis	scabra Willd.	United States	Arizona	Cochise	San Pedro River floodplain near Cascabel	32.3045	-110.391	933	28	5	2001	Bagstad, K.	s.n.	ASU	ASU0062218
Agrostis	scabra Willd.	United States	Arizona	Cochise	Rustler Peak Quadrangle; Rustler Park, campground area, 1.9k south of Barfoot Peak.	31.9	-109.267	2465	29	8	1999	Baker, M.A.	13483	ASU	ASU0062232
Agrostis	scabra Willd.	United States	Arizona	Cochise	Chiricahua Mountains, Barfoot Park	31.9151	-109.285	2438-2515	13	9	1906	Blumer, J.C.	1374	F	242235
Agrostis	scabra Willd.	United States	Arizona	Cochise	Cave Creek Public Camp, Chiricahua Mountains	31.899	-109.162	1507		7	1940	Ferris, R.S.	9978	MICH	1403600
Agrostis	scabra Willd.	United States	Arizona	Cochise	Wickershams Cabin; Huachuca Mountains;	31.4889	-110.407	2180	9	8	1909	Goodding, L.N.	s.n.	ASC	ASC00001572
Agrostis	scabra Willd.	United States	Arizona	Cochise	Sitgreaues National Forest, Chiricahua Mountains. Rucker Resevoir (dry)	31.7797	-109.309	1847	19	6	1997	Heil, K.D.	10969	SJNM	SJNM-V-0049212
Agrostis	scabra Willd.	United States	Arizona	Cochise	Coronado National Forest, Ca. 6.6 miles E on Pinery Canyon road from fork to Chiricahua National Monument;	32.0044	-109.243	1676	12	6	1987	Landrum, L.R. and S.S. Landrum	5500	ASC	ASC00068728
Agrostis	scabra Willd.	United States	Arizona	Cochise	Coronado National Forest. Ca. 6.6 miles east on Pinery Canyon road from fork to Chiricahua National Monument.	32.0044	-109.243	1676	12	6	1987	Landrum, L.R. and S.S. Landrum	5500	ASU	ASU0062224
Agrostis	scabra Willd.	United States	Arizona	Cochise	Chiricahua National Monument; Near permanent spring south of Silver Spur Meadow.	32.0044	-109.356	1646	10	6	1975	Reeves, T.	2861	ASU	ASU0062247
Agrostis	scabra Willd.	United States	Arizona	Cochise	Chiricahua National Monument; Lost Canyon near jct with Surprise Canyon.	32.0044	-109.356	1859	2	7	1975	Reeves, T.	3263	ASU	ASU0062246
Agrostis	scabra Willd.	United States	Arizona	Cochise	Chiricahua National Monument; Near west boundary west of Superintendent's residence. Lower Bonita Canyon.	32.0044	-109.356	1585	13	7	1975	Reeves, T.	3442	ASU	ASU0062245
Agrostis	scabra Willd.	United States	Arizona	Cochise	Turkey Creek below Hwy 181, ca. 50 km (by air) ESE of Willcox, Sulphur Springs Valley.	31.8886	-109.491	1472	8	5	2016	Roll, C.M.	2056	ARIZ	438376
Agrostis	scabra Willd.	United States	Arizona	Cochise	Dragoon Mountains, Slavin Gulch	31.8754	-110.029	1463	29	3	2017	Verrier, J.	790	ARIZ	432257
Agrostis	scabra Willd.	United States	Arizona	Cochise	Parker Canyon Cienega, down stream from Parker Canyon Lake dam.	31.4264	-110.458	1340	10	5	2013	Wolkis, D. and D. Setaro	618	DES	DES00080592
Agrostis	scabra Willd.	United States	Arizona	Cochise	Rustlers Park Recreation Area, 8500 Ft	31.9039	-109.28	2591	11	9	1982	Worthington, R.D.	9068	UTEP	UTEP:Herb:72666
Agrostis	scabra Willd.	United States	Arizona	Graham	Pinaleno Mountains, Lower Jacobson Canyon.	32.6408	-109.843	1219	25	6	1976	Bingham, S.	2310	ASU	ASU0062219
Agrostis	scabra Willd.	United States	Arizona	Graham	Laurel Canyon. East of canyon.	32.8818	-110.304	1463	22	5	1998	Buegge, J.J.	211	ASU	ASU0062231
Agrostis	scabra Willd.	United States	Arizona	Graham	Black Rock Canyon. Near trail by rock chimney ruins	32.9107	-110.253	1372	3	6	1998	Buegge, J.J.	289	ASU	ASU0062242
Agrostis	scabra Willd.	United States	Arizona	Graham	Coconino National Forest, Buford Canyon. T7S R21E sec. 5, SW.	32.8529	-110.218	1615	6	6	1998	Buegge, J.J.	324	ASU	ASU0062239
Agrostis	scabra Willd.	United States	Arizona	Graham	Cottonwood Canyon. north of Sand Tank near edge of Wilderness	32.8529	-110.201	1676	19	6	1998	Buegge, J.J.	346	ASU	ASU0062236
Agrostis	scabra Willd.	United States	Arizona	Graham	Black Rock Wash	32.9395	-110.167	1091	28	5	1999	Buegge, J.J.	875	ASU	ASU0062204
Agrostis	scabra Willd.	United States	Arizona	Graham	CCC Camp near Columbine, Pinaleno Mountains	32.7056	-109.909	2591	6	9	1942	Darrow, R.A.	s.n.	UTC	UTC00070666
Agrostis	scabra Willd.	United States	Arizona	Graham	Pinaleno Mountains, Mount Graham.	32.7137	-109.902	2682	2	8	1983	Johnson, B.T.	11274	ASU	ASU0062233
Agrostis	scabra Willd.	United States	Arizona	Graham	6 mi. below Pine Crest, Graham Mts.	32.6683	-109.871	1768	19	5	1953	Maguire, B. et al.	11466	UTC	UTC00022538
Agrostis	scabra Willd.	United States	Arizona	Graham	Marijilda Canyon, Northeast slopes, Graham Mts.	32.6692	-109.863	2938	2	6	1935	Maguire, B. et al.	12048	UTC	UTC00022539
Agrostis	scabra Willd.	United States	Arizona	Graham	Mount Graham. Emerald Cienega.	32.694	-109.894	3158	6	8	1985	Reichhardt, K.	85-142	ASU	ASU0062258
Agrostis	scabra Willd.	United States	Arizona	Graham	Pinaleno Mountains, Columbine Spring, east of Soldier Creek and NE of Soldier Creek Campground	32.7033	-109.918	2760	8	8	2014	Van Devender, T.	s.n.	ASU	ASU0296377
Agrostis	scabra Willd.	United States	Arizona	Graham	Pinaleno Mountains, Hospital Flat along Swift Trail in vicinity of Forest Service campground, ca 11 miles SW of Safford.32.66944N, -109.87275W	32.6694	-109.873	2761	9	8	2014	Van Devender, T.	s.n.	ASU	ASU0296520
Agrostis	scabra Willd.	United States	Arizona	Pima	Rose Canyon Lake; east end; ca. 3k south of Mount Bigelow.	32.3833	-110.708	2113	17	9	1992	Baker, M.A.	10209	ASU	ASU0062249
Agrostis	scabra Willd.	United States	Arizona	Pima	Saguaro National Park (Rincon Mountains District), Rincon Creek.	32.1578	-110.555	1442	20	4	2018	Beckman, D.	s.n.	ARIZ	434238
Agrostis	scabra Willd.	United States	Arizona	Pima	Rincon Mountains, Manning Camp	32.2095	-110.554	2438	20	9	1909	Blumer, J.C.	3385	F	279362
Agrostis	scabra Willd.	United States	Arizona	Pima	Mica Meadow, Rincon Mountains.	32.1319	-110.519	2560	23	7	1982	Bowers, J.E. and S.P. McLaughlin	R-365	ASU	ASU0062268
Agrostis	scabra Willd.	United States	Arizona	Pima	Under rock overhang in streambed; Chimenea Canyon, Rincon Mountains.	32.2518	-110.664	1393	22	5	1982	Bowers, J.E. et al.	R-142	ASU	ASU0062264
Agrostis	scabra Willd.	United States	Arizona	Pima	Bear Wallow; Santa Catalina Mountains.	32.4245	-110.74	2391	30	8	1973	Brand, M.R.	s.n.	USF	117719
Agrostis	scabra Willd.	United States	Arizona	Pima	Mount Lemmon, Catalina Mountains	32.5	-110.921	2286	12	10	1940	Buehler, M.H.	s.n.	ASU	ASU0062194
Agrostis	scabra Willd.	United States	Arizona	Pima	Santa Catalina Mountains, Bear Canyon, between upper picnic area and lowest crossing of the highway.	32.3667	-110.708	1699	21	5	1995	Fishbein, M. et al.	2370	ASU	ASU0062248
Agrostis	scabra Willd.	United States	Arizona	Pima	Arizona National Scenic Trail, Santa Catalina Mountains, Coronado National Forest, westsouthwest of Bellota Ranch.	32.3218	-110.648	1170	28	4	2005	Hodgson, W.C. et al.	20206	ARIZ	439302
Agrostis	scabra Willd.	United States	Arizona	Pima	Arizona National Scenic Trail, Santa Catalina Mountains, Coronado National Forest, westsouthwest of Bellota Ranch.	32.3218	-110.648	1170	28	4	2005	Hodgson, W.C. et al.	20206	DES	DES00084820
Agrostis	scabra Willd.	United States	Arizona	Pima	Molino Basin	32.337	-110.694	1321	14	5	1966	Keil, D.J.	351	OBI	OBI171251
Agrostis	scabra Willd.	United States	Arizona	Pima	3.5 miles below Molino Basin Campground, Santa Catalina Mountains.	32.2848	-110.696	1158	18	4	1969	Keil, D.J. and M. Lucklow	4296	ASU	ASU0062255
Agrostis	scabra Willd.	United States	Arizona	Pima	Upper Bear Canyon, Santa Catalina Mountains.	32.4303	-110.705	1969	24	5	1989	Perrill, R. and R. Duncan	5895	ASU	ASU0062266
Agrostis	scabra Willd.	United States	Arizona	Pima	E end of Rincon Mountains, 4 km north of Pima - Cochise Co. line along USFS - 35 (Mescal Road). Rocky canyon of Ash Creek.	31.8856	-111.219	1460	1	5	1987	Reeder, J.R. and C.G. Reeder	8029	ASU	ASU0062202
Agrostis	scabra Willd.	United States	Arizona	Pima	E edge of Rincon Mountains near Pima-Cochise Co. line along Mescal Rd.	31.9994	-110.951	1220	12	5	1986	Reeder, J.R. and C.G. Reeder	s.n.	ASC	ASC00048600
Agrostis	scabra Willd.	United States	Arizona	Pima	Webber's Ranch, Santa Catalina Mountains.	32.4303	-110.705	1969		8	1908	Thornber, J.J.	2802	ASU	ASU0062212
Agrostis	scabra Willd.	United States	Arizona	Pima	Tucson	32.2217	-110.926	758			1892	Toumey, J.W.	s.n.	NY	1555999
Agrostis	scabra Willd.	United States	Arizona	Pima	Santa Catalina Mountains, Hollin Canyon	32.343	-110.689	1556	24	4	2017	Verrier, J.	981	ARIZ	431872
Agrostis	scabra Willd.	United States	Arizona	Pima	Santa Catalina Mountains; Willow Canyon	32.4777	-110.722	2134	24	8	2011	Wiens, J.F. and J.H. Wiens	2011-065A	ASDM	3862
Agrostis	scabra Willd.	United States	Arizona	Pima	Santa Catalina Mountains; Willow Canyon	32.4777	-110.722	2134	24	8	2011	Wiens, J.F. and J.H. Wiens	2011-065A	ASDM	4347
Agrostis	scabra Willd.	United States	Arizona	Pinal	San Pedro River floodplain near Cascabel.	32.9842	-110.783	900	29	5	2001	Bagstad, K.	s.n.	ASU	ASU0059906
Agrostis	scabra Willd.	United States	Arizona	Santa Cruz	Pena Blanca Lake. Near boat ramp at south end of lake, east bank, boggy area.	31.3979	-111.088	1167	25	5	1991	Baker, M.A.	8383	ASU	ASU0062217
Agrostis	scabra Willd.	United States	Arizona	Santa Cruz	Pena Blanca Lake; near boat ramp at S end of lake, east bank. N34 73 700, E4 91 600; T23S R12E Sec26	31.3992	-111.088	1168	25	5	1991	Baker, M.A.	8383	DES	DES00049830
Agrostis	scabra Willd.	United States	Arizona	Santa Cruz	Unnamed canyon between Temporal Gulch Trail and Josephine Canyon, Santa Rita Mts, Coronado National Forest.	31.6775	-110.857	1929	27	5	2018	Carnahan, S. and C. Smith	3094	ARIZ	436123
Agrostis	scabra Willd.	United States	Arizona	Santa Cruz	Sycamore Cyn in Atacosa Mts NW of Nogales	31.4327	-111.188	1219	29	12	1995	Keil, D.J. and M. Lucklow	19052	OBI	OBI171259
Agrostis	scabra Willd.	United States	Arizona	Santa Cruz	Santa Rita Mountains, Baldy Saddle Trail.	31.6953	-110.837	2484	17	9	2017	Verrier, J. and S. Carnahan	1233	ARIZ	434609
Agrostis	scabra Willd.	United States	California	San Diego	Southwest of Combs Peak: canyon off of Chihuahua/Lost Valley Road just northwest of Sky Oaks Field Station; on Bureau of Land Management lands	33.3821	-116.627	1405	15	8	2010	Rebman, J.P.	20319	SD	SD209544
Agrostis	scabra Willd.	United States	New Mexico	Grant	New Mexico, Grant Co., Gila Nat'l Forest, Sawmill Canyon (T20S, R16W, NW 1/4 Sec.14) 6150 Ft	32.5708	-108.475	1875	18	7	1987	Lieb, C.S.	867	UTEP	UTEP:Herb:33662
Agrostis	scabra Willd.	United States	New Mexico	Grant	Mimbres River	32.8584	-107.978	1676	1	7	1940	Metcalfe, O.B.	1064	F	187464
Agrostis	scabra Willd.	United States	New Mexico	Hidalgo	Gray Ranch, Double Adobe Creek.	31.656	-108.74		29	6	1993	Bleakly, D.	1122A	UNM	UNM0133327
Agrostis	scabra Willd.	United States	New Mexico	Hidalgo	Peloncillo Mountains, Lower Lee, just below old corral.	31.7139	-108.944	1678	27	8	2008	Makings, E. and W. Moyer	3069	DES	DES00066109
Agrostis	scabra Willd.	United States	New Mexico	Hidalgo	Peloncillo Mountains, Miner canyon, The Bioresearch Ranch, nr Maverick Spring.	31.7027	-108.9	1645	12	5	2004	Moir, W.H.	s.n.	ASC	ASC00077434
Agrostis	scabra Willd.	United States	New Mexico	Hidalgo	Rocky slopes of Lower Indian Creek Canyon in the Animas Mountains.	31.6127	-108.78	1767	21	5	1975	Wagner, W.L.	782	UNM	UNM0095846
Agrostis	scabra Willd.	United States	New Mexico	Hidalgo	Animas Mountains, Upper Indian Creek Canyon.	31.5939	-108.77	2042	17	6	1975	Wagner, W.L.	1010	UNM	UNM0094832
Agrostis	scabra Willd.	United States	New Mexico	Hidalgo	Coronado Nat'l Forest, along Cloverdale Creek, ca. 1 mi. SE Pendleton Ranch House (T33S, R21W, NW 1/4 Sec.16) 5350 Ft	31.4366	-108.974	1631	17	5	1986	Worthington, R.D.	14085	UTEP	UTEP:Herb:31591
Agrostis	scabra Willd.	United States	New Mexico	Hidalgo	Peloncillo Mts, FSR 63 in Clanton Draw 3 mi. E of crest	31.5425	-108.879	1524-1676	31	5	1997	Worthington, R.D.	26546	UTEP	56618
Agrostis	scabra Willd.	United States	New Mexico	Lincoln	Sierra Blanca Ski area.	33.3964	-105.801	3108	9	7	1977	Cox, S.L. and W. Haggren	647	UNM	UNM0095834
Agrostis	scabra Willd.	United States	New Mexico	Lincoln	Sierra Blanca Ski area.	33.3963	-105.801	3108	9	7	1977	Haggren, W.	329	UNM	UNM0095840
Agrostis	scabra Willd.	United States	New Mexico	Lincoln	Sierra Blanca Ski area.	33.3964	-105.801	3108	8	7	1977	Haggren, W.	414	UNM	UNM0095832
Agrostis	scabra Willd.	United States	New Mexico	Lincoln	Sierra Blanca Ski area.	33.3964	-105.801	3261	8	7	1977	Haggren, W. and P.J. Knight	205	UNM	UNM0095845
Agrostis	scabra Willd.	United States	New Mexico	Lincoln	Sierra Blanca Ski Area.	33.3963	-105.801	3048	7	8	1977	Haggren, W. and S.L. Cox	771	UNM	UNM0094851
Agrostis	scabra Willd.	United States	New Mexico	Lincoln	Sierra Blanca Ski area.	33.3967	-105.801	3108	8	7	1977	Manthey, G.T. and W. Haggren	1954	UNM	UNM0095833
Agrostis	scabra Willd.	United States	New Mexico	Lincoln	About 2 miles north of Sierra Bianca Peak, Sacramento Mountains, Lincoln National Forest	33.4	-105.817	3048	7	9	1966	Moir, W.H.	66-30	COLO	1527548
Agrostis	scabra Willd.	United States	New Mexico	Lincoln	White Mountains;	33.4833	-105.797	2134	5	8	1897	Wooten, E.O.	282	UTC	UTC00087000
Agrostis	scabra Willd.	United States	New Mexico	Lincoln	White Mountains, 2.0 mi. W Sierra Blanca Ski Lodge at Apache Bowl Ski Area (sec. 32, T10S, R12E)	33.3979	-105.825	3414	16	8	1980	Worthington, R.D.	6364	COLO	1418789
Agrostis	scabra Willd.	United States	New Mexico	Lincoln	2.0 mi. W Sierra Blanca Ski Lodge at Apache Bowl Ski Area (T10S, R12E, Sec 32) 11200 Ft	33.3907	-105.808	3414	16	8	1980	Worthington, R.D.	6364	UTEP	UTEP:Herb:14021
Agrostis	scabra Willd.	United States	New Mexico	Lincoln	Ca. 0.5 mi. W Sierra Blanca Ski Resort (T10S, R11E, SW 1/4 Sec.34) 10500 Ft	33.397	-105.804	3200	5	7	1981	Worthington, R.D.	7232	UTEP	UTEP:Herb:15621
Agrostis	scabra Willd.	United States	New Mexico	Lincoln	White (Sacramento) Mountains, about 1 mi NNW top Sierra Blanca peak near Lookout Mountain Vista Point.	33.3977	-105.825	3350	28	7	1991	Worthington, R.D.	19638	DES	DES00035086
Agrostis	scabra Willd.	United States	New Mexico	Lincoln	White (Sacramento) Mts., about 1 mi NNW top sierra Blanca peak near Lookout Mountain Vista Point.	33.3977	-105.825	3353	28	7	1991	Worthington, R.D.	19638	NY	1532876
Agrostis	scabra Willd.	United States	New Mexico	Otero	Bluff Springs USGS 7.5' topographic quadrangle. Sacramento Mountains; Potato Canyon, 850m NE of its confluence with Pepper Canyon; 8km WSW of Sacramento.	32.7683	-105.64	2415	19	8	2005	Baker, M.A.	16046	UNM	UNM0094829
Agrostis	scabra Willd.	United States	New Mexico	Otero	6 mi. S.E. of Cloudcroft	32.9148	-105.695	2629	6	8	1976	Hatch, S.L.	2204	UTC	UTC00151168
Agrostis	scabra Willd.	United States	New Mexico	Otero	Sacramento Mts, Apache Bowl Ski Area, 1 mi N Sierra Blanca Peak and trail down canyon	33.3888	-105.809	3454	22	7	2001	Worthington, R.D.	30647	SAT	39496
Agrostis	scabra Willd.	United States	New Mexico	Sierra	Gila Natl Forest, Taylor Creek (T10S, R12W, SW 1/4 Sec.36)	32.7275	-107.688	1829	13	8	1982	Van Devender, T. et al.	85	UTEP	UTEP:Herb:22652
Agrostis	scabra Willd.	United States	Nuevo México	Hidalgo	Peloncillo Mountains, Cloverdale Creek, just inside National Forest boundary	31.4094	-108.915	1585	1	5	1991	Allred, K.W.	5232	IBUG	112504
Agrostis	scabra Willd.	United States	Texas	Brewster	Chisos Mts.				17	8	1931	Mueller, C.H.	7951a	TEX	TEX00322007
Agrostis	scabra Willd.	United States	Texas	Brewster	In bed of small stream. Hidden Valley, near Alpine.				20	6	1941	Rose-Innes, R. and B.R. Moon	1263	TEX	TEX00312183
Agrostis	scabra Willd.	United States	Texas	El Paso	Hueco Tanks State Park and Historic Site, NE side of North Mountain	31.9236	-106.043	1395	7	7	1979	Worthington, R.D.	4748	COLO	1418805
Agrostis	scabra Willd.	United States	Texas	Jeff Davis	In upper Madera Canyon on the SW slope of Mt. Livermore in the Davis Mountains.			2134		8	1936	Hinckley, L.C.	618	SRSC	8019
Agrostis	scabra Willd.	United States	Texas	Jeff Davis	In upper Madera Canyon. Mt. Livermore Quadrangle.	30.6369	-104.17	2346	20	6	2012	Keeling, J.J.	222	SRSC	8002
Agrostis	scabra Willd.	United States	Texas	Jeff Davis	In damp shaded areas near top of Mt. Livermore; Davis Mountains.			2438	11	9	1947	Warnock, B.H.	7433	ARIZ	424124
Agrostis	scabra Willd.	United States	Texas	Jeff Davis	In damp shaded areas near top of Mt. Livermore; Davis Mountains.			2438	11	9	1947	Warnock, B.H.	7433	LL	LL00322003
Agrostis	scabra Willd.	United States	Texas	Jeff Davis	In Limpia Canyon 1 mile north of Wild Rose Pass; Kokernot ranch; Davis Mountains.			1676	6	4	1948	Warnock, B.H.	7751	SRSC	8008
Agrostis	scabra Willd.	United States	Texas	Jeff Davis	In upper Madera Canyon of Mount Livermore; Davis Mountains.			2286	23	8	1968	Warnock, B.H.	23013	SRSC	8022
Agrostis	scabra Willd.	United States	Texas	Jeff Davis	Texas, Jeff Davis Co., Davis Mts., Madera Canyon, roadside park in canyon along hwy 118 (30 Deg 42' 20" N, 104 Deg 06' W) elev 5800 ft, along stream	30.7	-104.1	1768	29	6	1979	Worthington, R.D.	4691	COLO	1418813
Agrostis	scabra Willd.	United States	Texas	Jeff Davis	Texas, Jeff Davis Co., Davis Mts., Madera Canyon, roadside park in canyon along hwy 118 (30 Deg 42' 20" N, 104 Deg 06' W) elev 5800 ft, along stream	30.7	-104.1	1768	29	6	1979	Worthington, R.D.	4691	UTEP	UTEP:Herb:10005
Agrostis	scabra Willd.	United States	Texas	Jeff Davis	Limpia Creek at Old Mcguire Ranch Ruins, Davis Mts Resort	30.625	-104.092		25	6	1994	Worthington, R.D.	23177	UTEP	51035
Agrostis	scabra Willd.	United States	Texas	Kenedy	King's Ranch, near Norias				15	3	1942	Lundel, C.L. and A.A. Lundell	10741	MEXU	996491
Agrostis	stolonifera L.	Mexico	Baja California	Ensenada	Sierra San Pedro Martir, La Grulla	30.8892	-115.462	2100	21	8	1967	Moran, R. and R.F. Thorne	14466	SD	76638
Agrostis	stolonifera L.	Mexico	Veracruz	Tatatila	Camino Las Vigas-Tatatila, 1 km antes de La Mancuerna	19.675	-97.125	1800	7	6	1996	Sandova, H.R. and B.V. Hernández	380	CIB
Agrostis	stolonifera L.	Mexico	Veracruz	Tatatila	Camino Las Vigas-Tatatila, 1 km antes de La Mancuerna	19.675	-97.125	1800	7	6	1996	Sandova, H.R. and B.V. Hernández	380	MEXU	1088737
Agrostis	stolonifera L.	Mexico	Veracruz	Tatatila	Camino Las Vigas-Tatatila, 1 km antes de La Mancuerna	19.675	-97.125	1800	7	6	1996	Sandova, H.R. and B.V. Hernández	380	XAL
Agrostis	stolonifera L.	Mexico	Veracruz	Tatatila	Camino Las Vigas-Tatatila, 1 km antes de La Mancuerna	19.675	-97.125	1800	7	6	1996	Sandoval, H.R. and B.V. Hernández	370	CIB
Agrostis	subpatens Hitchc.	Guatemala	Chimaltenango	Acatenango	slopes of Volcán de Acatenango, above Las Calderas	14.5246	-90.8773	2700-2900	3	1	1939	Standley, P.C.	61878	F	V0406101F
Agrostis	subpatens Hitchc.	Guatemala	Huehuetenango	Chiantla	Llano de Tsajualá			3170	26	8	1976	Smith, D.N.	383	F	V0406099F
Agrostis	subpatens Hitchc.	Guatemala	Huehuetenango	Chiantla	Cerca del cementerio, aldea San Nicolás	15.4317	-91.4388	3090	3	9	1976	Smith, D.N.	430	F	V0406093F
Agrostis	subpatens Hitchc.	Guatemala	Huehuetenango	San Juan Ixcoy	Vicinity of Chemal, summit of Sierra de las Cuchumatanes	15.5589	-91.5113	3700-3750	8	8	1942	Steyermark, J.A.	50290	F	V0046567F
Agrostis	subpatens Hitchc.	Guatemala	Huehuetenango	San Juan Ixcoy	Vicinity of Chemal, summit of Sierra de las Cuchumatanes	15.5589	-91.5113	3700-3750	8	8	1942	Steyermark, J.A.	50290	US	US 2208670
Agrostis	subpatens Hitchc.	Guatemala	Huehuetenango	Todos Santos Cuchumatán	Cerro Alto entre Llano de San Miguel y Todos Santos Cuchumatán	15.5438	-91.5786	3790	29	8	1976	Smith, D.N.	411	F	V0406100F
Agrostis	subpatens Hitchc.	Guatemala	Huehuetenango	Todos Santos Cuchumatán	Near Tojquiá, summit of Sierra de los Cuchumatanes	15.5436	-91.5663	3700	7	8	1942	Steyermark, J.A.	50230	F	V0406094F
Agrostis	subpatens Hitchc.	Guatemala	Huehuetenango	Todos Santos Cuchumatán	Near Tojquiá, summit of Sierra de los Cuchumatanes	15.5436	-91.5663	3700	7	8	1942	Steyermark, J.A.	50230	US	US 2208669
Agrostis	subpatens Hitchc.	Guatemala	Huehuetenango	Todos Santos Cuchumatán	Near Tojquiá, summit of Sierra de los Cuchumatanes	15.5436	-91.5663	3700	7	8	1942	Steyermark, J.A.	50230	US	US 1914771
Agrostis	subpatens Hitchc.	Mexico	Chiapas	Siltepec	On the N and W slope of Cerro Mozotal below the microwave tower along the road from Huixtla to El Porvenir and Siltepec.	15.4275	-92.3419	3000	19	9	1976	Breedlove, D.E.	40355	DS	352401
Agrostis	subrepens (Hitchc.) Hitchc.	Mexico	Chihuahua	Casas Grandes	Sierra Madre Occidental, W of Casas Grandes	30.0419	-108.29	2000	18	9	1960	Reeder, J.R. et al.	3535	MEXU	877404
Agrostis	subrepens (Hitchc.) Hitchc.	Mexico	Chihuahua	Madera	Chuhuichupa	29.6054	-108.374	2168			1936	LeSueur, H.	87	US	1842586
Agrostis	subrepens (Hitchc.) Hitchc.	Mexico	Chihuahua	Madera	Chuhuichupa	29.6054	-108.374	2168			1936	LeSueur, H.	198	US	1721671
Agrostis	subrepens (Hitchc.) Hitchc.	Mexico	Chihuahua	Madera	Near Colonia Garcia, in the Sierra Madre	29.9833	-108.333	2149	1	8	1899	Nelson, E.W.	6195	US	359911
Agrostis	subrepens (Hitchc.) Hitchc.	Mexico	Chihuahua	Without municipality	base of Sierra Madre Mountains				28	9	1887	Pringle, C.G.	1420	F	2108718
Agrostis	subrepens (Hitchc.) Hitchc.	Mexico	Chihuahua	Without municipality	base of Sierra Madre Mountains				28	9	1887	Pringle, C.G.	1420	F	104784
Agrostis	tolucensis Kunth	Guatemala	Sacatepéquez	Alotenango	cráter del Volcán Acatenango	14.4995	-90.8718	4035	7	2	1907	Kellerman, W.A.	6234	MEXU
Agrostis	tolucensis Kunth	Guatemala	Sacatepéquez	Alotenango	Volcán de Acatenango	14.4995	-90.8718	3950	11	4	2000	Véliz, M. et al.	8406	MEXU
Agrostis	tolucensis Kunth	Guatemala	Sacatepéquez	Alotenango	Volcán de Acatenango	14.4995	-90.8718	3800	22	8	2000	Véliz, M. et al.	10282	MEXU
Agrostis	tolucensis Kunth	Guatemala	Sacatepéquez	Santa María de Jesús	Volcán de Agua	14.4681	-90.7365	3400	24	8	2000	Véliz, M. et al.	10312	MEXU
Agrostis	tolucensis Kunth	Guatemala	Sacatepéquez	Santa María de Jesús	Volcán de Agua	14.4681	-90.7365	3400	24	8	2000	Véliz, M. et al.	10364	MEXU
Agrostis	tolucensis Kunth	Guatemala	San Marcos	Sibinal	Volcán Tacaná, 500 m al E de Talquián	15.1306	-92.1069	4028	24	5	2000	Gallardo, N. et al.	8851	MEXU
Agrostis	tolucensis Kunth	Guatemala	San Marcos	Sibinal	Volcán Tacaná	15.1306	-92.1069	3900	7	11	2000	Véliz, M. et al.	10521	MEXU
Agrostis	tolucensis Kunth	Guatemala	San Marcos	Sibinal	Volcán Tacaná	15.1306	-92.1069	3600	7	11	2000	Véliz, M. et al.	10539	MEXU
Agrostis	tolucensis Kunth	Guatemala	San Marcos	Tajumulco	Volcán Tajumulco, Tuichán	15.0686	-91.8731	3083	26	5	2000	Gallardo, N. et al.	9075b	MEXU
Agrostis	tolucensis Kunth	Guatemala	San Marcos	Tajumulco	Volcán Tajumulco	15.0436	-91.8992	4020	7	9	2000	Véliz, M. et al.	10387	MEXU
Agrostis	tolucensis Kunth	Guatemala	San Marcos	Tajumulco	Volcán Tajumulco	15.0436	-91.8992	4020	7	9	2000	Véliz, M. et al.	10394	MEXU
Agrostis	tolucensis Kunth	Mexico	Chiapas	Unión Juárez	SE side of the summit of Volcán Tacaná	15.0931	-92.0837	3600	10	11		Breedlove, D.E.	29340	MEXU
Agrostis	tolucensis Kunth	Mexico	Chiapas	Unión Juárez	crater del Volcán Tacaná	15.0931	-92.0837	4000	9	10	1987	Martínez, E.	20869	MEXU
Agrostis	tolucensis Kunth	Mexico	Chiapas	Unión Juárez	crater del Volcán Tacaná	15.0931	-92.0837	4000	9	10	1987	Martínez, E.	20870	MEXU
Agrostis	tolucensis Kunth	Mexico	Durango	San Dimas	3 mi S of Guachichiles, upper slopes of Cerro Huehento	24.0786	-105.743	3078 - 3249	30	9	2008	Peterson, P.M. and J.M. Saarela	22445	CAN	604655
Agrostis	tolucensis Kunth	Mexico	Durango	San Dimas	3 mi S of Guachichiles, upper slopes of Cerro Huehento	24.0786	-105.743	3078 - 3249	30	9	2008	Peterson, P.M. and J.M. Saarela	22445	US	3718922
Agrostis	tolucensis Kunth	Mexico	Durango	Suchil	Reserva de la Biosfera La Michilia							Flores, G.	s.n.	CIIDIR
Agrostis	tolucensis Kunth	Mexico	Guerrero	General Heliodoro Castillo	Cerro Teotepec	17.4667	-100.217	3200	24	8	1999	Domínguez, E.	866	MEXU	1088688
Agrostis	tolucensis Kunth	Mexico	Guerrero	General Heliodoro Castillo	Cima Cerro Teotepec	17.47	-100.136	2250	17	10	1999	Domínguez, E.	1200	FCME
Agrostis	tolucensis Kunth	Mexico	Guerrero	General Heliodoro Castillo	Cerro Teotepec	17.4667	-100.217	3695	5	12	1993	González, M. and C. Catalàn	564	CHAPA
Agrostis	tolucensis Kunth	Mexico	Guerrero	General Heliodoro Castillo	Cerro Teotepec	17.4667	-100.217	3695	5	12	1993	González, M. and C. Catalàn	564	MEXU	744331
Agrostis	tolucensis Kunth	Mexico	Guerrero	General Heliodoro Castillo	Cerro Teotepec	17.4667	-100.217	3300	11	4	1963	Rzedowski, J.	16485	ENCB
Agrostis	tolucensis Kunth	Mexico	Guerrero	General Heliodoro Castillo	Cerro Teotepec	17.4667	-100.217	3350	5	12	1963	Rzedowski, J.	18147	ENCB
Agrostis	tolucensis Kunth	Mexico	Guerrero	General Heliodoro Castillo	Cerro Teotepec	17.4833	-100.217	3200	10	8	1964	Rzedowski, J.	18558	ENCB
Agrostis	tolucensis Kunth	Mexico	Guerrero	General Heliodoro Castillo	Vertiente SO del Cerro Teotepec	17.4833	-100.2	3400	29	1	1965	Rzedowski, J. and R. McVaugh	213	ENCB
Agrostis	tolucensis Kunth	Mexico	Hidalgo	Without municipality	pasando desviación a Pachuca, autopista a México				19	7	1976	Soto, J.J.	s.n.	IBUG	126996
Agrostis	tolucensis Kunth	Mexico	Hidalgo	Without municipality	pasando desviación a Pachuca, autopista a México				19	7	1976	Soto, J.J.	s.n.	IBUG	211180
Agrostis	tolucensis Kunth	Mexico	Jalisco	Ciudad Guzmán	1 km hacia debajo de La Cabaña, camino a Ciudad Guzmán			3220	3	2	1994	Grupo de ordenamiento ecológico	s.n.	IBUG	130069
Agrostis	tolucensis Kunth	Mexico	Jalisco	Ciudad Guzmán	2 km antes de llegar a La Casita, camino El Refugio-Nevado de Colima			2860	3	2	1994	Reynoso, J.	1735	CIIDIR
Agrostis	tolucensis Kunth	Mexico	Jalisco	Ciudad Guzmán	2 km antes de llegar a La Casita, camino El Refugio-Nevado de Colima			2860	3	2	1994	Reynoso, J.	1735	IBUG	128966
Agrostis	tolucensis Kunth	Mexico	Jalisco	Cuautitlán de García Barragán	Cerro de las Capillas, Sierra de Manantlán	19.5559	-104.148	2856	10	10	1980	Guzmán, R.	895	MEXU	1088671
Agrostis	tolucensis Kunth	Mexico	Jalisco	Cuautitlán de García Barragán	top of sharp crest of the Sierra de Manantlán Oriental, just E of cerro Las Capillas, along road from La Cumbre to Los Jardines, 19 km due SSE of El Chante	19.5542	-104.15	2860	7	1	1980	Iltis, H.H. et al.	2417	IBUG	45204
Agrostis	tolucensis Kunth	Mexico	Jalisco	San Gabriel	N slopes of Nevado de Colima	19.6011	-103.581		19	9	1980	Beetle, A.A. and R. Guzmán	M-5380	IBUG	43463
Agrostis	tolucensis Kunth	Mexico	Jalisco	San Gabriel	N slopes of Nevado de Colima	19.6011	-103.581		19	9	1980	Beetle, A.A. and R. Guzmán	M-5380	IBUG	43999
Agrostis	tolucensis Kunth	Mexico	Jalisco	San Gabriel	N slopes of Nevado de Colima	19.6011	-103.581		19	9	1980	Beetle, A.A. and R. Guzmán	M-5380	MEXU	289111
Agrostis	tolucensis Kunth	Mexico	Jalisco	San Gabriel	N slopes of Nevado de Colima	19.6011	-103.581		19	9	1980	Beetle, A.A. and R. Guzmán	M-5380	MEXU	1088697
Agrostis	tolucensis Kunth	Mexico	Jalisco	San Gabriel	N slopes of Nevado de Colima	19.6011	-103.581		19	9	1980	Beetle, A.A. and R. Guzmán	M-5400	IBUG	44019
Agrostis	tolucensis Kunth	Mexico	Jalisco	San Gabriel	N slopes of Nevado de Colima	19.6011	-103.581		19	9	1980	Beetle, A.A. and R. Guzmán	M-5400	IBUG	85227
Agrostis	tolucensis Kunth	Mexico	Jalisco	San Gabriel	N slopes of Nevado de Colima	19.6011	-103.581		19	9	1980	Beetle, A.A. and R. Guzmán	M-5400	MEXU	1088696
Agrostis	tolucensis Kunth	Mexico	Jalisco	San Gabriel	N slopes of Nevado de Colima	19.6011	-103.581		19	9	1980	Beetle, A.A. and R. Guzmán	M-6084	IBUG	43964
Agrostis	tolucensis Kunth	Mexico	Jalisco	San Gabriel	N slopes of Nevado de Colima	19.6011	-103.581		19	9	1980	Beetle, A.A. and R. Guzmán	M-6084	MEXU	10886674
Agrostis	tolucensis Kunth	Mexico	Jalisco	San Gabriel	ladera de exposición N del Nevado de Colima	19.6011	-103.581	3000	10	11	1984	González, R.	13	IBUG	47744
Agrostis	tolucensis Kunth	Mexico	Jalisco	San Gabriel	ladera de exposición N del Nevado de Colima	19.6011	-103.581	3000	10	11	1984	González, R.	13	IBUG	47743
Agrostis	tolucensis Kunth	Mexico	Jalisco	San Gabriel	ladera de exposición N del Nevado de Colima	19.6011	-103.581	3000	14	11	1984	González, R.	34	IBUG	47745
Agrostis	tolucensis Kunth	Mexico	Jalisco	San Gabriel	ladera de exposición N del Nevado de Colima	19.6011	-103.581	3000	14	11	1984	González, R.	54	IBUG	67438
Agrostis	tolucensis Kunth	Mexico	Jalisco	San Gabriel	ladera de exposición N del Nevado de Colima	19.6011	-103.581	3000	14	11	1984	González, R.	54	IBUG	46124
Agrostis	tolucensis Kunth	Mexico	Jalisco	San Gabriel	NE slopes of the Nevado de Colima, above Canoa de Leoncito.	19.6167	-103.65	3100 - 3300	13	9	1952	McVaugh, R.	12902	US	2115916
Agrostis	tolucensis Kunth	Mexico	Jalisco	San Gabriel	Parque Nacional Nevado de Colima, near 17.5 km mark from entrance up road to Observatorio Vulcanológico	19.5914	-103.599	3440	23	9	2005	Peterson, P.M. et al.	19092	CIIDIR
Agrostis	tolucensis Kunth	Mexico	Jalisco	San Gabriel	Parque Nacional Nevado de Colima, SW facing slope at 3 mi og the Observatorio Vulcanológico	19.5847	-103.625	3823	23	9	2005	Peterson, P.M. et al.	19107	CIIDIR
Agrostis	tolucensis Kunth	Mexico	Jalisco	Tonila	camino El Fresnito-antenas de microondas, Nevado de Colima			3400	7	2	1987	González, S. et al.	2934	IBUG	77341
Agrostis	tolucensis Kunth	Mexico	Jalisco	Tonila	camino El Fresnito-antenas de microondas, Nevado de Colima			3400	7	2	1987	González, S. et al.	2934	IBUG	77353
Agrostis	tolucensis Kunth	Mexico	Jalisco	Tuxpan	28.3 mi SW of Ciudad Guzman, along ridge just near Microondas at Nevado de Colima.	19.566	-103.617	4007	6	10	2001	Peterson, P.M. and O. Rosales	16101	US	3481335
Agrostis	tolucensis Kunth	Mexico	Jalisco	Tuxpan	Volcán de Fuego				20	3	1965	Villareal, L.M.	s.n.	IBUG	48537
Agrostis	tolucensis Kunth	Mexico	Jalisco	Without municipality	Mt. Nevada			6000-9000 ft	23	9	1910	Hitchcock, A.S.	7157	MEXU	124850
Agrostis	tolucensis Kunth	Mexico	México	Amecameca	La Joya de Alcalican, pies de Iztaccíhuatl	19.1417	-98.675	3950	23	11	1975	Alonso, L.	66	CHAPA
Agrostis	tolucensis Kunth	Mexico	México	Amecameca	La Joya de Alcalican, pies de Iztaccíhuatl	19.1417	-98.675	3950	23	11	1975	Alonso, L.	66	IBUG	5061
Agrostis	tolucensis Kunth	Mexico	México	Amecameca	La Joya de Alcalican, pies de Iztaccíhuatl	19.1417	-98.675	3950	23	11	1975	Alonso, L.	66	MEXU	215596
Agrostis	tolucensis Kunth	Mexico	México	Amecameca	La Joya de Alcalican, extremo SW del Iztaccíhuatl	19.1417	-98.675	3900	26	11	1978	Benhumea, V.	69a	CHAPA
Agrostis	tolucensis Kunth	Mexico	México	Amecameca	La Joya de Alcalican, extremo SW del Iztaccíhuatl	19.1417	-98.675	3900	14	9	1976	Castellanos, A.	s.n.	CHAPA
Agrostis	tolucensis Kunth	Mexico	México	Amecameca	Contrafuertes de la Joya, Iztaccíhuatl	19.1366	-98.6502	3820	8	10	1955	Clausen, R.T.	s.n.	MEXU	51353
Agrostis	tolucensis Kunth	Mexico	México	Amecameca	La Joya de Alcalican, extremo SW del Iztaccíhuatl	19.1417	-98.675	3900	27	3	1976	Díaz, J.M.	3860	CHAPA
Agrostis	tolucensis Kunth	Mexico	México	Amecameca	La Joya, 1.5 km al N de Tlalmanalco	19.1417	-98.675	3900	26	10	1986	Escalera, P.	78	IBUG	134844
Agrostis	tolucensis Kunth	Mexico	México	Amecameca	La Joya de Alcalican, extremo SW del Iztaccíhuatl	19.1417	-98.675	3900	26	11	1978	García, A.	139a	CHAPA
Agrostis	tolucensis Kunth	Mexico	México	Amecameca	ladera S del Volcán Iztaccíhuatl	19.1334	-98.6398	3995	13	9	2013	Hernández-Cárdenas, R. and L. Arredondo-Amezcua	1342	IEB	242333
Agrostis	tolucensis Kunth	Mexico	México	Amecameca	ladera S del Volcán Iztaccíhuatl	19.1334	-98.6398	3995	14	9	2013	Hernández-Cárdenas, R. and L. Arredondo-Amezcua	1366	IEB	242317
Agrostis	tolucensis Kunth	Mexico	México	Amecameca	SW del Volcán Iztaccíhuatk 1.5 km al SE de La Joyita	19.1329	-98.6414	3997	15	11	2012	Hernández, R. and L. Arredondo	867	MEXU	1499261
Agrostis	tolucensis Kunth	Mexico	México	Amecameca	La Joya, Volcán Iztaccíhuatl, 7 km al N de la carretera pavimentada a Amecameca, 13 km al E de Amecameca	19.1417	-98.675	3920-4000	28	10	1976	Koch, S.D.	76232	CHAPA
Agrostis	tolucensis Kunth	Mexico	México	Amecameca	carretera al Paso de Cortés, 16 km al E del entronque con la carretera Amecameca-Cuautla, 9 km al ESE de Amecameca	19.091	-98.6812	3300	20	11	1976	Koch, S.D.	76272	CHAPA
Agrostis	tolucensis Kunth	Mexico	México	Amecameca	Zumpango, carretera al Paso de Cortés, 16 km al E del entronque con la carretera Amecameca-Cuautla, Mor. 9...	19.091	-98.6812	3300	20	11	1976	Koch, S.D.	76272	US	2824579
Agrostis	tolucensis Kunth	Mexico	México	Amecameca	campamento Tlamacas	19.0665	-98.6294		20	11	1983	López, E.	PT-303	MEXU	1088714
Agrostis	tolucensis Kunth	Mexico	México	Amecameca	Iztaccíhuatl, falda SO	19.0759	-98.7127	3800	1	5	1952	Matuda, E.	26103	MEXU	65214
Agrostis	tolucensis Kunth	Mexico	México	Amecameca	Iztaccíhuatl, falda SO	19.0759	-98.7127	3800	1	5	1952	Matuda, E.	26103	US	2075803
Agrostis	tolucensis Kunth	Mexico	México	Amecameca	Paso de Cortés, Parque Nacional Izta-Popo	19.0887	-98.6716	3445	2	10	1992	Miranda, A. and G. Villegas	646	MEXU	1088709
Agrostis	tolucensis Kunth	Mexico	México	Amecameca	km 20 carretera Amecameca-Tlamacas	19.0917	-98.677		2	10	1992	Miranda, A. and G. Villegas	650	MEXU	1088708
Agrostis	tolucensis Kunth	Mexico	México	Amecameca	Km 15 carretera Amecameca-Tlamacas	19.0852	-98.6811		2	10	1992	Miranda, A.and G. Villegas	633	MEXU	1088724
Agrostis	tolucensis Kunth	Mexico	México	Amecameca	estribaciones del Popocatépetl			3900	2	12	1979	Rodríguez, R.	124	CHAPA
Agrostis	tolucensis Kunth	Mexico	México	Amecameca	estribaciones del Popocatépetl			3900	2	12	1979	Rodríguez, R.	124	CIIDIR
Agrostis	tolucensis Kunth	Mexico	México	Amecameca	Joya de Alcalican, extremo SO del Iztaccíhuatl	19.1528	-98.6733	3900	26	11	1978	Soriano, H.J.	116	ASU	ASU0005894
Agrostis	tolucensis Kunth	Mexico	México	Amecameca	Joya de Alcalican, extremo SO del Iztaccíhuatl	19.1528	-98.6733	3900	26	11	1978	Soriano, H.J.	116	CIIDIR
Agrostis	tolucensis Kunth	Mexico	México	Amecameca	Joya de Alcalican, extremo SO del Iztaccíhuatl	19.1417	-98.675	3900	26	11	1978	Soriano, H.J.	116	MEXU	1088699
Agrostis	tolucensis Kunth	Mexico	México	Amecameca	Joya de Alcalican, extremo SO del Iztaccíhuatl	19.1417	-98.675	3900	26	11	1978	Soriano, H.J.	116	MEXU	249393
Agrostis	tolucensis Kunth	Mexico	México	Amecameca	Joya de Alcalican, extremo SO del Iztaccíhuatl	19.1528	-98.6733	3900	26	11	1978	Soriano, H.J.	116	XAL
Agrostis	tolucensis Kunth	Mexico	México	Atlautla	carretera al Paso de Cortés, 13 km al E del entronque con la carretera Amecameca-Cuautla, 10 km al ESE de Amecameca	19.0769	-98.6883	3230	5	11	1976	Koch, S.D.	76251	CHAPA
Agrostis	tolucensis Kunth	Mexico	México	Atlautla	Popocatépetl, Cañada del Ventorrillo	19.0478	-98.6542	4080	18	1	1985	Luna, I. and L. Almeida	s.n.	FCME	24701
Agrostis	tolucensis Kunth	Mexico	México	Chalco	Llano Grande			3150	21	8	1966	Rzedowski, J.	22973	MEXU	1088687
Agrostis	tolucensis Kunth	Mexico	México	Isidro Fabela	alrededores de la presa Iturbide, 34 km al WNW de Naucalpan (6 km al Sw de Santiago Tlazala, por la carretera)	19.5245	-99.4688	3350	7	8	1977	Koch, S.D.	77141	CHAPA
Agrostis	tolucensis Kunth	Mexico	México	Isidro Fabela	alrededores de la presa Iturbide, 34 km al WNW de Naucalpan (6 km al Sw de Santiago Tlazala, por la carretera)	19.5245	-99.4688	3350	7	8	1977	Koch, S.D.	77141	US	2832255
Agrostis	tolucensis Kunth	Mexico	México	Ixtapaluca	Estación Experimental de Investigación y de Enseñanza de Zoquiapan, km 50 carretera México-Puebla	19.2801	-98.6718	3400	12	3	1978	Calderón, E.	67	CHAPA
Agrostis	tolucensis Kunth	Mexico	México	Ixtapaluca	ladera de San Francisco, 1.5 km al SO de la Estación Forestal Experimental Zoquiapan	19.2683	-98.6672	3345	25	8	2000	Guízar, E.	5097a	MEXU	1133414
Agrostis	tolucensis Kunth	Mexico	México	Ixtapaluca	Estación Experimental de Investigación y de Enseñanza de Zoquiapan, 8 km de Río Frío, lado N del Llano Aculco	19.2908	-98.6728	3250	21	8	1975	Koch, S.D.	75414	CHAPA
Agrostis	tolucensis Kunth	Mexico	México	Ixtapaluca	Estación Experimental de Investigación y de Enseñanza de Zoquiapan, 8 km de Río Frío, entronque del camino 3 y 4	19.287	-98.6703	3240	5	9	1975	Koch, S.D.	75484	CHAPA
Agrostis	tolucensis Kunth	Mexico	México	Ixtapaluca	Estación Experimental de Investigación y de Enseñanza de Zoquiapan, 8 km de Río Frío, Llano Aculco	19.2908	-98.6728	3200	30	10	1975	Koch, S.D.	75683	CHAPA
Agrostis	tolucensis Kunth	Mexico	México	Ixtapaluca	Estacion Experimental de Ensenanza y Investigacion de Zoquiapan, S of Rio Frio. Llano Aculco.	19.2908	-98.6728	3200	30	10	1975	Koch, S.D.	75683	US	3643219
Agrostis	tolucensis Kunth	Mexico	México	Ixtapaluca	Estacion Experimental de Ensenanza y Investigacion de Zoquiapan, S of Rio Frio. Llano Aculco.	19.2908	-98.6728	3200	30	10	1975	Koch, S.D.	75692	US	3643258
Agrostis	tolucensis Kunth	Mexico	México	Ixtapaluca	Estación Experimental de Investigación y de Enseñanza de Zoquiapan, 8 km de Río Frío	19.2801	-98.6718	3450	12	3	1978	Vega, R.	32	CHAPA
Agrostis	tolucensis Kunth	Mexico	México	Ixtapaluca	Estación Experimental de Investigación y de Enseñanza de Zoquiapan, 8 km de Río Frío, camino 4, Cerro Tres Cruces	19.287	-98.6703	3550	30	7	1978	Vega, R.	363	CHAPA
Agrostis	tolucensis Kunth	Mexico	México	Ixtapaluca	Estación Experimental de Investigación y de Enseñanza de Zoquiapan, 8 km al S de Río Frío, camino 3, al S de Llano Aculco	19.2908	-98.6728	3400	20	8	1978	Vega, R.	435	CHAPA
Agrostis	tolucensis Kunth	Mexico	México	Ocoyoacac	1 mi S of the village of Ocoyoacac	19.2484	-99.4412	2600	17	10	1953	Sohns, E.	986	MEXU	171693
Agrostis	tolucensis Kunth	Mexico	México	Ocoyoacac	Ca 1 mi S of the village of Ocoyoacac.	19.2524	-99.4524	2600	17	10	1953	Sohns, E.R.	986	US	2118889
Agrostis	tolucensis Kunth	Mexico	México	Ocoyoacac	Ca 1 mi S of the village of Ocoyoacac.	19.2524	-99.4524	2600	17	10	1953	Sohns, E.R.	986	US	2118890
Agrostis	tolucensis Kunth	Mexico	México	San Lucas del Pulque	San Lucas del Pulque	19.1117	-100.027	2266	30	7	1987	Olguin, L.	18	MEXU	1088705
Agrostis	tolucensis Kunth	Mexico	México	San Simón de Guerrero	5 km de Buenavista, rumbo a Temascaltepec			3100	15	1	1983	Manrique, E. et al.	70	MEXU	1088685
Agrostis	tolucensis Kunth	Mexico	México	San Simón de Guerrero	7 km de Buenavista, rumbo a Temascaltepec			3250	29	8	1983	Manrique, E. et al.	281	IEB	58059
Agrostis	tolucensis Kunth	Mexico	México	San Simón de Guerrero	7 km de Buenavista, rumbo a Temascaltepec			3250	29	8	1983	Manrique, E. et al.	281	MEXU	1097573
Agrostis	tolucensis Kunth	Mexico	México	San Simón de Guerrero	14 km de Buenavista, rumbo a Temascaltepec			3010	29	8	1983	Manrique, E. et al.	295	MEXU	1097574
Agrostis	tolucensis Kunth	Mexico	México	Temascaltepec	Las Cruces	19.186	-99.8525	3350	21	9	1932	Hinton, G.B.	1713	MEXU	4595
Agrostis	tolucensis Kunth	Mexico	México	Temascaltepec	Las Cruces	19.186	-99.8525	3350	21	9	1932	Hinton, G.B.	1713	US	1612068
Agrostis	tolucensis Kunth	Mexico	México	Temascaltepec	1 km después de Cajones, rumbo a Sultepec	19.0444	-99.875	3060	7	2	1984	Manrique, E. et al.	660	MEXU	1071005
Agrostis	tolucensis Kunth	Mexico	México	Temascaltepec	27 km SW of Toluca on road to Temaxcaltepic [Temascaltepec], W facing slope.	19.11	-100	2800	9	7	1964	Mick, G. and K.E. Roe	230	US	2630297
Agrostis	tolucensis Kunth	Mexico	México	Texcoco	Tlaloc, near summit of mountain	19.4828	-98.7069	4100	22	8	1958	Beaman, J.H.	2346	MEXU	57761
Agrostis	tolucensis Kunth	Mexico	México	Texcoco	Tlaloc, near summit of mountain	19.4828	-98.7069	4140	22	8	1958	Beaman, J.H.	2346	TEX	TEX00142506
Agrostis	tolucensis Kunth	Mexico	México	Texcoco	26 km de Texcoco, sobre brecha madedera que va hacia Sierra Tláloc	19.4828	-98.7069	3600	10	11	1975	García, E.	s.n.	CHAPA
Agrostis	tolucensis Kunth	Mexico	México	Texcoco	Cerro Tláloc	19.4828	-98.7069	3860	1	11	1984	González, M. and J. García	147	CHAPA
Agrostis	tolucensis Kunth	Mexico	México	Texcoco	Vertiente W del cerro Tláloc	19.4508	-98.71	3700	15	10	1985	González, M. and P. Vera	179	CHAPA
Agrostis	tolucensis Kunth	Mexico	México	Texcoco	Cerro Tláloc, 18 km al E de Tequexquinahuac, sobre la brecha maderera a la cima, 17 km al ESE de Texcoco	19.4828	-98.7069	3540	26	10	1976	Koch, S.D.	76229	CHAPA
Agrostis	tolucensis Kunth	Mexico	México	Texcoco	Cerro Tlaloc, 18 km al E de Tequexquinahuac, sobre la brecha maderera a la cima. 17.5 km al ESE de Tezcoco.	19.4828	-98.7069	3540	26	10	1976	Koch, S.D.	76229	US	2824625
Agrostis	tolucensis Kunth	Mexico	México	Texcoco	Cerro Tláloc, Sierra Nevada, base del precipicio vertical entre los dos picos en zona alpina, frente al E	19.4	-98.7167	3950	20	9	1981	Wendt, T. and T. Atkinson	3429	CHAPA
Agrostis	tolucensis Kunth	Mexico	México	Texcoco	Cerro Tláloc, Sierra Nevada, cuesta pedregosa en parte inferior occidental	19.4	-98.7167	3920	20	9	1981	Wendt, T. and T. Atkinson	3445	CHAPA
Agrostis	tolucensis Kunth	Mexico	México	Tlalmanalco	La Ciénega, región de Peñas Cuatas, cerca de la cabeza del Iztaccíhuatl	19.6689	-99.3286	3650	19	8	1984	Acosta, S.	s.n.	IBUG	87309
Agrostis	tolucensis Kunth	Mexico	México	Tlalmanalco	La Ciénega, región de Peñas Cuatas, cerca de la cabeza del Iztaccíhuatl	19.6689	-99.3286	3650	19	8	1984	Acosta, S.	s.n.	MEXU	1088701
Agrostis	tolucensis Kunth	Mexico	México	Tlalmanalco	Apitza, Mt. Ixtaccihuatl	19.1833	-98.65	3871	27	7	1938	Balls, E.K.	5132	US	1912497
Agrostis	tolucensis Kunth	Mexico	México	Tlalmanalco	San Rafael, falda oeste do Ixtaccihuatl.	19.2103	-98.7457	2900	16	11	1952	Matuda, E.	27612	US	2119821
Agrostis	tolucensis Kunth	Mexico	México	Tlalmanalco	San Rafael, ralda del oeste de Ixtaccihuatl.	19.2103	-98.7457	2900	16	11	1952	Matuda, E.	27615	US	2119822
Agrostis	tolucensis Kunth	Mexico	México	Tlalmanalco	San Rafael, falda O del Iztaccíhuatl	19.2115	-98.7295	2900	16	10	1952	Matuda, E.	27619	MEXU	65209
Agrostis	tolucensis Kunth	Mexico	México	Tlalmanalco	San Rafael, falda O del Iztaccíhuatl	19.2115	-98.7295	2900	16	10	1952	Matuda, E.	27619	MEXU	116290
Agrostis	tolucensis Kunth	Mexico	México	Tlalmanalco	San Rafael, falda O del Iztaccíhuatl	19.2115	-98.7295	2900	16	10	1952	Matuda, E.	27619	MEXU	141264
Agrostis	tolucensis Kunth	Mexico	México	Tlalmanalco	San Rafael.	19.2103	-98.7457	2900	16	11	1952	Matuda, E.	27619	US	2119823
Agrostis	tolucensis Kunth	Mexico	México	Toluca	Nevado de Toluca; shore of large lake in the crater.	19.1014	-99.7694	4140	22	7	1958	Beaman, J.H.	1895	US	2381560
Agrostis	tolucensis Kunth	Mexico	México	Toluca	Nevado de Toluca; summit of E rim of crater.	19.1014	-99.7694	4170	6	9	1958	Beaman, J.H.	2483	US	2381595
Agrostis	tolucensis Kunth	Mexico	México	Toluca	orillas de la Laguna del Sol, dentro del cráter del volcán Nevado de Toluca	19.1081	-99.7688	4200	2	10	1987	Méndez, R.	183	MEXU	1088746
Agrostis	tolucensis Kunth	Mexico	México	Toluca	100 m al S de la laguna "La Luna", del Nevado de Toluca	19.1056	-99.7517	4240	17	9	1997	Ramírez, A.	766	MEXU	1088720
Agrostis	tolucensis Kunth	Mexico	México	Villa del Carbón	Cerro la Bufa	19.6665	-99.553	2900	22	11	1953	Matuda, E.	29745	MEXU	65208
Agrostis	tolucensis Kunth	Mexico	México	Villa del Carbón	Cerro la Bufa	19.6665	-99.553	2900 - 3500	22	11	1953	Matuda, E.	29745	US	2183910
Agrostis	tolucensis Kunth	Mexico	México	Without municipality	12.5 mi E of turnoff to summit of Popocatépetl			3460	18	10	1976	Brunken, J. and C. Perino	418	CHAPA
Agrostis	tolucensis Kunth	Mexico	México	Without municipality	Izta-Popo National Park at treeline				8	7	1980	Beetle, A.A.	M-5195	CHAPA
Agrostis	tolucensis Kunth	Mexico	México	Without municipality	Izta-Popo National Park at treeline				8	7	1980	Beetle, A.A.	M-5195	IBUG	21296
Agrostis	tolucensis Kunth	Mexico	México	Without municipality	Izta-Popo National Park at treeline				8	7	1980	Beetle, A.A.	M-5195	MEXU	1088703
Agrostis	tolucensis Kunth	Mexico	México	Without municipality	Iztaccíhuatl, Falda O			3200				Boege, W.	943	MEXU	194309
Agrostis	tolucensis Kunth	Mexico	México	Without municipality	On Mt. Popocotepetl.				7	12	1947	Correll, D.S.	14310	US	2076253
Agrostis	tolucensis Kunth	Mexico	México	Without municipality	Entre Las Juntas y Tescaltitlán, al S del Nevado de Toluca				1	8	1981	Guzmán, R.	4008	MEXU	1088702
Agrostis	tolucensis Kunth	Mexico	México	Without municipality	Nevado de Toluca			3780		9	1958	Hernández X., E.	X-10173	CHAPA
Agrostis	tolucensis Kunth	Mexico	México	Without municipality	Mt. Popocatepetl			3658		8	1910	Hitchcock, A.S.	5991	US	843200
Agrostis	tolucensis Kunth	Mexico	México	Without municipality	Nevado de Toluca			3800	16	7	2002	Martínez, J. et al.	441	INEGI	17618
Agrostis	tolucensis Kunth	Mexico	México	Without municipality	Nevado de Toluca			3800	16	7	2002	Martínez, J. et al.	441	MEXU	1284764
Agrostis	tolucensis Kunth	Mexico	México	Without municipality	Acatzingo, cerca de Ozumba			1900	13	9	1953	Matuda, E.	28951	MEXU	65227
Agrostis	tolucensis Kunth	Mexico	México	Without municipality	Acatzingo, cerca de Ozumba				13	9	1953	Matuda, E.	28951	US	2119824
Agrostis	tolucensis Kunth	Mexico	México	Without municipality	Nevado de Toluca			3000 - 4200	18	10	1953	Matuda, E.	29493	US	2119819
Agrostis	tolucensis Kunth	Mexico	México	Without municipality	Nevado de Toluca.			3000 - 4200	18	10	1953	Matuda, E.	29500	US	2119820
Agrostis	tolucensis Kunth	Mexico	México	Without municipality	Nevado de Toluca			4200	1	10	1992	Miranda, A. et al.	603a	MEXU	1088683
Agrostis	tolucensis Kunth	Mexico	México	Without municipality	Cima				24	8	1910	Orcutt, C.R.	Orcutt 3789	US	843194
Agrostis	tolucensis Kunth	Mexico	México	Without municipality	1.5 km al E de Corral de Piedra			2850	27	8	1975	Pantoja, U.	s.n.	INEGI	943
Agrostis	tolucensis Kunth	Mexico	México	Without municipality	Sierra de Las Cruces.				28	8	1892	Pringle, C. G.	4219	US	843204
Agrostis	tolucensis Kunth	Mexico	México	Without municipality	Sierra de Las Cruces.				28	8	1892	Pringle, C.G.	4219	US	746821
Agrostis	tolucensis Kunth	Mexico	México	Without municipality	Sierra de las Cruces.				28	8	1892	Pringle, C.G.	4219	US	1720165
Agrostis	tolucensis Kunth	Mexico	México	Without municipality	Nevado de Toluca.			4115	7	9	1892	Pringle, C.G.	5202	US	305847
Agrostis	tolucensis Kunth	Mexico	México	Without municipality	Nevado de Toluca.			4115	7	9	1892	Pringle, C.G.	5202	US	280119
Agrostis	tolucensis Kunth	Mexico	México	Without municipality	Ixtaccihuatl			3658 - 4267			1903	Purpus, C.A.	224	US	843197
Agrostis	tolucensis Kunth	Mexico	México	Without municipality	Ixtaccihuatl.				16	10	1903	Purpus, C.A.	229	US	470160
Agrostis	tolucensis Kunth	Mexico	México	Without municipality	Ixtaccihuatl.					10	1905	Purpus, C.A.	1643	US	843202
Agrostis	tolucensis Kunth	Mexico	México	Without municipality	Ixtaccihuatl.							Purpus, C.A.	1643	US	1720164
Agrostis	tolucensis Kunth	Mexico	México	Without municipality	Ixtaccihuatl.					1	1909	Purpus, C.A.	3770	US	843203
Agrostis	tolucensis Kunth	Mexico	México	Without municipality	Nevada de Toluca.			3353 - 3962	16	10	1903	Rose, J.N and J.H. Painter	8016	US	451639
Agrostis	tolucensis Kunth	Mexico	México	Without municipality	Popocatepetl.			10100		8	1901	Rose, J.N. and R.H. Hay	6296;6296b	US	396113
Agrostis	tolucensis Kunth	Mexico	México	Without municipality	Toluca, Nevado.			3800	17	9	1930	Saint-Pierre, M.	908	US	1537693
Agrostis	tolucensis Kunth	Mexico	México	Zinacantepec	Nevado de Toluca, shore of large lake in the crater	19.1081	-99.7688	4140	27	7	1958	Beaman, J.H.	1895	MEXU	57759
Agrostis	tolucensis Kunth	Mexico	México	Zinacantepec	3 km al N del Volcán Gordo	19.1377	-99.8274	3300	29	9	1987	García, J.	8	MEXU	1088747
Agrostis	tolucensis Kunth	Mexico	México	Zinacantepec	entre Raíces y Las Peñas, al S de Toluca	19.1554	-99.8274	3280	1	8	1981	Guzmán, R.	3992	MEXU	1088684
Agrostis	tolucensis Kunth	Mexico	México	Zinacantepec	crucero Sultepec-camino al Nevado de Toluca	19.1523	-99.8045	3538	7	9	1982	Guzmán, R.	6005	MEXU	1088677
Agrostis	tolucensis Kunth	Mexico	México	Zinacantepec	cráter de la Laguna del Sol, parte alta del Nevado de Toluca	19.105	-99.7526	4100	7	9	1982	Guzmán, R.	6019a	MEXU	1088715
Agrostis	tolucensis Kunth	Mexico	México	Zinacantepec	ascenso al Nevado de Toluca, camino nuevo que entronca con el de Zinancatepec			4100	5	9	1958	Hernández X., E.	X-10190	CHAPA
Agrostis	tolucensis Kunth	Mexico	México	Zinacantepec	ascenso al Nevado de Toluca, camino nuevo que entronca con el de Zinancatepec			4100	5	9	1958	Hernández X., E.	X-10190	MEXU	169159
Agrostis	tolucensis Kunth	Mexico	México	Zinacantepec	ascenso al Nevado de Toluca, camino nuevo que entronca con el de Zinancatepec			4100	5	9	1958	Hernández X., E.	X-10191	CHAPA
Agrostis	tolucensis Kunth	Mexico	México	Zinacantepec	Ascenso al Nevado de Toluca. Camino nuevo que entronca con el de Zinacatepec.			4190	5	9	1958	Hernández X., E.	X-10192	US	2754887
Agrostis	tolucensis Kunth	Mexico	México	Zinacantepec	600 m al NO de la carretera relieve N del Nevado de Toluca	19.1417	-99.775	3900	26	10	1972	Hernández, A.	S-4	MEXU	190908
Agrostis	tolucensis Kunth	Mexico	México	Zinacantepec	camino al cráter del volcán, 3.5 km NO de estación de microondas	19.1389	-99.7896	3801	22	10	2003	Ibelles, A.	3	INEGI	54258
Agrostis	tolucensis Kunth	Mexico	México	Zinacantepec	Ladera SO del Nevado de Toluca			4200	19	10	1985	Madrigal, D. and A. González	MAGT-485	FCME	146088
Agrostis	tolucensis Kunth	Mexico	México	Zinacantepec	camino al albergue del Nevado de Toluca	19.1202	-99.7515	3640	7	2	1984	Manrique, E. et al.	650	MEXU	1088672
Agrostis	tolucensis Kunth	Mexico	México	Zinacantepec	2 km antes de caseta de Vigilancia, Nevado de Toluca	19.1264	-99.77	3850	16	7	2002	Martínez, J. et al.	436	INEGI	17613
Agrostis	tolucensis Kunth	Mexico	México	Zinacantepec	W slopes of Nevado de Toluca.			3700	3	7	1964	Mick, G. and K.E. Roe	193	US	2630298
Agrostis	tolucensis Kunth	Mexico	México	Zinacantepec	camino al Nevado	19.1225	-99.7789	3200	1	10	1992	Miranda, A. et al.	598	MEXU	1088679
Agrostis	tolucensis Kunth	Mexico	México	Zinacantepec	camino al Nevado	19.1225	-99.7789	3200	1	10	1992	Miranda, A. et al.	600	MEXU	1088741
Agrostis	tolucensis Kunth	Mexico	México	Zinacantepec	Parque Nacional Nevado de Toluca, 4.6 mi above park gate, S of Nevado Toluca.	19.1426	-99.7806	3789	9	10	2007	Peterson, P.M. et al.	21338	US	3729722
Agrostis	tolucensis Kunth	Mexico	México	Zinacantepec	Nevado de Toluca			18500 ft	7	9	1892	Pringle, C.G.	5202	MEXU	4601
Agrostis	tolucensis Kunth	Mexico	México	Zinacantepec	4.93 km al SE de Ojo de Agua	19.1786	-99.7428	3368	11	11	1995	Ramírez, A.	673	MEXU	1088673
Agrostis	tolucensis Kunth	Mexico	México	Zinacantepec	1.65 km al SO de la comunidad La Ciervita	19.1792	-99.7864	3388	12	11	1995	Ramírez, A.	684	MEXU	1088676
Agrostis	tolucensis Kunth	Mexico	México	Zinacantepec	750 m de la estación meterológica, Nevado de Toluca	19.1208	-99.7533	4110	17	9	1997	Ramírez, A.	771	MEXU	1088707
Agrostis	tolucensis Kunth	Mexico	México	Zinacantepec	750 m de la estación meterológica, Nevado de Toluca	19.1208	-99.7533	4110	17	9	1997	Ramírez, A.	771	MEXU	1033894
Agrostis	tolucensis Kunth	Mexico	México	Zinacantepec	750 m de la estación meterológica, Nevado de Toluca	19.1208	-99.7533	4110	17	9	1997	Ramírez, A.	773	MEXU	1088719
Agrostis	tolucensis Kunth	Mexico	México	Zinacantepec	W slope of Nevado de Toluca			2300	16	7	1954	Van Schaack, G.B.	3387	CHAPA
Agrostis	tolucensis Kunth	Mexico	México	Zinacantepec	W slope of Nevado de Toluca			2800	16	7	1954	Van Schaack, G.B.	3391	IBUG	46158
Agrostis	tolucensis Kunth	Mexico	México	Zinan	Crucero Agua Blanca.	19.0784	-99.8405		26	10	1933	Hinton, G.B.	4933	US	1840887
Agrostis	tolucensis Kunth	Mexico	Mexico City	Tlalpan	Parque Nacional Cumbres del Ajusco, cordillera central, ruta que sube al Pico del Águila	19.2128	-99.2682	3745	21	7	2014	Rincón, A. and C. Gómez	4060	MEXU	1486738
Agrostis	tolucensis Kunth	Mexico	Mexico City	Cuajimalpa	Puerto Las Cruces	19.2897	-99.3456	3220	13	8	1985	Álvarez, M.	9	IEB	58050
Agrostis	tolucensis Kunth	Mexico	Mexico City	Cuajimalpa	Puerto Las Cruces	19.2897	-99.3456	3220	13	8	1985	Álvarez, M.	9	MEXU	1088698
Agrostis	tolucensis Kunth	Mexico	Mexico City	Cuajimalpa	Desierto de Los Leones	19.2531	-99.3286		23	9	1938	Lyonnet, E.	2601	US	1761313
Agrostis	tolucensis Kunth	Mexico	Mexico City	Cuajimalpa	Desierto de los Leones	19.3125	-99.3085		1	1	1952	Matuda, E.	25924	MEXU	442145
Agrostis	tolucensis Kunth	Mexico	Mexico City	Cuajimalpa	Desierto de los Leones			2500	1	1	1952	Matuda, E.	25924	US	2079214
Agrostis	tolucensis Kunth	Mexico	Mexico City	Magdalena Contreras	cañada de Vista Alegre			2600	2	12	1951	Matuda, E.	25796	MEXU	65213
Agrostis	tolucensis Kunth	Mexico	Mexico City	Magdalena Contreras	cañada de Vista Alegre	19.3211	-99.2209	2600	2	12	1951	Matuda, E.	25796	MEXU	116526
Agrostis	tolucensis Kunth	Mexico	Mexico City	Magdalena Contreras	cañada de Vista Alegre	19.3211	-99.2209	2600	2	12	1951	Matuda, E.	25812	MEXU	116543
Agrostis	tolucensis Kunth	Mexico	Mexico City	Magdalena Contreras	cañada de Vista Alegre	19.3211	-99.2209	2600	2	12	1951	Matuda, E.	25812	MEXU	65216
Agrostis	tolucensis Kunth	Mexico	Mexico City	Magdalena Contreras	cañada de Vista Alegre	19.3211	-99.2209	2600	2	12	1951	Matuda, E.	25812	US	2079206
Agrostis	tolucensis Kunth	Mexico	Mexico City	Magdalena Contreras	cañada de Vista Alegre	19.3211	-99.2209	2600	2	12	1951	Matuda, E.	25820	MEXU	1071009
Agrostis	tolucensis Kunth	Mexico	Mexico City	Magdalena Contreras	cañada de Vista Alegre	19.3211	-99.2209	2600	2	12	1951	Matuda, E.	25820	MEXU	272410
Agrostis	tolucensis Kunth	Mexico	Mexico City	Magdalena Contreras	cañada de Vista Alegre	19.3211	-99.2209	2600	2	12	1951	Matuda, E.	25820	MEXU	442128
Agrostis	tolucensis Kunth	Mexico	Mexico City	Magdalena Contreras	Contreras, Canada.	19.3	-99.2833	2700			1930	Saint-Pierre, M.	913	US	1537694
Agrostis	tolucensis Kunth	Mexico	Mexico City	Milpa Alta	Faldas del volcán El Cilcuayo	19.103	-98.988	3250	17	11	1992	Giles, R.	31	MEXU	1088716
Agrostis	tolucensis Kunth	Mexico	Mexico City	Milpa Alta	Faldas del volcán El Cilcuayo	19.103	-98.988	3250	17	11	1992	Giles, R.	31	MEXU	1088700
Agrostis	tolucensis Kunth	Mexico	Mexico City	Milpa Alta	Faldas del volcán El Cilcuayo	19.103	-98.988	3250	17	11	1992	Giles, R.	31	MEXU	1097578
Agrostis	tolucensis Kunth	Mexico	Mexico City	Tlalpan	volcán Pelado	19.151	-99.2171	3100	29	11	1986	Campos, G. et al.	PEL-NE-31-31	FCME	75858
Agrostis	tolucensis Kunth	Mexico	Mexico City	Tlalpan	volcán Pelado	19.151	-99.2171	3200	1	7	1985	Miranda, A. et al.	25	MEXU	1088675
Agrostis	tolucensis Kunth	Mexico	Mexico City	Tlalpan	volcán Pelado	19.151	-99.2171	3400				Romero, R. and G. Campos	SW-34	FCME	75967
Agrostis	tolucensis Kunth	Mexico	Mexico City	Tlalpan	volcán Pelado	19.151	-99.2171	3400				Romero, R. and G. Campos	SW-34	FCME	75892
Agrostis	tolucensis Kunth	Mexico	Mexico City	Tlalpan	Al S del Xitle	19.2433	-99.2214		30	10	1962	Rzedowski, J.	2072	MEXU	100914
Agrostis	tolucensis Kunth	Mexico	Mexico City	Tlalpan	volcán Pelado	19.151	-99.2171	3370	8	8	1987	Sandoval	240	MEXU	1088678
Agrostis	tolucensis Kunth	Mexico	Mexico City	Tlalpan	volcán Pelado	19.151	-99.2171	3370	8	8	1987	Sandoval	s.n.	MEXU	770225
Agrostis	tolucensis Kunth	Mexico	Michoacán	Angangueo	camino al vivero Sierra Chincua			2980	19	1	1988	Mejía, M.	2980	IEB	58055
Agrostis	tolucensis Kunth	Mexico	Michoacán	Angangueo	alrededores del llano de las Papas	19.6562	-100.272	3200	9	10	1988	Rzedowski, J.	47403	CHAPA
Agrostis	tolucensis Kunth	Mexico	Michoacán	Angangueo	alrededores del Llano de las Papas	19.6562	-100.272	3200	9	10	1988	Rzedowski, J.	47403	CIIDIR
Agrostis	tolucensis Kunth	Mexico	Michoacán	Angangueo	alrededores del Llano de las Papas	19.6562	-100.272	3200	9	10	1988	Rzedowski, J.	47403	IBUG	103184
Agrostis	tolucensis Kunth	Mexico	Michoacán	Angangueo	alrededores del llano de las Papas	19.6562	-100.272	3200	9	10	1988	Rzedowski, J.	47403	IEB	58043
Agrostis	tolucensis Kunth	Mexico	Michoacán	Angangueo	Alrededores del Llano de las Papas	19.6562	-100.272	3200	9	10	1988	Rzedowski, J.	47403	MEXU	948388
Agrostis	tolucensis Kunth	Mexico	Michoacán	Angangueo	Alrededores del Llano de las Papas	19.6562	-100.272	3200	9	10	1988	Rzedowski, J.	47403	MEXU	1088695
Agrostis	tolucensis Kunth	Mexico	Michoacán	Angangueo	alrededores del Llano de las Papas	19.6562	-100.272	3200	9	10	1988	Rzedowski, J.	47403	XAL
Agrostis	tolucensis Kunth	Mexico	Michoacán	Angangueo	alrededores del llano de las Papas	19.6562	-100.272	3200	9	10	1988	Rzedowski, J.	47404	CHAPA
Agrostis	tolucensis Kunth	Mexico	Michoacán	Angangueo	Alrededores del Llano de las Papas	19.6562	-100.272	3200	9	10	1988	Rzedowski, J.	47404	CIIDIR
Agrostis	tolucensis Kunth	Mexico	Michoacán	Angangueo	alrededores del llano de las Papas	19.6562	-100.272	3200	9	10	1988	Rzedowski, J.	47404	IEB	58042
Agrostis	tolucensis Kunth	Mexico	Michoacán	Angangueo	Alrededores del Llano de las Papas	19.6562	-100.272	3200	9	10	1988	Rzedowski, J.	47404	MEXU	948436
Agrostis	tolucensis Kunth	Mexico	Michoacán	Angangueo	Sierra Chincua			3200	30	10	2005	Salinas, M.A. and J. Martínez	546	MEXU	1304070
Agrostis	tolucensis Kunth	Mexico	Michoacán	Hidalgo	Ladera O de la cima del cerro San Andrés	19.805	-100.598	3568	7	8	2010	Aguilar-Gutiérrez, G. et al.	50	XAL
Agrostis	tolucensis Kunth	Mexico	Michoacán	Hidalgo	ladera N de la cima del Cerro San Andrés, alrededor de las antenas	19.8058	-100.596	3600	6	10	2010	Aguilar, G. y S. Zamudio	177	MEXU	1487061
Agrostis	tolucensis Kunth	Mexico	Michoacán	Hidalgo	Sierra de San Andres	19.8	-100.6	3000		8	1906	Ross, H.	383	US	843195
Agrostis	tolucensis Kunth	Mexico	Michoacán	Huiramba	parte alta del cerro Burro	19.435	-101.512	3300	23	11	1986	Rzedowski, J.	41921	ENCB
Agrostis	tolucensis Kunth	Mexico	Michoacán	Huiramba	parte alta del cerro Burro	19.435	-101.512	3300	23	11	1986	Rzedowski, J.	41921	IEB	58053
Agrostis	tolucensis Kunth	Mexico	Michoacán	Morelia	parte alta del cerro del Águila	19.435	-101.512	3300	24	8	1980	García, E. et al.	3107	IEB	58054
Agrostis	tolucensis Kunth	Mexico	Michoacán	Morelia	Parte alta del Cerro del Aguila	19.6226	-101.364	3300	24	8	1990	García, E. et al.	3107	MEXU	744343
Agrostis	tolucensis Kunth	Mexico	Michoacán	Morelia	parte alta del cerro del Águila	19.435	-101.512	3300	24	8	1980	García, E. et al.	3108	CHAPA
Agrostis	tolucensis Kunth	Mexico	Michoacán	Morelia	parte alta del cerro del Águila	19.435	-101.512	3300	24	8	1980	García, E. et al.	3108	IEB	58056
Agrostis	tolucensis Kunth	Mexico	Michoacán	Morelia	parte alta del cerro del Águila	19.6226	-101.364	3300	24	8	1980	García, E. et al.	3108	MEXU	9277196
Agrostis	tolucensis Kunth	Mexico	Michoacán	Morelia	parte alta del cerro del Águila	19.6226	-101.364	3300	24	8	1980	García, E. et al.	3108	MEXU	1088717
Agrostis	tolucensis Kunth	Mexico	Michoacán	Tancítaro	Mt. Tancitaro.		-102.3	3048	22	7	1941	Leavenworth, W.C.	1112	US	1816981
Agrostis	tolucensis Kunth	Mexico	Michoacán	Zinapécuaro	1 km al E de Agua Fría			2900	1	7	1985	Almazán, J. et al.	323	IEB
Agrostis	tolucensis Kunth	Mexico	Michoacán	Zinapécuaro	cerro San Andrés	19.8053	-100.597	3400	13	9	1991	Pérez-Cálix, E.	2482	IEB	58069
Agrostis	tolucensis Kunth	Mexico	Morelos	Huitzilac	2.88 km lineales del NE del puente Paso Morelos	19.0884	-99.1887	3061	20	11	2012	Hernández, L.	68	HUMO	34315
Agrostis	tolucensis Kunth	Mexico	Morelos	Huitzilac	2.88 km lineales del NE del puente Paso Morelos	19.0884	-99.1887	3061	28	8	2012	Hinterholzer, F.	230	HUMO	34316
Agrostis	tolucensis Kunth	Mexico	Morelos	Huitzilac	Zempoala	19.0503	-99.317	2812	17	9	1938	Lyonnet, E.	2497	MEXU	298872
Agrostis	tolucensis Kunth	Mexico	Morelos	Huitzilac	Zempoala	19.0503	-99.317	2812	17	9	1938	Lyonnet, E.	2497	MEXU	298914
Agrostis	tolucensis Kunth	Mexico	Morelos	Huitzilac	Lagunas Zempoala (MLOS.).	19.0519	-99.3156		17	9	1938	Lyonnet, E.	2497	US	1761293
Agrostis	tolucensis Kunth	Mexico	Morelos	Huitzilac	55 km SE of Mexico City	19.0849	-99.3119	3200	14	7	1942	Weaver, J.N.	792	US	1911219
Agrostis	tolucensis Kunth	Mexico	Morelos	Oaxtepec	Oaxtepec	18.9022	-98.9629	1333		8	1952	Gallegos, F.	438	MEXU	288960
Agrostis	tolucensis Kunth	Mexico	Morelos	Oaxtepec	Oaxtepec	18.9	-98.9667	1800	7	12	1952	Harking, F.G.	660	US	2119818
Agrostis	tolucensis Kunth	Mexico	Morelos	Without municipality	Volcán Las Palomas, NO de Morelos				22	11	2007	Amezcua, T. et al.	60	MEXU	1272355
Agrostis	tolucensis Kunth	Mexico	Oaxaca	San Miguel Amatlán	8.3 mi N of San Cualimojoyas on road towards Santa Maria Yavesia	17.1819	-96.4445	2794	20	9	2008	Peterson, P.M. and J.M. Saarela	22308	CAN	604799
Agrostis	tolucensis Kunth	Mexico	Oaxaca	San Miguel Amatlán	8.3 mi N of San Cualimojoyas on road towards Santa Maria Yavesia	17.1819	-96.4445	2794	20	9	2008	Peterson, P.M. and J.M. Saarela	22308	US	3720655
Agrostis	tolucensis Kunth	Mexico	Oaxaca	Teposcolula	Cerro El Garabatal, al NNO de San Pedro Nopala	17.813	-97.556	2610	9	9	1990	Sánchez-Ken et al.	128	MEXU
Agrostis	tolucensis Kunth	Mexico	Puebla	Amecameca	Iztaccihuatl, S side of mointain	19.0899	-98.646	4050	1	8	1958	Beaman, J.H.	1990	TEX	TEX00183414
Agrostis	tolucensis Kunth	Mexico	Puebla	Amecameca	S side of Iztaccíhuatl, 0.5 km NE of the summit of Pies	19.0899	-98.646	4300-4350	16	9	1958	Beaman, J.H.	2553	MEXU	56020
Agrostis	tolucensis Kunth	Mexico	Puebla	Amecameca	Iztaccihuatl; S side of mtn; ca. 0.5 km NE of the summit of Pies	19.0899	-98.646	4300 - 4350	16	9	1958	Beaman, J.H.	2553	US	2381603
Agrostis	tolucensis Kunth	Mexico	Puebla	Amecameca	La Joya, Volcán Iztaccíhuatl, 7 km al N de la carretera pavimentada a Amecameca, 13 km al E de Amecameca	19.1417	-98.675	3920 - 4000	28	10	1976	Koch, S.D.	76232	US	2824626
Agrostis	tolucensis Kunth	Mexico	Puebla	Atlautla	N side of Popocatepetl.	19.0333	-98.6333		11	9	1957	Beaman, J.H.	1731	US	2381620
Agrostis	tolucensis Kunth	Mexico	Puebla	Atzitzintla	Sierra Negra, SW of Pico de Orizaba, summit of mountain	18.9853	-97.3107	4520	10	9	1958	Beaman, J.H.	2506	MEXU	56060
Agrostis	tolucensis Kunth	Mexico	Puebla	Atzitzintla	Sierra Negra, SW of Pico de Orizaba, summit of mountain	18.9853	-97.3107	4520	10	9	1958	Beaman, J.H.	2506	US	2381597
Agrostis	tolucensis Kunth	Mexico	Puebla	Cholula	La Ventana, lado Poniente, Santiago Xalitzintla	19.0917	-98.34	3200-3300	2	12	1987	Tlapa, M. and C.Ubierna	1608	MEXU	526107
Agrostis	tolucensis Kunth	Mexico	Puebla	Cholula	La Ventana, lado Poniente, Santiago Xalitzintla	19.0917	-98.34	3200-3300	2	12	1987	Tlapa, M. and C.Ubierna	1608	MEXU	526147
Agrostis	tolucensis Kunth	Mexico	Puebla	San Nicolás de los Ranchos	SE Iztaccíhuatl	19.1292	-98.6174	3835	25	11	1993	Cleef, A.M. et al.	17	MEXU	1022670
Agrostis	tolucensis Kunth	Mexico	Puebla	San Nicolás de los Ranchos	8 km de Xalitzintla rumbo a México por el Paso de Cortés	19.0796	-98.5661	2900	31	7	1981	Morales, S.	3	MEXU	1088734
Agrostis	tolucensis Kunth	Mexico	Puebla	San Nicolás de los Ranchos	extremo S del volcán Iztaccíhuatl, cerca de la repetidora de televisión	19.105	-98.6214	3850	22	11	1964	Rzedowski, J.	19154	MEXU	96240
Agrostis	tolucensis Kunth	Mexico	Puebla	San Nicolás de los Ranchos	6 km al SE de Paso de Cortés, brecha a Xalitzintla	20.18	-98.44	3400	14	9	1988	Tenorio, P.	15092	MEXU	551290
Agrostis	tolucensis Kunth	Mexico	Puebla	San Nicolás de los Ranchos	6 Km al SE de Paso de Cortez, brecha a Xalitzintla	20.3	-98.7333	3400	14	9	1988	Tenorio, P.	15092	TEX	TEX00142503
Agrostis	tolucensis Kunth	Mexico	Puebla	San Nicolás de los Ranchos	Buenavista, 5 km al E de Xalitzintla	19.1	-98.55	3300	15	2	1988	Tenorio, P.	15099	MEXU	1012283
Agrostis	tolucensis Kunth	Mexico	Puebla	San Salvador el Verde	Ladera E del Iztaccihuatl, cerca de San Agustín, O de Texmelucan	19.2333	-98.6061	1650	7	10	1968	Boege, W.	242	MEXU
Agrostis	tolucensis Kunth	Mexico	Puebla	Tlachichuca	Alpine zone of Pico de Orizaba (Volcan Citlaltepetl). Jagged rock outcrop just SE of base of cone of peak. Ca. several hundred feet below permanent snow line, Area with caves and shrine. Ca. 1 km SE of cabin.	19.0331	-97.2728	4267	1	8	1977	Reeves, T. et al.	R-5818	ASU	ASU0005893
Agrostis	tolucensis Kunth	Mexico	Puebla	Without municipality	Ixtaccihuatl [Iztaccíhuatl]					10	1905	Purpus, C.A.	1643	F	193164
Agrostis	tolucensis Kunth	Mexico	Puebla	Without municipality	km 15 carretera Juchitán-Puebla				11	8	1976	Soto, J.J.	s.n.	IBUG	143825
Agrostis	tolucensis Kunth	Mexico	Tlaxcala	Chiautempan	ladera E de la Malinche	19.243	-97.9789	3600	8	10	1990	Acosta, R.	3999	MEXU	1063251
Agrostis	tolucensis Kunth	Mexico	Tlaxcala	Chiautempan	ladera E de la Malinche	19.243	-97.9789	3600	8	10	1990	Acosta, R.	4012	MEXU	1063394
Agrostis	tolucensis Kunth	Mexico	Tlaxcala	Chiautempan	ladera E de la Malinche	19.243	-97.9789	3600	8	10	1990	Acosta, R.	4012	MEXU	1088712
Agrostis	tolucensis Kunth	Mexico	Tlaxcala	Chiautempan	ladera N de La Malinche	19.2371	-98.0194	3980	8	10	1986	Aragón, L. et al.	9	MEXU	1088691
Agrostis	tolucensis Kunth	Mexico	Tlaxcala	Chiautempan	200 m de la estación de microondas rumbo a Tlaxcala	19.2583	-98.0325	3000	5	9	1981	Contreras, S.	101	MEXU
Agrostis	tolucensis Kunth	Mexico	Tlaxcala	Chiautempan	200 m de la estación de microondas rumbo a Tlaxcala	19.2583	-98.0325	3000	5	9	1981	Contreras, S.	597	MEXU	1088690
Agrostis	tolucensis Kunth	Mexico	Tlaxcala	Huamantla	Volcán La Malinche			4200	4	11	1988	Acosta, R.	2459	CIB
Agrostis	tolucensis Kunth	Mexico	Tlaxcala	Huamantla	Volcán La Malinche			4200	4	11	1988	Acosta, R.	2459	MEXU	776768
Agrostis	tolucensis Kunth	Mexico	Tlaxcala	Huamantla	La Malinche	19.2583	-98.0325	4100	12	11	1988	Acosta, R. et al.	2556	CIB
Agrostis	tolucensis Kunth	Mexico	Tlaxcala	Huamantla	La Malinche	19.2583	-98.0325	4100	12	11	1988	Acosta, R. et al.	2556	MEXU	781988
Agrostis	tolucensis Kunth	Mexico	Tlaxcala	Huamantla	Malinche, N side of the mountain	19.2371	-98.0194	4200	10	8	1958	Beaman, J.H.	2263	MEXU	57760
Agrostis	tolucensis Kunth	Mexico	Tlaxcala	Huamantla	Malinche				2	11	1965	Boege, W.	10	MEXU	194308
Agrostis	tolucensis Kunth	Mexico	Tlaxcala	Huamantla	10 km sobre la desviación al albergue del volcán La Malinche, carretera a Teacalco	19.2785	-98.0423	3550	2	8	1983	Guerrero et al.	619	MEXU	1088692
Agrostis	tolucensis Kunth	Mexico	Tlaxcala	Huamantla	volcán La Malinche	19.2583	-98.0325	3950	2	8	1983	Guerrero et al.	624	MEXU	1088689
Agrostis	tolucensis Kunth	Mexico	Tlaxcala	Huamantla	parte Alta de La Malinche	19.2567	-98.0283	3500	7	10	1993	Herández, R.	96	CIIDIR
Agrostis	tolucensis Kunth	Mexico	Tlaxcala	Huamantla	parte Alta de La Malinche	19.2567	-98.0283	3500	7	10	1993	Herández, R.	96	MEXU	1088680
Agrostis	tolucensis Kunth	Mexico	Tlaxcala	Huamantla	Parque Nacional de La Malinche			3500	17	10	1992	Oviedo, E.	55	MEXU	1088706
Agrostis	tolucensis Kunth	Mexico	Tlaxcala	Huamantla	200 m después del fin del bosque, parte alta de La Malinche	19.2403	-98.03	3910	7	10	1993	Rosado, J.	101	MEXU	1088686
Agrostis	tolucensis Kunth	Mexico	Tlaxcala	Huamantla	200 m después del fin del bosque, parte alta de La Malinche	19.2403	-98.03	3910	7	10	1993	Rosado, J.	102	MEXU	1088704
Agrostis	tolucensis Kunth	Mexico	Tlaxcala	Huamantla	200 m después del fin del bosque, parte alta de La Malinche	19.2403	-98.03	3910	7	10	1993	Rosado, J.	103	MEXU	1088721
Agrostis	tolucensis Kunth	Mexico	Tlaxcala	Huamantla	N slope of the Cerro Matlalcueyetl	19.2371	-98.0194	3503	26	10	1953	Sohns, E.	665	MEXU	171805
Agrostis	tolucensis Kunth	Mexico	Tlaxcala	Huamantla	N slope of the Cerro Matlalcueyetl.	19.233	-98.033		26	9	1953	Sohns, E.R.	665	US	2118616
Agrostis	tolucensis Kunth	Mexico	Tlaxcala	San Francisco Tetlanohcan	5 km al SE del albergue Malintzi	19.2526	-98.037	3670	15	9	2004	Mora, A. et al.	315	FCME	97523
Agrostis	tolucensis Kunth	Mexico	Veracruz	Ayahualulco	entronque del camino a la toma de agua, entre El Triunfo-Los Laureles	19.45	-97.1833	3000	12	12	1995	Becerra, J. and C. Durán	691	XAL
Agrostis	tolucensis Kunth	Mexico	Veracruz	Ayahualulco	entronque del camino a la toma de agua, entre El Triunfo-Los Laureles	19.45	-97.1833	3000	14	11	1995	Becerra, J. et al.	290	XAL
Agrostis	tolucensis Kunth	Mexico	Veracruz	Ayahualulco	entronque del camino a la toma de agua, entre El Triunfo-Los Laureles	19.45	-97.1833	3000	22	11	1995	Becerra, J. et al.	354	XAL
Agrostis	tolucensis Kunth	Mexico	Veracruz	Calcahualco	NE side of Pico de Orizaba	19.043	-97.2552	4250-4450	16	8	1958	Beaman, J.H.	2274	MEXU	57762
Agrostis	tolucensis Kunth	Mexico	Veracruz	Calcahualco	Pico de Orizaba, NE side of mountain	19.0573	-97.2475	4450	16	8	1958	Beaman, J.H.	2274	TEX	TEX00142507
Agrostis	tolucensis Kunth	Mexico	Veracruz	Calcahualco	La Cuchilla, camino al Pico de Orizaba, por Coscomatepec	19.0673	-97.1915	3160	22	7	1982	Guzmán, R. et al.	5841	MEXU	1088718
Agrostis	tolucensis Kunth	Mexico	Veracruz	Calcahualco	1 km al SO de Jacal	19.1403	-97.1306	3100	26	4	1985	Martínez, J.L.	99	XAL
Agrostis	tolucensis Kunth	Mexico	Veracruz	Coscomatepec	camino al Pico de Orizaba, por Coscomatepec	19.0584	-97.15	2400	22	7	1982	Guzmán, R. et al.	5852	MEXU	1088713
Agrostis	tolucensis Kunth	Mexico	Veracruz	Ixhuacán de los Reyes	Los Laureles, alrededores	19.4333	-97.1667	2500	22	12	1995	Becerra, J. et al.	888	XAL	103955
Agrostis	tolucensis Kunth	Mexico	Veracruz	Ixhuacán de los Reyes	Faldas del Cofre de Perote	19.45	-97.1667	3900	13	11	1979	Calzada, J.I.	5707	MEXU	618418
Agrostis	tolucensis Kunth	Mexico	Veracruz	La Perla	Pico de Orizaba; NE side of mt.			4250 - 4450	16	8	1958	Beaman, J.H.	2274	US	2381577
Agrostis	tolucensis Kunth	Mexico	Veracruz	La Perla	SE del volcán Pico de Orizaba	19.0024	-97.2703	4377	5	6	2014	Hernández, R.	1717	MEXU	1501397
Agrostis	tolucensis Kunth	Mexico	Veracruz	La Perla	camino Potrero Nuevo-Las Cabañas de Manuel	19.0456	-97.2031	3360	13	11	1998	Lorea, F. y C. Durán	5817	XAL	148359
Agrostis	tolucensis Kunth	Mexico	Veracruz	La Perla	Mt Orizaba	19.0333	-97.2667			3	1908	Purpus, C.A.	3014	US	843198
Agrostis	tolucensis Kunth	Mexico	Veracruz	La Perla	Mt Orizaba	19.0333	-97.2667			3	1908	Purpus, C.A.	3014	US	841599
Agrostis	tolucensis Kunth	Mexico	Veracruz	La Perla	Pic de Orizaba.	19.0333	-97.2667	4200		10	1906	Ross, H.	1263	US	843196
Agrostis	tolucensis Kunth	Mexico	Veracruz	La Perla	Mt Orizaba	19.0333	-97.2667	4267 - 4572	26	2	1892	Smith, J.G.	595	US	733910
Agrostis	tolucensis Kunth	Mexico	Veracruz	Perote	Cofre de Perote, summit of mountain	19.4944	-97.148	4192	6	8	1958	Beaman, J.H.	2152	TEX	TEX00142508
Agrostis	tolucensis Kunth	Mexico	Veracruz	Perote	Cofre de Perote; E side of mt.	19.4833	-97.09	1965	6	8	1958	Beaman, J.H.	2182	US
Agrostis	tolucensis Kunth	Mexico	Veracruz	Perote	faldas del Cofre de Perote	19.4833	-97.1667	3900	13	11	1979	Calzada, J.I.	5707	IBUG	84424
Agrostis	tolucensis Kunth	Mexico	Veracruz	Perote	En las faldas del Cofre de Perote	19.5333	-97.2	3900	13	11	1979	Calzada, J.I.	5707	TEX	TEX00252365
Agrostis	tolucensis Kunth	Mexico	Veracruz	Perote	faldas del Cofre de Perote	19.4833	-97.1667	3900	13	11	1979	Calzada, J.I.	5707	XAL
Agrostis	tolucensis Kunth	Mexico	Veracruz	Perote	Summit of Cofre de Perote	19.495	-97.1486	4140				Darbyshire, S.J. and M. González	4799	US	3504618
Agrostis	tolucensis Kunth	Mexico	Veracruz	Perote	Cofre de Perote	19.4931	-97.1475	4150	27	9	1973	Delgadillo, C. and J. Dorantes	3081	XAL
Agrostis	tolucensis Kunth	Mexico	Veracruz	Perote	Cofre de Perote, 500 m al NO de la estación de televisión	19.4964	-97.1514	4030	10	9	1992	Hernández, B.	66	MEXU	1088711
Agrostis	tolucensis Kunth	Mexico	Veracruz	Perote	Cofre de Perote, 500 m al NO de la estación de televisión	19.4964	-97.1514	4030	10	9	1992	Hernández, B.V.	66	CHAPA
Agrostis	tolucensis Kunth	Mexico	Veracruz	Perote	Cofre de Perote, 500 m al NO de la estación de televisión	19.4964	-97.1514	4030	10	9	1992	Hernández, B.V.	66	CIB
Agrostis	tolucensis Kunth	Mexico	Veracruz	Perote	Cofre de Perote, 500 m al NO de la estación de televisión	19.4964	-97.1514	4030	10	9	1992	Hernández, B.V.	66	CIB
Agrostis	tolucensis Kunth	Mexico	Veracruz	Perote	Cofre de Perote, 500 m al NO de la estación de televisión	19.4964	-97.1514	4030	10	9	1992	Hernández, B.V.	66	XAL
Agrostis	tolucensis Kunth	Mexico	Veracruz	Perote	Cofre de Perote, 50 m al S de la estación de TV	19.4931	-97.1486	4170	10	9	1992	Hernández, B.V.	70	CIB
Agrostis	tolucensis Kunth	Mexico	Veracruz	Perote	Cofre de Perote, 50 m al S de la estación de TV	19.4931	-97.1486	4170	10	9	1992	Hernández, B.V.	70	XAL	63589
Agrostis	tolucensis Kunth	Mexico	Veracruz	Perote	NW sloples of Volcán Perote	19.4925	-97.1499		8	10	1978	Iltis, H.H. et al.	873	MEXU	1088693
Agrostis	tolucensis Kunth	Mexico	Veracruz	Perote	10 km SE of Perote along road to top of Volcán Cofre de Perote, 2 km by road, below poblado Alberjan	19.4917	-97.2036	2800	8	10	1978	Iltis, H.H. et al.	873	XAL
Agrostis	tolucensis Kunth	Mexico	Veracruz	Perote	Ca 15 Km SE of Perote, on steep slopes along rd near top NW slope of Vol Cofre de Perote	19.5	-97.2	4192	8	10	1978	Iltis, H.H. et al.	905	CHAPA
Agrostis	tolucensis Kunth	Mexico	Veracruz	Perote	Ca 15 Km SE of Perote, on steep slopes along rd near top NW slope of Vol Cofre de Perote	19.5	-97.2	4192	8	10	1978	Iltis, H.H. et al.	905	TEX	TEX00142505
Agrostis	tolucensis Kunth	Mexico	Veracruz	Perote	15 km SE of Perote on steep slopes along road near top NW slope of Volcán Cofre de Perote	19.4833	-97.2	3600	8	10	1978	Iltis, H.H. et al.	905	XAL
Agrostis	tolucensis Kunth	Mexico	Veracruz	Perote	15 km SE of Perote on steep slopes along road near top NW slope of Volcán Cofre de Perote	19.4833	-97.2	3600	8	10	1978	Iltis, H.H. et al.	916	XAL
Agrostis	tolucensis Kunth	Mexico	Veracruz	Perote	15 km SE of Perote on steep slopes along road near top NW slope of Volcán Cofre de Perote	19.4925	-97.1499		8	10	1978	Iltis, H.H. et al.	919	IBUG	41016
Agrostis	tolucensis Kunth	Mexico	Veracruz	Perote	15 km SE of Perote on steep slopes along road near top NW slope of Volcán Cofre de Perote	19.4925	-97.1499		8	10	1978	Iltis, H.H. et al.	919	MEXU	1088694
Agrostis	tolucensis Kunth	Mexico	Veracruz	Perote	Cofre de Perote	19.4833	-97.15	4000	20	1	1977	Márquez, W.	922	MEXU	618417
Agrostis	tolucensis Kunth	Mexico	Veracruz	Perote	Cofre de Perote	19.4886	-97.1414	4000	20	1	1977	Márquez, W.	922	TEX	TEX00252364
Agrostis	tolucensis Kunth	Mexico	Veracruz	Perote	Cofre de Perote	19.4931	-97.1475	4000	20	1	1977	Márquez, W.	922	XAL
Agrostis	tolucensis Kunth	Mexico	Veracruz	Perote	Por la vereda de Los Altos de La Laguna Tilapa, Parque Nacional Cofre de Perote			3300	6	7	1983	Narave, F. and F. Vázquez	770	MEXU	688123
Agrostis	tolucensis Kunth	Mexico	Veracruz	Perote	Cofre de Perote, 8.4 km al S de El Conejo por el camino a las torres	19.4964	-97.1525	3993	26	8	2012	Ramírez-Amezcua, Y. et al.	2170	MEXU	1486717
Agrostis	tolucensis Kunth	Mexico	Veracruz	Perote	9 km al S de El Conejo,cima Cofre de Perote, instalaciones de antenas TV Azteca	19.4942	-97.1483	4158	26	10	2006	Santos, V.	108	XAL
Agrostis	tolucensis Kunth	Mexico	Veracruz	Perote	9 km al S de El Conejo, Cima Cofre de Perote, Instalaciones de Antenas TV Azteca	19.4917	-97.1482	4158	26	10	2010	Santos, V. et al.	4	INEGI	23223
Agrostis	tolucensis Kunth	Mexico	Veracruz	Perote	9 km al S de El Conejo, Cima Cofre de Perote, Instalaciones de Antenas TV Azteca	19.4917	-97.1482	4158	26	10	2010	Santos, V. et al.	4	MEXU	1351506
Agrostis	tolucensis Kunth	Mexico	Veracruz	Xico	East side of Cofre de Perote	19.496	-97.1149	2182	6	8	1958	Beaman, J.H.	2182	MEXU	57758
Agrostis	tolucensis Kunth	Mexico	Yucatán	Tinum	Chichen Itza				29	7	1976	Soto, J.J.	s.n.	IBUG	127000
Agrostis	turrialbae Mez	Guatemala	Huehuetenango	Chiantla	Aldea San Nicolás Chiantla	15.4533	-91.4023	3160	1	10	1976	Smith, D.N.	457	F	V0406171F
Agrostis	turrialbae Mez	Guatemala	Huehuetenango	San Mateo Ixtatán	Cerro Cananá, between Nucapuxlac and Cananá, Sierra de los Cuchumatanes	15.8719	-91.4203	2500-2800	18	7	1942	Steyermark, J.A.	49026	F	V0406177F
Agrostis	turrialbae Mez	Guatemala	Huehuetenango	Santa Eulalia	top of Cerro Chemalito, Sierra de los Cuchumatanes, 3.5 mi W of Santa Eulalia	15.7822	-91.5111	3100-3150	2	8	1942	Steyermark, J.A.	49905	F	V0406173F
Agrostis	turrialbae Mez	Guatemala	Huehuetenango	Santa Eulalia	top of Cerro Chemalito, Sierra de los Cuchumatanes, 3.5 mi W of Santa Eulalia	15.7822	-91.5111	3100 - 3150	2	8	1942	Steyermark, J.A.	49905	US	4194113
Agrostis	turrialbae Mez	Guatemala	Huehuetenango	Santa Eulalia	top of Cerro Chemalito, Sierra de los Cuchumatanes, 3.5 mi W of Santa Eulalia	15.7822	-91.5111	3100-3150	2	8	1942	Steyermark, J.A.	49905	US	2208653
Agrostis	turrialbae Mez	Guatemala	San Marcos	San Marcos	between San Sebastián and summit of Volcán Tajumulco	15.0482	-91.8673	3800-4600	13	2	1940	Steyermark, J.A.	35477	F	V0406174F
Agrostis	turrialbae Mez	Mexico	Chiapas	Chamula	Slope near Paraje Cruston. With Pinus and Quercus	16.75	-92.57	2500	14	11	1980	Brredlove, D.E. and B.M. Bartholomew	55496	MO	501418
Agrostis	turrialbae Mez	Mexico	Chiapas	Motozintla	Near summit of Cerro Mozotal.	15.4197	-92.3367	2750	24	11	1981	Brredlove, D.E. and B.M. Bartholomew	55845	MO	501419
Agrostis	turrialbae Mez	Mexico	Chiapas	Motozintla	Near summit of Cerro Mozotal.	15.4197	-92.3367	2750	24	11	1981	Brredlove, D.E. and B.M. Bartholomew	55846	MO	501417
Agrostis	turrialbae Mez	Mexico	México	Amecameca	Ladera SO del volcán Iztaccíhuatl, rumbo al primer Portillo	19.137	-98.649	4050	8	11	2014	Hernández, R. and S. Villalobos	2057	IEB	245355
Agrostis	turrialbae Mez	Mexico	México	Amecameca	Ladera SO del volcán Iztaccíhuatl, rumbo al primer Portillo	19.137	-98.649	4050	8	11	2014	Hernández, R. and S. Villalobos	2057	MEXU	1499249
Agrostis	turrialbae Mez	Mexico	México	Amecameca	Joya de Alcalican, extremo SO del Iztaccíhuatl	19.1528	-98.6733	3900	26	11	1978	Rzedowski, J.	36013	IEB	58057
Agrostis	turrialbae Mez	Mexico	México	Amecameca	Joya de Alcalican, extremo SO del Iztaccíhuatl	19.1528	-98.6733	3900	26	11	1978	Rzedowski, J.	36013	XAL
Agrostis	turrialbae Mez	Mexico	México	Ixtapaluca	cima del Cerro Telapón	19.371	-98.72	4079	12	7	2013	Hernández-Cárdenas, R. and L. Arredondo-Amezcua	1256	IEB	242329
Agrostis	turrialbae Mez	Mexico	México	Ixtapaluca	Estación Experimental de Investigación y de Enseñanza de Zoquiapan, km 50 de la autopista México-Puebla, Llano de San Miguel	19.2898	-98.6729	3350	26	8	1978	Sánchez, I.	2226	CHAPA
Agrostis	turrialbae Mez	Mexico	México	Ixtapaluca	Estación Experimental de Investigación y de Enseñanza de Zoquiapan, 8 km al S de Río Frío, Llano Aculco	19.2908	-98.6728	3230	26	8	1978	Vega, R.	464	CHAPA
Agrostis	turrialbae Mez	Mexico	México	Tlalmanalco	Faldas del Volcán Iztaccíhuatl, espinazo que cierra el término E de la cañada La Joya, 13 km al E de Amecameca	19.1417	-98.675	4050	25	11	1976	Koch, S.D.	76296	CHAPA
Agrostis	turrialbae Mez	Mexico	México	Tlalmanalco	Vertiente NO del Iztaccíhuatl, en la región de Peñas Cuatas	19.6689	-99.3286	4000	30	12	1965	Rzedowski, J.	21791	MEXU	1097572
Agrostis	turrialbae Mez	Mexico	México	Tlalmanalco	La Joya de Alcalican, pies de Iztaccíhuatl	19.1417	-98.675	3950	23	11	1975	Vargas, M.E.	s.n.	CHAPA
Agrostis	turrialbae Mez	Mexico	México	Without municipality	Acatzingo, cerca de Ozumba			1900	13	9	1953	Matuda, E.	28950	MEXU	65226
Agrostis	turrialbae Mez	Mexico	México	Zinacantepec	Nevado de Toluca, on N side of mountain				9	9	1957	Beaman, J.H.	1707	US	2381614
Agrostis	turrialbae Mez	Mexico	México	Zinacantepec	cráter del Nevado de Toluca	19.1081	-99.7688	4240		9	1958	Hernández X., E.	s.n.	CHAPA
Agrostis	turrialbae Mez	Mexico	México	Zinacantepec	750 m de la estación meterológica, Nevado de Toluca	19.1208	-99.7533	4110	17	9	1997	Ramírez, A.	769	MEXU	1071075
Agrostis	turrialbae Mez	Mexico	Querétaro	Cadereyta	alrededores de El Doctor	20.8751	-99.656	2600	11	10	1988	Rzedowski, J.	45086	IEB
Agrostis	turrialbae Mez	Mexico	Querétaro	Colón	Antena El Zamorano	20.9331	-100.18	3355	24	11	1981	Mora, A. and J. Ramírez	401-AMB	MEXU	1071033
Agrostis	turrialbae Mez	Mexico	Querétaro	Colón	Antena El Zamorano	20.9331	-100.18	3355	24	11	1981	Mora, A. and J. Ramírez	401-AMB	MEXU	1097571
Agrostis	turrialbae Mez	Mexico	Querétaro	Landa	El Madroño, por la carretera a Pinal de Amoles	21.2851	-99.1425	1600	24	8	1982	Guzmán, R.	5957	MEXU	1071027
Agrostis	turrialbae Mez	Mexico	Querétaro	Landa	Lobo	21.2928	-99.1193	1600	24	8	1982	Guzmán, R.	5959	MEXU	1071025
Agrostis	turrialbae Mez	Mexico	Querétaro	Landa	Lobo	21.2928	-99.1193	1600	24	8	1982	Guzmán, R.	5961	MEXU	1097577
Agrostis	turrialbae Mez	Mexico	Tlaxcala	Huamantla	ladera N del Volcán La Malinche	19.2349	-98.0334	4190	29	6	2013	Hernández-Cárdenas, R. and L. Arredondo-Amezcua	1123	IEB	245213
Agrostis	turrialbae Mez	Mexico	Tlaxcala	Huamantla	ladera N del Volcán La Malinche	19.2349	-98.0334	4190	18	6	2014	Hernández-Cárdenas, R. and L. Arredondo-Amezcua	1929	IEB	245056
Agrostis	turrialbae Mez	Mexico	Veracruz	Calcahualco	La Cuchilla, camino al Pico de Orizaba, por Coscomatepec	19.0673	-97.1915	3160	22	7	1982	Guzmán, R.	5847	MEXU	1097492
Agrostis	turrialbae Mez	Mexico	Veracruz	Coscomatepec	Camino al Pico de Orizaba, por Coscomatepec	19.0584	-97.15	2400	22	7	1982	Guzmán, R.	5853	MEXU	1097570
Agrostis	turrialbae Mez	Mexico	Veracruz	Coscomatepec	Camino al Pico de Orizaba, por Coscomatepec	19.0584	-97.15	2400	22	7	1982	Guzmán, R.	5853	MEXU	1071026
Agrostis	variabilis Rydb.	Mexico	Baja california	Ensenada	Sierra San Pedro Martir, fairland common in arroando, Jeffrey Pine forest, Yerba Buena	31.0129	-115.48	2475	16	8	1967	Moran, R. and R.F. Thorne	14157	SD	76613
Agrostis	variabilis Rydb.	Mexico	Baja California	Ensenada	Sierra San Pedro Martir, fairly common in dry meadow W of Vallecitos	31.0109	-115.495	2450	23	8	1968	Moran, R.	15395	SD	68888
Agrostis	variabilis Rydb.	Mexico	Baja California	Ensenada	Sierra San Pedro Martir, fairly common in dry meadow W of Vallecitos	31.0109	-115.495	2450	23	8	1968	Moran, R.	15395	UC	1265014
Agrostis	variabilis Rydb.	Mexico	Baja california	Ensenada	Common on gravelly arroyo bank, Tasajera, ca. 3 km NW of Los Llanitos	30.9833	-115.442	2500	3	9	1979	Moran, R.	28010	SD	104335
Agrostis	variabilis Rydb.	Mexico	Baja California	Ensenada	Sierra San Pedro Mártir				25	9	1982	Preciado, A.	299	MEXU	1071008
Agrostis	variabilis Rydb.	Mexico	Baja California	Ensenada	Sierra San Pedro Martir, campground and main gate area	31	-115.557	2461	14	7	2013	Ratay, S. et al.	235	SD	245903
Agrostis	variabilis Rydb.	United States	California	Riverside	Mt. San Jacinto State Park. N side of Hidden Lake.	33.8002	-116.641	2639	12	7	1999	Hendrickson, L.	10430	BSCA	BSCA5312
Agrostis	subpatens Hitchc.	Mexico	Chiapas	Siltepec	On the N and W slope of Cerro Mozotal below the microwave tower along the road from Huixtla to El Porvenir and Siltepec.	15.4275	-92.3419	3000	19	9	1976	Breedlove, D.E.	40355	MEXU
